# Supplementary material for: Integrated targeted metabolomic and lipidomic analysis: A novel approach to classifying early cystic precursors to invasive pancreatic cancer
Source: Sci Rep. 2019 Jul 15;9:10208. doi: 10.1038/s41598-019-46634-6 (PMC6629680; doi:10.1038/s41598-019-46634-6)
Supplement: Supplementary file 2 — Supplementary Table S1 [file 41598_2019_46634_MOESM2_ESM.xlsx]

## Sheet: Cyst - IPMN vs SCN
							Fold change
				Median concentration (μmol/L)					50% Credible Interval		95% Credible Interval
HMDB	Type	Class	Name	Global	SCN	IPMN	Estimate	log2	Lower	Upper	Lower	Upper	Significant	Pr(|log2(Fold Change)| > 1)
HMDB0011760	Lipid	Dihydroceramides	DCER(16:0)	0.100002	0.0376186	0.266439	7.04329	2.81625	5.16488	9.86388	2.71318	17.9236	Yes	0.9962
HMDB0011130	Lipid	Lysophosphatidylethanolamines	LPE(18:0)	0.936172	0.364438	2.41125	6.64309	2.73185	4.61668	8.9712	2.54542	16.9797	Yes	0.99385
HMDB0011503	Lipid	Lysophosphatidylethanolamines	LPE(16:0)	0.429383	0.167104	1.10373	6.57081	2.71607	4.72737	9.07134	2.47759	16.3499	Yes	0.9933
HMDB0004949	Lipid	Ceramides	CER(16:0)	0.751759	0.295682	1.92192	6.54298	2.70995	4.5538	8.72629	2.53961	16.6952	Yes	0.99245
HMDB0001257	Metabolite	Dialkylamines	Spermidine	0.865294	0.351996	2.12011	6.00985	2.58733	4.36984	8.35583	2.41125	16.0987	Yes	0.98935
HMDB0011476	Lipid	Lysophosphatidylethanolamines	LPE(18:1)	0.53406	0.226989	1.25359	5.50527	2.46081	3.91104	7.45258	2.07971	14.0295	Yes	0.9808
HMDB0000112	Metabolite	Alpha amino acids and derivatives	GABA	0.528142	0.229525	1.21684	5.30789	2.40814	3.80011	7.27208	2.05667	13.7701	Yes	0.98045
HMDB0004872	Lipid	Lactosylceramides	LCER(24:1)	0.231336	0.104668	0.510199	4.87155	2.28438	3.39778	6.54733	1.9149	12.7292	Yes	0.9682
HMDB0006750	Lipid	Lactosylceramides	LCER(16:0)	0.727698	0.330165	1.5928	4.81282	2.26688	3.61277	6.89435	1.87853	12.2799	Yes	0.9661
HMDB0001043	Lipid	Free fatty acids	FFA(20:4)	7.88846	3.68178	16.9366	4.61178	2.20532	3.37163	6.41428	1.79765	11.8087	Yes	0.95895
HMDB0000299	Metabolite	Purines and derivatives	Xanthosine	0.0921173	0.0439742	0.19328	4.4034	2.13862	3.12303	5.98409	1.68014	10.8118	Yes	0.94975
-	Lipid	Lactosylceramides	LCER(24:0)	0.0950643	0.046622	0.194771	4.17244	2.06089	3.05292	5.82527	1.5938	10.5556	Yes	0.939
HMDB0011474	Lipid	Lysophosphatidylethanolamines	LPE(16:1)	0.0451356	0.0225819	0.090513	4.00711	2.00256	2.91268	5.60744	1.52606	10.018	Yes	0.92635
-	Lipid	Lysophosphatidylethanolamines	LPE(17:0)	0.049182	0.0246171	0.0984043	3.98352	1.99404	2.92496	5.59215	1.58518	10.1971	Yes	0.92605
HMDB0001406	Metabolite	Pyridines and derivatives	NAM	1.22564	0.638613	2.34433	3.67101	1.87618	2.61311	4.92791	1.44666	9.41044	Yes	0.90245
HMDB0000898	Metabolite	Imidazoles	1-Methylhistamine	0.0129463	0.00687176	0.0243977	3.55682	1.83059	2.67594	5.02609	1.43612	9.10151	Yes	0.8904
HMDB0000195	Metabolite	Purines and derivatives	Inosine	2.49598	1.3326	4.70139	3.52957	1.81949	2.55794	4.93801	1.33554	9.18783	Yes	0.87905
HMDB0000034	Metabolite	Purines and derivatives	Adenine	0.00667488	0.00355999	0.0125639	3.52915	1.81932	2.50816	4.81709	1.41524	9.33938	Yes	0.8813
HMDB0000292	Metabolite	Purines and derivatives	Xanthine	3.61826	1.92664	6.79493	3.52555	1.81785	2.47971	4.73786	1.34614	8.90631	Yes	0.8822
HMDB0011375	Lipid	Phosphatidylethanolamines	PE(P-18:0/18:1)	0.41159	0.219601	0.770211	3.51222	1.81238	2.51553	4.7902	1.32939	8.72786	Yes	0.88045
HMDB0004953	Lipid	Ceramides	CER(24:1)	0.464502	0.253102	0.854809	3.36321	1.74984	2.53639	4.79074	1.34453	8.75128	Yes	0.866
HMDB0000191	Metabolite	Alpha amino acids and derivatives	Aspartate	6.42383	3.50202	11.7647	3.34739	1.74304	2.44746	4.7007	1.28313	8.46669	Yes	0.8633
HMDB0000673	Lipid	Free fatty acids	FFA(18:2)	29.6746	16.2492	54.232	3.33599	1.73811	2.43472	4.60667	1.29526	8.29323	Yes	0.86115
HMDB0000125	Metabolite	Alpha amino acids and derivatives	Glutathione	0.271937	0.152672	0.484044	3.16429	1.66188	2.25647	4.29672	1.25256	8.22962	Yes	0.83465
-	Lipid	Lysophosphatidylcholines	LPC(18:1)	2.40807	1.34787	4.27031	3.15829	1.65915	2.33864	4.43829	1.25871	8.0229	Yes	0.83385
HMDB0010384	Lipid	Lysophosphatidylcholines	LPC(18:0)	3.68392	2.08364	6.51872	3.14533	1.65321	2.29749	4.35943	1.24281	8.05022	Yes	0.8248
HMDB0002183	Lipid	Free fatty acids	FFA(22:6)	2.943	1.66789	5.22831	3.14364	1.65243	2.32829	4.45836	1.24295	8.17205	Yes	0.8303
HMDB0011768	Lipid	Dihydroceramides	DCER(24:0)	0.0442282	0.0250977	0.0779476	3.09915	1.63187	2.13823	4.14491	1.22985	8.13682	Yes	0.81995
HMDB0000207	Lipid	Free fatty acids	FFA(18:1)	81.313	46.1146	143.786	3.09865	1.63164	2.15706	4.11687	1.23134	8.11407	Yes	0.8264
HMDB0003229	Lipid	Free fatty acids	FFA(16:1)	12.4537	7.15774	21.7648	3.02785	1.5983	2.1526	4.10131	1.21743	7.89445	Yes	0.80985
HMDB0010382	Lipid	Lysophosphatidylcholines	LPC(16:0)	12.336	7.08126	21.4813	3.02734	1.59805	2.25196	4.30993	1.16904	7.79935	Yes	0.80565
HMDB0002925	Lipid	Free fatty acids	FFA(20:3)	3.11511	1.7924	5.3958	3.00966	1.5896	2.17656	4.12837	1.19531	7.73612	Yes	0.8024
HMDB0002226	Lipid	Free fatty acids	FFA(22:4)	0.844875	0.490206	1.45973	2.96806	1.56952	2.18527	4.16781	1.17992	7.64506	Yes	0.7989
HMDB0006528	Lipid	Free fatty acids	FFA(22:5)	1.62213	0.944765	2.78609	2.94013	1.55588	2.12695	4.07219	1.10962	7.41511	Yes	0.7872
HMDB0011477	Lipid	Lysophosphatidylethanolamines	LPE(18:2)	0.0924114	0.0542178	0.158313	2.91584	1.54391	2.10038	4.02912	1.12937	7.43947	Yes	0.783
-	Lipid	Ceramides	CER(18:0)	0.0562339	0.0331561	0.0955934	2.89457	1.53335	2.12374	4.00635	1.12542	7.15377	Yes	0.7834
HMDB0000097	Metabolite	Quaternary ammonium salts	Choline	28.1814	16.6379	47.6668	2.87243	1.52227	2.05987	3.89048	1.14229	7.33229	Yes	0.77685
HMDB0001999	Lipid	Free fatty acids	FFA(20:5)	1.48908	0.881856	2.51978	2.86257	1.51731	2.08395	3.98384	1.13414	7.56188	Yes	0.7731
HMDB0011765	Lipid	Dihydroceramides	DCER(22:0)	0.0315452	0.019157	0.0517938	2.70386	1.43502	1.91325	3.65119	1.07753	7.10839	Yes	0.73195
-	Lipid	Lysophosphatidylcholines	LPC(17:0)	0.350231	0.214872	0.572693	2.66719	1.41532	1.91981	3.6594	1.05281	6.62571	Yes	0.7281
HMDB0005060	Lipid	Free fatty acids	FFA(20:2)	0.931755	0.572818	1.51664	2.64322	1.4023	1.92187	3.63407	1.03941	6.75375	Yes	0.7224
HMDB0034296	Lipid	Free fatty acids	FFA(20:1)	2.13096	1.315	3.46095	2.63638	1.39856	1.93748	3.67367	1.05818	6.95811	Yes	0.72115
HMDB0011775	Lipid	Ceramides	CER(22:1)	0.0353297	0.0220026	0.0569282	2.59919	1.37806	1.85462	3.56182	1.02096	6.66796	Yes	0.7051
HMDB0000763	Metabolite	Indoles and derivatives	5-Hydroxyindoleacetate	0.0415895	0.0259613	0.0668213	2.57353	1.36375	1.8436	3.49599	1.04042	6.70299	Yes	0.70115
HMDB0004952	Lipid	Ceramides	CER(22:0)	0.14585	0.0913622	0.234741	2.56964	1.36156	1.8124	3.46433	1.03963	6.77784	Yes	0.6967
HMDB0000045	Metabolite	Purines and derivatives	AMP	0.242142	0.151266	0.387338	2.55152	1.35136	1.88439	3.64219	1.00626	6.8452	Yes	0.6905
HMDB0001388	Lipid	Triacylglycerols	TAG54:5-FA18:3	0.177294	0.282271	0.111231	0.394907	-1.34042	0.290743	0.548894	0.154396	0.996886	Yes	0.69285
HMDB0000806	Lipid	Triacylglycerols	TAG50:3-FA14:0	0.201884	0.323871	0.12583	0.389914	-1.35877	0.284881	0.538922	0.151725	0.980863	Yes	0.7045
HMDB0000207	Lipid	Triacylglycerols	TAG48:2-FA18:1	0.25178	0.405032	0.156622	0.389138	-1.36164	0.282144	0.540725	0.14805	0.990835	Yes	0.70135
HMDB0000062	Metabolite	Quaternary ammonium salts	Carnitine	15.8763	25.6534	9.77269	0.379581	-1.39752	0.265241	0.508107	0.147202	0.9528	Yes	0.7166
HMDB0001388	Lipid	Triacylglycerols	TAG52:5-FA18:3	0.140623	0.228986	0.0860164	0.377067	-1.40711	0.265855	0.505055	0.150485	0.968007	Yes	0.7258
HMDB0034296	Lipid	Triacylglycerols	TAG54:2-FA20:1	0.10317	0.171188	0.0620716	0.361189	-1.46917	0.264272	0.506824	0.14427	0.943907	Yes	0.74635
HMDB0000651	Metabolite	Fatty Acyls	Decanoylcarnitine	0.254162	0.421547	0.152306	0.360081	-1.47361	0.263169	0.501911	0.143045	0.956874	Yes	0.74895
HMDB0000806	Lipid	Triacylglycerols	TAG48:2-FA14:0	0.135646	0.227884	0.0803852	0.35292	-1.50259	0.260719	0.495919	0.138084	0.894806	Yes	0.76825
HMDB0034296	Lipid	Triacylglycerols	TAG56:3-FA20:1	0.0707734	0.119572	0.0418916	0.350946	-1.51068	0.247956	0.469968	0.13604	0.888124	Yes	0.77255
HMDB0006737	Lipid	Cholesteryl esters	CE(22:2)	0.181155	0.309937	0.105989	0.341119	-1.55165	0.249449	0.482651	0.133801	0.863443	Yes	0.78355
HMDB0000714	Metabolite	Benzoic acids and derivatives	Hippurate	1.25506	2.20702	0.711374	0.323515	-1.6281	0.245144	0.458136	0.125143	0.789776	Yes	0.82165
HMDB0000904	Metabolite	Alpha amino acids and derivatives	Citrulline	15.3608	27.2216	8.67757	0.318968	-1.64852	0.238481	0.451938	0.126849	0.804108	Yes	0.82985
HMDB0000207	Lipid	Triacylglycerols	TAG44:1-FA18:1	0.0414195	0.0763326	0.0225384	0.29601	-1.75628	0.211393	0.402443	0.115584	0.761326	Yes	0.86465
HMDB0000725	Metabolite	Alpha amino acids and derivatives	4-L-Hydroxyproline	5.78388	10.6608	3.14869	0.295977	-1.75644	0.211492	0.400186	0.117202	0.756189	Yes	0.8655
HMDB0002250	Metabolite	Fatty Acyls	Dodecanoylcarnitine	1.86215	3.69032	0.936431	0.254065	-1.97673	0.181751	0.350985	0.0990174	0.655287	Yes	0.9208
HMDB0000925	Metabolite	Oxides	Trimethylamine N-oxide	3.68243	7.99422	1.7003	0.213083	-2.23051	0.154229	0.292236	0.0865927	0.560993	Yes	0.9641
-	Lipid	Hexosylceramides	HCER(22:1)	0.044358	0.0281036	0.0701123	2.50202	1.32309	1.81673	3.48063	0.969029	6.40047	No	0.6789
HMDB0000220	Lipid	Free fatty acids	FFA(16:0)	77.921	50.5968	120.468	2.38683	1.2551	1.74493	3.29911	0.921652	6.04006	No	0.6437
HMDB0004956	Lipid	Ceramides	CER(24:0)	0.347278	0.225642	0.533282	2.36945	1.24455	1.66568	3.17728	0.939228	5.9556	No	0.63845
HMDB0010383	Lipid	Lysophosphatidylcholines	LPC(16:1)	0.347044	0.226679	0.53474	2.3535	1.23481	1.65062	3.18471	0.907354	6.11188	No	0.63265
HMDB0004971	Lipid	Hexosylceramides	HCER(16:0)	0.399397	0.261766	0.610574	2.3373	1.22484	1.72736	3.27623	0.911394	5.90457	No	0.6296
-	Lipid	Diacylglycerols	DAG(14:0/18:1)	0.0451354	0.0296744	0.0687362	2.3148	1.21089	1.66652	3.13505	0.900788	5.87801	No	0.6188
HMDB0001388	Lipid	Free fatty acids	FFA(18:3)	3.29616	2.17133	4.9867	2.28867	1.19451	1.626	3.10244	0.879898	5.66931	No	0.61375
HMDB0000806	Lipid	Free fatty acids	FFA(14:0)	10.9403	7.33094	16.4265	2.23694	1.16153	1.64122	3.13327	0.88907	5.73273	No	0.5947
HMDB0007228	Lipid	Diacylglycerols	DAG(18:1/20:4)	0.131073	0.0882929	0.194205	2.2018	1.13868	1.60786	3.05997	0.853684	5.5019	No	0.5804
HMDB0004951	Lipid	Ceramides	CER(20:0)	0.0344378	0.0233043	0.0508289	2.17934	1.12389	1.61479	3.08941	0.857108	5.61541	No	0.5707
HMDB0061714	Lipid	Free fatty acids	FFA(22:2)	0.553339	0.382355	0.794845	2.08041	1.05687	1.5439	2.93504	0.804888	5.32313	No	0.53575
HMDB0000827	Lipid	Free fatty acids	FFA(18:0)	28.4957	20.0341	40.2842	2.01394	1.01002	1.46522	2.77318	0.786954	5.14925	No	0.50595
HMDB0000157	Metabolite	Purines and derivatives	Hypoxanthine	20.5385	14.4393	29.2257	2.00898	1.00646	1.44257	2.7326	0.811845	5.22456	No	0.50575
HMDB0002212	Lipid	Free fatty acids	FFA(20:0)	2.03809	1.43711	2.89499	2.00784	1.00564	1.4788	2.82219	0.793119	5.16381	No	0.5053
HMDB0000251	Metabolite	Organosulfonic acids	Taurine	111.891	79.4301	157.87	1.99272	0.994737	1.44037	2.69187	0.781178	5.05832	No	0.499
HMDB0000254	Metabolite	Dicarboxylic acids and derivatives	Succinate	18.6051	13.185	26.2238	1.99259	0.994647	1.48642	2.76007	0.797082	5.03925	No	0.4991
HMDB0000148	Metabolite	Alpha amino acids and derivatives	Glutamate	72.6479	51.805	102.427	1.98481	0.988999	1.4214	2.65816	0.783563	5.00363	No	0.4938
HMDB0011441	Lipid	Phosphatidylethanolamines	PE(P-18:1/18:1)	0.179349	0.127985	0.25008	1.95998	0.970837	1.46078	2.80858	0.784137	5.24665	No	0.48545
HMDB0007237	Lipid	Diacylglycerols	DAG(18:1/22:6)	0.0814036	0.0582925	0.113422	1.95013	0.96357	1.44079	2.72628	0.754387	4.97868	No	0.48045
HMDB0011698	Lipid	Sphingomyelins	SM(26:0)	0.302205	0.218024	0.420058	1.92362	0.943827	1.35605	2.61871	0.780906	4.98238	No	0.4688
HMDB0007160	Lipid	Diacylglycerols	DAG(18:0/18:1)	0.283744	0.204996	0.393235	1.92139	0.942153	1.41736	2.71277	0.755054	4.9894	No	0.4691
HMDB0008927	Lipid	Phosphatidylethanolamines	PE(16:0/18:1)	0.637757	0.460384	0.880479	1.90898	0.9328	1.33728	2.57034	0.734883	4.73231	No	0.4651
HMDB0000944	Lipid	Free fatty acids	FFA(22:0)	1.27913	0.92971	1.75972	1.89265	0.920411	1.40637	2.6479	0.754743	4.88159	No	0.4574
HMDB0011769	Lipid	Dihydroceramides	DCER(24:1)	0.167981	0.123444	0.229503	1.8593	0.894762	1.39163	2.69527	0.734617	4.8989	No	0.44425
HMDB0011342	Lipid	Phosphatidylethanolamines	PE(P-16:0/18:1)	0.913927	0.668594	1.24192	1.85115	0.88842	1.35452	2.55638	0.730852	4.7129	No	0.4393
HMDB0002259	Lipid	Free fatty acids	FFA(17:0)	3.9454	2.90332	5.34424	1.8469	0.885106	1.34996	2.52951	0.724684	4.61653	No	0.4353
HMDB0011384	Lipid	Phosphatidylethanolamines	PE(P-18:0/20:3)	0.208476	0.153879	0.284044	1.8464	0.884714	1.39218	2.64397	0.742099	4.73627	No	0.43595
HMDB0000826	Lipid	Free fatty acids	FFA(15:0)	3.27066	2.41085	4.43786	1.82854	0.87069	1.28362	2.46943	0.712011	4.63671	No	0.4328
HMDB0000848	Metabolite	Fatty Acyls	Stearoylcarnitine	0.0475233	0.0351409	0.0643591	1.82748	0.869859	1.29702	2.45614	0.743392	4.65856	No	0.429
-	Lipid	Lysophosphatidylcholines	LPC(18:2)	1.06546	0.791578	1.42908	1.81093	0.856731	1.29871	2.47704	0.740395	4.76872	No	0.42255
HMDB0000222	Metabolite	Fatty Acyls	Palmitoylcarnitine	0.0549077	0.04127	0.0733783	1.77832	0.830512	1.24564	2.33416	0.71428	4.55354	No	0.40035
HMDB0000638	Lipid	Free fatty acids	FFA(12:0)	3.93055	2.94495	5.23115	1.7692	0.823099	1.28441	2.44085	0.69226	4.45875	No	0.405
HMDB0007219	Lipid	Diacylglycerols	DAG(18:1/18:2)	0.469056	0.354127	0.624389	1.75807	0.813992	1.22967	2.34822	0.664009	4.55722	No	0.39975
HMDB0002068	Lipid	Free fatty acids	FFA(22:1)	1.70714	1.28713	2.26402	1.75742	0.813455	1.27928	2.46274	0.697925	4.51073	No	0.3996
HMDB0007161	Lipid	Diacylglycerols	DAG(18:0/18:2)	0.114445	0.0866995	0.151295	1.7496	0.807023	1.23976	2.38093	0.681544	4.31631	No	0.3909
HMDB0002000	Lipid	Free fatty acids	FFA(14:1)	2.14248	1.64805	2.79223	1.70296	0.768043	1.31454	2.49037	0.671821	4.33654	No	0.3679
HMDB0011773	Lipid	Ceramides	CER(14:0)	0.0702176	0.053679	0.0916857	1.69712	0.76309	1.21756	2.31515	0.659395	4.42662	No	0.37455
HMDB0004975	Lipid	Hexosylceramides	HCER(24:1)	0.279887	0.215453	0.364106	1.69057	0.757512	1.23864	2.37187	0.676854	4.29743	No	0.36725
HMDB0010169	Lipid	Sphingomyelins	SM(16:0)	23.6609	18.3491	30.4444	1.66441	0.735014	1.17502	2.24997	0.650045	4.33141	No	0.3554
HMDB0000902	Metabolite	Pyridines and derivatives	NAD	0.0701329	0.0551245	0.0893345	1.62492	0.700372	1.16438	2.26517	0.586133	4.17706	No	0.34615
HMDB0007098	Lipid	Diacylglycerols	DAG(16:0/16:0)	0.235885	0.184823	0.298242	1.61782	0.69405	1.19661	2.27075	0.615504	4.07814	No	0.3321
-	Lipid	Sphingomyelins	SM(26:1)	0.411033	0.3254	0.516997	1.57882	0.65885	1.15456	2.17047	0.619358	3.93408	No	0.31695
HMDB0007179	Lipid	Diacylglycerols	DAG(18:0/22:6)	0.0407234	0.0324512	0.0508705	1.57535	0.655675	1.12206	2.14278	0.601561	3.89903	No	0.3146
-	Lipid	Ceramides	CER(20:1)	0.0108996	0.0088018	0.0134601	1.51477	0.599095	1.07849	2.09806	0.607331	3.97622	No	0.29925
HMDB0003229	Lipid	Triacylglycerols	TAG47:2-FA16:1	0.0102191	0.00832985	0.012518	1.5056	0.590339	1.09943	2.08152	0.606904	3.91741	No	0.2869
HMDB0011394	Lipid	Phosphatidylethanolamines	PE(P-18:0/22:6)	0.820381	0.674578	0.997779	1.49102	0.576296	1.07301	2.06437	0.580512	3.80941	No	0.28605
HMDB0000128	Metabolite	Alpha amino acids and derivatives	Guanidoacetate	3.6737	3.01355	4.48526	1.49075	0.576039	1.08561	2.03531	0.579894	3.73145	No	0.2752
HMDB0007970	Lipid	Phosphatidylcholines	PC(16:0/18:0)	0.757385	0.621986	0.917636	1.48092	0.566493	1.07165	2.05928	0.570444	3.86355	No	0.2796
-	Lipid	Ceramides	CER(26:1)	0.0226069	0.0185625	0.0274739	1.48041	0.565992	1.06663	2.04265	0.586131	3.7945	No	0.27815
HMDB0002003	Lipid	Free fatty acids	FFA(24:0)	0.734784	0.605666	0.89208	1.47813	0.563771	1.09101	2.09323	0.57405	3.79559	No	0.28035
HMDB0007099	Lipid	Diacylglycerols	DAG(16:0/16:1)	0.063725	0.0526436	0.0771742	1.468	0.553849	1.05979	2.00287	0.574293	3.72704	No	0.26585
HMDB0000033	Metabolite	Beta amino acids and derivatives	Carnosine	0.106488	0.0879272	0.128976	1.46604	0.551929	1.03037	1.95138	0.609928	3.83239	No	0.27
HMDB0007100	Lipid	Diacylglycerols	DAG(16:0/18:0)	0.234839	0.194505	0.283656	1.45994	0.545904	1.04441	1.99296	0.562429	3.6477	No	0.26585
HMDB0002368	Lipid	Free fatty acids	FFA(24:1)	1.08906	0.909427	1.30289	1.43512	0.521175	1.03456	1.97807	0.560354	3.6188	No	0.25475
HMDB0007102	Lipid	Diacylglycerols	DAG(16:0/18:1)	0.748889	0.627263	0.896434	1.43358	0.519627	1.08063	2.02948	0.577569	3.65036	No	0.2528
HMDB0006547	Lipid	Free fatty acids	FFA(18:4)	0.22816	0.190616	0.272413	1.43048	0.516499	1.03618	1.95466	0.585722	3.76806	No	0.25445
HMDB0011376	Lipid	Phosphatidylethanolamines	PE(P-18:0/18:2)	0.327153	0.272971	0.390218	1.42999	0.516002	1.05856	2.01728	0.564822	3.7095	No	0.25985
HMDB0007236	Lipid	Diacylglycerols	DAG(18:1/22:5)	0.0463782	0.0387295	0.0553415	1.42988	0.515895	1.00482	1.89997	0.570823	3.70125	No	0.2517
HMDB0011487	Lipid	Lysophosphatidylethanolamines	LPE(20:4)	0.0718099	0.0610448	0.0848762	1.38237	0.467148	0.982016	1.85346	0.545144	3.53972	No	0.23815
HMDB0001185	Metabolite	Alpha amino acids and derivatives	SAM	0.317965	0.270484	0.373457	1.38004	0.464712	1.00551	1.90271	0.529314	3.47349	No	0.23535
HMDB0008993	Lipid	Phosphatidylethanolamines	PE(18:0/18:1)	1.42875	1.22073	1.69261	1.37925	0.46388	0.991461	1.90647	0.537249	3.49312	No	0.24235
HMDB0007103	Lipid	Diacylglycerols	DAG(16:0/18:2)	0.202046	0.172066	0.23689	1.37753	0.462082	1.03876	1.95432	0.536455	3.43283	No	0.2248
HMDB0011697	Lipid	Sphingomyelins	SM(24:0)	10.7142	9.22995	12.4349	1.3452	0.427818	1.01626	1.90776	0.503932	3.22903	No	0.21525
HMDB0000564	Lipid	Phosphatidylcholines	PC(16:0/16:0)	1.88284	1.62546	2.18802	1.34219	0.424585	0.956474	1.80029	0.535348	3.36341	No	0.2182
HMDB0011343	Lipid	Phosphatidylethanolamines	PE(P-16:0/18:2)	0.254777	0.220115	0.296651	1.33926	0.421431	1.00374	1.91426	0.520675	3.47882	No	0.22475
HMDB0007111	Lipid	Diacylglycerols	DAG(16:0/20:3)	0.0837047	0.0723373	0.096797	1.33315	0.414834	0.992732	1.87962	0.503504	3.24738	No	0.21865
HMDB0000939	Metabolite	Alpha amino acids and derivatives	SAH	0.0254016	0.0220199	0.0293346	1.33238	0.414006	0.973029	1.84653	0.527074	3.37714	No	0.21625
HMDB0004978	Lipid	Hexosylceramides	HCER(24:0)	0.172489	0.149229	0.199145	1.33208	0.413686	0.98622	1.85239	0.526334	3.29279	No	0.20935
HMDB0009059	Lipid	Phosphatidylethanolamines	PE(18:1/18:1)	0.259006	0.225676	0.296602	1.3154	0.3955	0.983508	1.84684	0.524537	3.32234	No	0.2068
HMDB0011386	Lipid	Phosphatidylethanolamines	PE(P-18:0/20:4)	1.83854	1.60807	2.10442	1.30984	0.389389	0.913324	1.75032	0.528408	3.35137	No	0.21265
HMDB0007218	Lipid	Diacylglycerols	DAG(18:1/18:1)	0.763095	0.668739	0.870759	1.30207	0.380811	0.934825	1.78942	0.491726	3.30817	No	0.21205
HMDB0005066	Metabolite	Fatty Acyls	Tetradecanoylcarnitine	0.0723774	0.064192	0.0815109	1.27295	0.348173	0.927738	1.73939	0.508367	3.19643	No	0.18995
HMDB0012097	Lipid	Sphingomyelins	SM(14:0)	1.95849	1.73805	2.21365	1.27081	0.345748	0.955927	1.83366	0.491546	3.1609	No	0.19675
HMDB0000819	Metabolite	Phenols	Normetanephrine	0.000863959	0.000768188	0.000970863	1.2648	0.338909	0.929381	1.7502	0.517434	3.28562	No	0.18905
HMDB0001173	Metabolite	Purines and derivatives	MTA	6.3674e-06	5.67566e-06	7.14237e-06	1.25551	0.328269	0.917468	1.72675	0.499957	3.24129	No	0.1884
HMDB0060059	Lipid	Cholesteryl esters	CE(17:0)	0.505611	0.453342	0.563696	1.24454	0.315607	0.883068	1.6773	0.488914	3.13943	No	0.18615
HMDB0012102	Lipid	Sphingomyelins	SM(20:0)	3.25334	2.90836	3.61589	1.24203	0.312697	0.913289	1.73667	0.485085	3.13971	No	0.1876
HMDB0006729	Lipid	Cholesteryl esters	CE(22:4)	0.182342	0.163508	0.202727	1.2407	0.311159	0.924499	1.74952	0.485814	3.10704	No	0.1858
HMDB0000182	Metabolite	Alpha amino acids and derivatives	Lysine	113.922	102.59	126.246	1.22705	0.295193	0.884389	1.66475	0.51286	3.23635	No	0.176
HMDB0007972	Lipid	Phosphatidylcholines	PC(16:0/18:1)	13.9315	12.6216	15.3758	1.22659	0.294653	0.916674	1.75251	0.493462	3.23419	No	0.186
HMDB0001348	Lipid	Sphingomyelins	SM(18:0)	3.04377	2.75527	3.36523	1.22127	0.288388	0.912347	1.71935	0.4901	3.14317	No	0.18035
HMDB0000201	Metabolite	Fatty Acyls	Acetylcarnitine	5.10157	4.63263	5.59588	1.20956	0.27448	0.879529	1.64519	0.482345	3.07407	No	0.1702
HMDB0012103	Lipid	Sphingomyelins	SM(22:0)	5.6714	5.16613	6.21584	1.20397	0.267805	0.856549	1.63656	0.478033	3.10508	No	0.175
HMDB0007131	Lipid	Diacylglycerols	DAG(16:1/18:1)	0.137908	0.126326	0.151185	1.19987	0.262884	0.892768	1.69277	0.458997	2.96584	No	0.17605
HMDB0000300	Metabolite	Pyrimidines and derivatives	Uracil	4.41739	4.0429	4.82118	1.19532	0.257399	0.852881	1.62172	0.469469	2.9709	No	0.1715
HMDB0000014	Metabolite	Pyrimidines and derivatives	Deoxycytidine	0.0861788	0.0791003	0.0937622	1.18951	0.250365	0.877014	1.62807	0.476491	2.90444	No	0.1591
HMDB0007256	Lipid	Diacylglycerols	DAG(18:2/20:3)	0.0569673	0.0524089	0.0620665	1.18803	0.248576	0.829416	1.57036	0.470093	2.98956	No	0.1716
HMDB0012107	Lipid	Sphingomyelins	SM(24:1)	9.68206	8.89816	10.5467	1.186	0.246108	0.876675	1.66632	0.462082	2.98393	No	0.17205
HMDB0000247	Metabolite	Sugar alcohols	Sorbitol	6.4953	5.99896	7.06705	1.18184	0.241031	0.867798	1.61913	0.477289	2.9734	No	0.1657
-	Lipid	Dihydroceramides	DCER(26:1)	0.0541076	0.0503647	0.0580359	1.1529	0.205271	0.827684	1.58784	0.472699	3.03319	No	0.16555
HMDB0000827	Lipid	Triacylglycerols	TAG53:1-FA18:0	0.0415993	0.0391936	0.044332	1.12542	0.170462	0.802235	1.53359	0.444708	2.91396	No	0.1626
-	Lipid	Cholesteryl esters	CE(20:2)	0.237263	0.224209	0.250018	1.11161	0.152655	0.801588	1.51606	0.424189	2.76101	No	0.1561
HMDB0004974	Lipid	Hexosylceramides	HCER(22:0)	0.101448	0.0964602	0.106823	1.10543	0.144606	0.820312	1.56124	0.429747	2.74255	No	0.15255
HMDB0010395	Lipid	Lysophosphatidylcholines	LPC(20:4)	0.200274	0.191055	0.210995	1.09252	0.127657	0.754263	1.43374	0.413464	2.7447	No	0.1536
HMDB0011592	Lipid	Lactosylceramides	LCER(18:1)	0.0897263	0.0864635	0.0932447	1.08714	0.120534	0.789656	1.51608	0.41387	2.76841	No	0.1578
HMDB0012104	Lipid	Sphingomyelins	SM(22:1)	3.65465	3.52877	3.78496	1.07429	0.103379	0.753556	1.42695	0.412087	2.68119	No	0.149
HMDB0011353	Lipid	Phosphatidylethanolamines	PE(P-16:0/20:4)	1.46967	1.41973	1.51663	1.06425	0.089842	0.743417	1.41894	0.41461	2.63031	No	0.1493
HMDB0000220	Lipid	Triacylglycerols	TAG51:1-FA16:0	0.0988306	0.0957532	0.101986	1.06273	0.0877816	0.763919	1.4436	0.409968	2.64258	No	0.14975
HMDB0000036	Metabolite	Organosulfonic acids	Taurocholate	0.368078	0.358345	0.378957	1.05886	0.0825105	0.75847	1.44133	0.409174	2.59112	No	0.1486
HMDB0000138	Metabolite	Bile acids, alcohols and derivatives	Glycocholate	11.2595	11.0877	11.4455	1.03542	0.0502183	0.750686	1.40649	0.41621	2.56393	No	0.141
-	Lipid	Sphingomyelins	SM(20:1)	0.665176	0.656055	0.677313	1.03253	0.0461874	0.773719	1.45408	0.400939	2.58871	No	0.1466
HMDB0000593	Lipid	Phosphatidylcholines	PC(18:1/18:1)	1.58339	1.57264	1.59961	1.01969	0.028131	0.751512	1.4274	0.406402	2.62007	No	0.14655
HMDB0000517	Metabolite	Alpha amino acids and derivatives	Arginine	51.8767	51.6409	52.1543	1.01548	0.0221574	0.740867	1.39491	0.417362	2.54986	No	0.14075
HMDB0012101	Lipid	Sphingomyelins	SM(18:1)	1.05111	1.04259	1.0631	1.01462	0.0209369	0.729801	1.38297	0.393795	2.51836	No	0.1427
HMDB0000089	Metabolite	Pyrimidines and derivatives	Cytidine	0.188496	0.187967	0.189235	1.0036	0.0051843	0.723143	1.36994	0.395693	2.49894	No	0.144
HMDB0000673	Lipid	Triacylglycerols	TAG53:4-FA18:2	0.488674	0.489282	0.48824	0.998592	-0.00203289	0.716463	1.36003	0.408816	2.65087	No	0.1476
HMDB0007224	Lipid	Diacylglycerols	DAG(18:1/20:1)	0.138843	0.140512	0.137874	0.986291	-0.0199147	0.733277	1.38645	0.394216	2.48802	No	0.14145
HMDB0001043	Lipid	Triacylglycerols	TAG56:8-FA20:4	0.156925	0.158649	0.155513	0.982084	-0.026081	0.699115	1.33701	0.373684	2.45922	No	0.15055
HMDB0000168	Metabolite	Alpha amino acids and derivatives	Asparagine	107.43	109.862	105.723	0.964999	-0.0514013	0.708678	1.337	0.36976	2.37969	No	0.14715
HMDB0000207	Lipid	Triacylglycerols	TAG55:5-FA18:1	0.0946044	0.0964247	0.0925593	0.962771	-0.0547351	0.695908	1.33518	0.364942	2.48595	No	0.1596
HMDB0000824	Metabolite	Fatty Acyls	Propionylcarnitine	0.251888	0.256788	0.247211	0.960937	-0.0574858	0.709186	1.32297	0.384844	2.44948	No	0.1432
HMDB0007230	Lipid	Diacylglycerols	DAG(18:1/20:5)	0.0510956	0.0523903	0.0500486	0.959132	-0.0601983	0.688678	1.32003	0.379169	2.55374	No	0.15265
HMDB0000210	Metabolite	Beta amino acids and derivatives	Pantothenate	0.259999	0.265668	0.253962	0.955589	-0.0655376	0.676884	1.27589	0.372075	2.3942	No	0.14455
HMDB0007225	Lipid	Diacylglycerols	DAG(18:1/20:2)	0.19643	0.20292	0.191626	0.946484	-0.0793497	0.691977	1.3356	0.361587	2.38898	No	0.15285
HMDB0000187	Metabolite	Alpha amino acids and derivatives	Serine	85.7248	88.4587	83.102	0.939817	-0.0895484	0.696128	1.29881	0.382317	2.40101	No	0.14125
HMDB0001051	Metabolite	Carbohydrates and carbohydrate conjugates	Glyceraldehyde	86.9867	89.7744	84.0974	0.937691	-0.0928162	0.676175	1.27379	0.357021	2.26604	No	0.1442
HMDB0000158	Metabolite	Alpha amino acids and derivatives	Tyrosine	71.2829	73.6049	69.1327	0.937391	-0.0932777	0.690274	1.29142	0.361318	2.21287	No	0.1374
HMDB0008994	Lipid	Phosphatidylethanolamines	PE(18:0/18:2)	0.989758	1.02286	0.960348	0.936286	-0.0949785	0.691153	1.3121	0.364525	2.40289	No	0.15195
HMDB0008038	Lipid	Phosphatidylcholines	PC(18:0/18:1)	3.24788	3.36715	3.1318	0.928743	-0.106649	0.68338	1.29939	0.366152	2.35331	No	0.15545
HMDB0000159	Metabolite	Alpha amino acids and derivatives	Phenylalanine	51.0921	53.097	49.1069	0.923262	-0.115188	0.684444	1.28447	0.363547	2.32559	No	0.1456
HMDB0000220	Lipid	Triacylglycerols	TAG51:2-FA16:0	0.5554	0.579204	0.531382	0.920247	-0.119907	0.684127	1.3057	0.352339	2.29154	No	0.15425
HMDB0000207	Lipid	Triacylglycerols	TAG56:1-FA18:1	0.0618306	0.0643496	0.0592212	0.919771	-0.120654	0.652466	1.23391	0.359461	2.31329	No	0.1526
HMDB0009003	Lipid	Phosphatidylethanolamines	PE(18:0/20:4)	1.1306	1.17647	1.0782	0.913071	-0.131201	0.667148	1.28639	0.358807	2.42622	No	0.16165
HMDB0007973	Lipid	Phosphatidylcholines	PC(16:0/18:2)	12.0159	12.6301	11.465	0.905522	-0.143178	0.655661	1.2507	0.365886	2.37322	No	0.15385
HMDB0000099	Metabolite	Alpha amino acids and derivatives	Cystathionine	0.137781	0.145833	0.131088	0.902493	-0.148012	0.653882	1.23806	0.362758	2.33375	No	0.1543
HMDB0000696	Metabolite	Alpha amino acids and derivatives	Methionine	19.1123	20.1808	18.1326	0.90225	-0.1484	0.6706	1.25302	0.346692	2.2284	No	0.15125
HMDB0007227	Lipid	Diacylglycerols	DAG(18:1/20:3)	2.83327	3.00998	2.67494	0.888864	-0.169965	0.641146	1.2195	0.350803	2.26052	No	0.1621
HMDB0000658	Lipid	Cholesteryl esters	CE(16:1)	5.77468	6.16421	5.41596	0.881268	-0.182347	0.643663	1.2186	0.345283	2.2009	No	0.16135
HMDB0000207	Lipid	Triacylglycerols	TAG55:4-FA18:1	0.0753312	0.0802145	0.0705737	0.880763	-0.183174	0.637545	1.19394	0.331197	2.14144	No	0.15765
HMDB0000012	Metabolite	Pyrimidines and derivatives	Deoxyuridine	0.386977	0.412509	0.363894	0.87983	-0.184703	0.633178	1.18084	0.356931	2.25906	No	0.15035
HMDB0010368	Lipid	Cholesteryl esters	CE(18:0)	2.42366	2.57606	2.26808	0.878238	-0.187316	0.635041	1.202	0.354688	2.2557	No	0.1559
HMDB0000064	Metabolite	Alpha amino acids and derivatives	Creatine	58.7162	62.8452	54.8241	0.869786	-0.201267	0.639334	1.20399	0.347252	2.15855	No	0.15855
HMDB0001539	Metabolite	Alpha amino acids and derivatives	ADMA	1.02077	1.09539	0.947646	0.86815	-0.203983	0.657105	1.22951	0.339281	2.1487	No	0.16245
HMDB0005060	Lipid	Triacylglycerols	TAG56:3-FA20:2	0.0527415	0.057179	0.0486579	0.853311	-0.228857	0.61395	1.15703	0.329748	2.13243	No	0.169
HMDB0000207	Lipid	Triacylglycerols	TAG53:2-FA18:1	0.654903	0.712363	0.605485	0.852036	-0.231014	0.620806	1.18023	0.330402	2.09664	No	0.1661
HMDB0011382	Lipid	Phosphatidylethanolamines	PE(18:0/20:3)	0.337075	0.365634	0.310433	0.846225	-0.240886	0.628541	1.18471	0.339782	2.12204	No	0.1671
HMDB0011451	Lipid	Phosphatidylethanolamines	PE(P-18:1/20:4)	0.708058	0.76983	0.648618	0.840912	-0.249973	0.623325	1.19289	0.335549	2.16699	No	0.1748
HMDB0000050	Metabolite	Purines and derivatives	Adenosine	0.120188	0.131174	0.110034	0.838344	-0.254385	0.594957	1.12663	0.341451	2.22543	No	0.17375
HMDB0000175	Metabolite	Purines and derivatives	IMP	5.27528	5.78407	4.83006	0.837379	-0.256047	0.64089	1.20718	0.331223	2.11266	No	0.17385
HMDB0008105	Lipid	Phosphatidylcholines	PC(18:1/18:2)	2.26954	2.49402	2.07016	0.830743	-0.267525	0.62017	1.17727	0.315505	2.04999	No	0.1744
HMDB0000705	Metabolite	Fatty Acyls	Hexanoylcarnitine	0.0406393	0.0445581	0.0371152	0.829668	-0.269394	0.591405	1.11177	0.335893	2.07085	No	0.1634
HMDB0000638	Lipid	Triacylglycerols	TAG36:0-FA12:0	0.039885	0.0439323	0.0362763	0.828982	-0.270588	0.572086	1.0864	0.334517	2.12696	No	0.17775
HMDB0000638	Lipid	Triacylglycerols	TAG38:0-FA12:0	0.0276731	0.0304967	0.0251523	0.825427	-0.276787	0.582102	1.11067	0.327337	2.09698	No	0.1766
HMDB0006736	Lipid	Cholesteryl esters	CE(20:3)	1.75126	1.92893	1.58527	0.821961	-0.282858	0.608084	1.15172	0.297954	1.9788	No	0.1857
HMDB0006725	Lipid	Cholesteryl esters	CE(14:0)	1.76644	1.94857	1.59742	0.821126	-0.284325	0.602515	1.14481	0.325681	2.10371	No	0.1814
HMDB0000918	Lipid	Cholesteryl esters	CE(18:1)	33.8582	37.3398	30.5268	0.821076	-0.284412	0.579515	1.0969	0.30957	1.98642	No	0.1791
HMDB0000736	Metabolite	Fatty Acyls	Isobutyrylcarnitine	0.270254	0.297861	0.24446	0.821008	-0.284532	0.607689	1.15455	0.322811	2.07389	No	0.1793
HMDB0006733	Lipid	Cholesteryl esters	CE(22:6)	2.0504	2.27779	1.85161	0.814677	-0.295699	0.570557	1.08621	0.316937	2.03337	No	0.183
HMDB0060057	Lipid	Cholesteryl esters	CE(15:0)	0.626633	0.692328	0.567198	0.814467	-0.296071	0.569035	1.08536	0.303439	1.99739	No	0.1842
HMDB0000207	Lipid	Triacylglycerols	TAG51:2-FA18:1	0.633123	0.70075	0.572462	0.814376	-0.296233	0.599327	1.13506	0.312768	2.0136	No	0.1819
HMDB0000220	Lipid	Triacylglycerols	TAG49:0-FA16:0	0.0584578	0.0646422	0.0526536	0.813613	-0.297586	0.57917	1.11919	0.309582	2.01852	No	0.1903
HMDB0000161	Metabolite	Alpha amino acids and derivatives	Alanine	168.821	187.324	152.44	0.812799	-0.299029	0.585571	1.10306	0.326372	2.06937	No	0.17635
HMDB0003334	Metabolite	Alpha amino acids and derivatives	SDMA	1.44699	1.62095	1.28775	0.796708	-0.327877	0.581485	1.10467	0.303962	1.98481	No	0.19285
HMDB0000214	Metabolite	Alpha amino acids and derivatives	Ornithine	43.9723	49.4356	39.1269	0.795788	-0.329545	0.578936	1.09316	0.319973	2.06145	No	0.18985
HMDB0007234	Lipid	Diacylglycerols	DAG(18:1/22:4)	0.0506882	0.0569373	0.0450951	0.791911	-0.336589	0.55447	1.05686	0.311567	2.04608	No	0.19195
HMDB0000827	Lipid	Triacylglycerols	TAG50:0-FA18:0	0.174435	0.197619	0.154548	0.783395	-0.352188	0.548248	1.04028	0.313538	2.02151	No	0.19785
HMDB0008039	Lipid	Phosphatidylcholines	PC(18:0/18:2)	6.20858	7.04891	5.50709	0.781468	-0.355741	0.548416	1.04456	0.313896	2.00727	No	0.1912
HMDB0000715	Metabolite	Quinolines and derivatives	Kynurenate	0.00939464	0.0107621	0.00820209	0.764506	-0.3874	0.56172	1.0625	0.306772	1.94794	No	0.20915
HMDB0000172	Metabolite	Alpha amino acids and derivatives	Isoleucine	51.9398	59.6992	45.5277	0.762734	-0.390748	0.555329	1.04469	0.306295	1.96409	No	0.2014
HMDB0000207	Lipid	Triacylglycerols	TAG56:3-FA18:1	0.315355	0.360911	0.27467	0.761087	-0.393866	0.555856	1.04866	0.294283	1.92702	No	0.20655
HMDB0000220	Lipid	Triacylglycerols	TAG47:0-FA16:0	0.0541692	0.0624967	0.0472106	0.759679	-0.396538	0.553708	1.05861	0.30152	1.96847	No	0.21105
HMDB0008138	Lipid	Phosphatidylcholines	PC(18:2/18:2)	0.287246	0.328634	0.249614	0.758464	-0.398847	0.552249	1.0525	0.298965	1.87942	No	0.2123
HMDB0000929	Metabolite	Alpha amino acids and derivatives	Tryptophan	17.1729	19.7655	14.9762	0.757164	-0.401322	0.56065	1.05413	0.306258	1.88608	No	0.20705
HMDB0000885	Lipid	Cholesteryl esters	CE(16:0)	18.5029	21.328	16.1214	0.755902	-0.403728	0.55581	1.0514	0.287698	1.88252	No	0.21725
HMDB0008114	Lipid	Phosphatidylcholines	PC(18:1/20:4)	0.953375	1.1023	0.827533	0.753108	-0.40907	0.556744	1.06193	0.290987	1.84593	No	0.21265
HMDB0005193	Lipid	Cholesteryl esters	CE(20:1)	0.868232	1.00559	0.751043	0.748213	-0.41848	0.529925	1.01536	0.292446	1.87838	No	0.22185
HMDB0000687	Metabolite	Alpha amino acids and derivatives	Leucine	68.8668	79.5155	59.7887	0.748198	-0.418509	0.524671	0.991812	0.291873	1.87622	No	0.21485
HMDB0002259	Lipid	Triacylglycerols	TAG49:0-FA17:0	0.0213331	0.0246832	0.018491	0.747641	-0.419582	0.536184	1.01646	0.306395	1.96529	No	0.21995
HMDB0007982	Lipid	Phosphatidylcholines	PC(16:0/20:4)	5.14205	5.97246	4.46705	0.74683	-0.421149	0.55497	1.04107	0.297152	1.87696	No	0.21575
HMDB0002183	Lipid	Triacylglycerols	TAG58:8-FA22:6	0.0981403	0.114057	0.0844731	0.744518	-0.425621	0.533624	1.01108	0.294581	1.89743	No	0.21805
HMDB0000167	Metabolite	Alpha amino acids and derivatives	Threonine	69.3838	80.5617	59.7218	0.739555	-0.435271	0.551037	1.03927	0.289536	1.85113	No	0.2196
HMDB0000518	Metabolite	Bile acids, alcohols and derivatives	Chenodeoxycholate	1.48016	1.72761	1.27664	0.736058	-0.44211	0.535736	1.0107	0.29641	1.87475	No	0.21955
HMDB0000562	Metabolite	Alpha amino acids and derivatives	Creatinine	45.3032	52.658	38.876	0.735469	-0.443264	0.533784	0.995083	0.296014	1.85773	No	0.221
HMDB0006731	Lipid	Cholesteryl esters	CE(20:5)	2.39278	2.78969	2.0581	0.735419	-0.443362	0.54212	1.03172	0.291746	1.87616	No	0.2266
HMDB0002259	Lipid	Triacylglycerols	TAG51:1-FA17:0	0.135438	0.158152	0.116237	0.734041	-0.446067	0.544089	1.0428	0.28165	1.81582	No	0.23345
HMDB0000827	Lipid	Triacylglycerols	TAG54:0-FA18:0	0.0550088	0.0644307	0.0467472	0.730615	-0.452817	0.512656	0.979966	0.275858	1.80467	No	0.23945
HMDB0000177	Metabolite	Alpha amino acids and derivatives	Histidine	50.9931	59.6949	43.4987	0.729635	-0.454753	0.523718	0.990359	0.285147	1.86905	No	0.23245
HMDB0000123	Metabolite	Alpha amino acids and derivatives	Glycine	181.199	212.348	153.865	0.72524	-0.463469	0.543505	1.01381	0.285766	1.79836	No	0.2273
HMDB0000951	Metabolite	Bile acids, alcohols and derivatives	Taurochenodesoxycholate	0.664917	0.78226	0.564691	0.720756	-0.472418	0.52494	0.992304	0.285109	1.8143	No	0.23745
HMDB0000207	Lipid	Triacylglycerols	TAG55:3-FA18:1	0.0740793	0.0880086	0.0633144	0.720497	-0.472936	0.525811	1.00229	0.28607	1.87276	No	0.24195
HMDB0000207	Lipid	Triacylglycerols	TAG54:1-FA18:1	0.349865	0.413378	0.296881	0.718535	-0.47687	0.524484	1.0028	0.28185	1.87078	No	0.24365
HMDB0005060	Lipid	Triacylglycerols	TAG56:4-FA20:2	0.0744556	0.0880579	0.0631406	0.715164	-0.483655	0.522102	0.985429	0.2854	1.83173	No	0.23555
HMDB0000610	Lipid	Cholesteryl esters	CE(18:2)	58.3924	68.9722	49.3454	0.713873	-0.48626	0.517762	0.978063	0.288113	1.82019	No	0.23965
HMDB0006726	Lipid	Cholesteryl esters	CE(20:4)	10.1179	12.0872	8.49617	0.701053	-0.512405	0.501529	0.952809	0.270968	1.77983	No	0.258
HMDB0000220	Lipid	Triacylglycerols	TAG48:0-FA16:0	0.481581	0.577793	0.40171	0.695303	-0.524285	0.477507	0.908996	0.281547	1.78059	No	0.2544
HMDB0001548	Metabolite	Carbohydrates and carbohydrate conjugates	D-Ribose-5-P	2.02118	2.42339	1.68345	0.693945	-0.527106	0.51754	0.973787	0.267654	1.70221	No	0.2589
HMDB0010370	Lipid	Cholesteryl esters	CE(18:3)	2.58917	3.12065	2.1385	0.691048	-0.533142	0.522085	0.981026	0.270727	1.71274	No	0.2588
HMDB0000207	Lipid	Triacylglycerols	TAG56:5-FA18:1	0.156059	0.187563	0.129596	0.690752	-0.533761	0.508912	0.973445	0.269665	1.77115	No	0.26225
HMDB0002000	Lipid	Triacylglycerols	TAG46:3-FA14:1	0.0173086	0.0207339	0.014405	0.6894	-0.536587	0.512684	0.981	0.2692	1.74019	No	0.2623
HMDB0000630	Metabolite	Pyrimidines and derivatives	Cytosine	0.0292793	0.0354456	0.0240958	0.684055	-0.547816	0.515663	0.968144	0.278217	1.70122	No	0.2642
HMDB0003229	Lipid	Triacylglycerols	TAG48:3-FA16:1	0.14737	0.177993	0.1211	0.681818	-0.552541	0.501751	0.956557	0.267918	1.7386	No	0.2741
HMDB0010372	Lipid	Cholesteryl esters	CE(22:1)	0.147631	0.180121	0.121269	0.676184	-0.564512	0.504086	0.954692	0.258517	1.71586	No	0.2746
HMDB0002259	Lipid	Triacylglycerols	TAG53:1-FA17:0	0.0497471	0.0608207	0.040983	0.670544	-0.576596	0.470892	0.899243	0.271173	1.76307	No	0.28105
HMDB0002183	Lipid	Triacylglycerols	TAG56:7-FA22:6	0.233401	0.287988	0.189934	0.662921	-0.59309	0.486641	0.941626	0.25692	1.69306	No	0.29575
HMDB0000827	Lipid	Triacylglycerols	TAG52:0-FA18:0	0.15459	0.191173	0.124636	0.652133	-0.616762	0.469235	0.890465	0.252849	1.64148	No	0.30165
HMDB0000220	Lipid	Triacylglycerols	TAG50:0-FA16:0	0.457523	0.567816	0.369725	0.65081	-0.619692	0.471811	0.892088	0.256944	1.63907	No	0.29565
HMDB0000673	Lipid	Triacylglycerols	TAG55:5-FA18:2	0.0212103	0.0262335	0.01712	0.650706	-0.619923	0.463994	0.884482	0.2526	1.65146	No	0.3002
HMDB0005060	Lipid	Triacylglycerols	TAG54:3-FA20:2	0.128439	0.159026	0.103095	0.647582	-0.626865	0.501102	0.960744	0.240737	1.59677	No	0.3069
HMDB0000220	Lipid	Triacylglycerols	TAG46:0-FA16:0	0.184872	0.230379	0.148482	0.645174	-0.632239	0.473449	0.896098	0.246705	1.61595	No	0.30465
HMDB0010375	Lipid	Cholesteryl esters	CE(22:5)	0.569034	0.712928	0.457767	0.64253	-0.638163	0.467303	0.87978	0.254308	1.60537	No	0.30485
HMDB0000827	Lipid	Triacylglycerols	TAG54:1-FA18:0	0.203201	0.253702	0.162442	0.638792	-0.646581	0.464675	0.892051	0.244312	1.61096	No	0.31335
HMDB0000207	Lipid	Triacylglycerols	TAG56:4-FA18:1	0.0995401	0.125287	0.079032	0.630078	-0.666398	0.453346	0.867695	0.248488	1.60718	No	0.32275
HMDB0000017	Metabolite	Pyridines and derivatives	4-Pyridoxate	0.00191517	0.00241783	0.00152015	0.629264	-0.668264	0.464727	0.865683	0.253089	1.60732	No	0.3194
HMDB0000883	Metabolite	Alpha amino acids and derivatives	Valine	153.213	193.238	121.266	0.627457	-0.672411	0.454253	0.852424	0.24401	1.55801	No	0.32245
HMDB0002259	Lipid	Triacylglycerols	TAG53:2-FA17:0	0.149588	0.188994	0.118131	0.626356	-0.674946	0.467309	0.879743	0.242544	1.52935	No	0.3272
HMDB0000220	Lipid	Triacylglycerols	TAG44:0-FA16:0	0.0548606	0.0691388	0.0434191	0.624917	-0.678264	0.455909	0.8625	0.242638	1.57548	No	0.3242
HMDB0000060	Metabolite	Keto acids and derivatives	Acetoacetate	454.906	576.553	360.049	0.624867	-0.678378	0.450444	0.843866	0.259105	1.62585	No	0.3228
HMDB0000688	Metabolite	Fatty Acyls	Isovalerylcarnitine	0.114375	0.145192	0.0903138	0.6214	-0.686407	0.457329	0.86959	0.250504	1.60931	No	0.33435
HMDB0000827	Lipid	Triacylglycerols	TAG54:3-FA18:0	0.515608	0.653661	0.407121	0.621193	-0.686887	0.447536	0.845228	0.244569	1.61995	No	0.3312
HMDB0000226	Metabolite	Pyrimidines and derivatives	Orotate	0.39737	0.505164	0.313839	0.619614	-0.690559	0.449296	0.83737	0.242387	1.53815	No	0.3254
HMDB0000207	Lipid	Triacylglycerols	TAG47:2-FA18:1	0.0363094	0.0464737	0.0284473	0.611873	-0.708697	0.43593	0.829262	0.240009	1.5218	No	0.3408
HMDB0000162	Metabolite	Alpha amino acids and derivatives	Proline	93.1096	119.886	72.5312	0.606449	-0.721542	0.430949	0.810158	0.243005	1.58293	No	0.34635
HMDB0001043	Lipid	Triacylglycerols	TAG56:7-FA20:4	0.122363	0.158488	0.0939977	0.593993	-0.751481	0.429481	0.816606	0.23853	1.571	No	0.3654
HMDB0000806	Lipid	Triacylglycerols	TAG46:0-FA14:0	0.0742682	0.0964474	0.0571853	0.593062	-0.753745	0.409721	0.77985	0.237572	1.52611	No	0.36415
HMDB0000827	Lipid	Triacylglycerols	TAG54:4-FA18:0	0.14621	0.19037	0.112336	0.588971	-0.763732	0.416044	0.795659	0.226193	1.47612	No	0.37475
HMDB0002259	Lipid	Triacylglycerols	TAG53:3-FA17:0	0.104233	0.137555	0.0791949	0.578257	-0.790217	0.434401	0.818053	0.226367	1.4257	No	0.3827
HMDB0007981	Lipid	Phosphatidylcholines	PC(16:0/20:3)	2.22104	2.93415	1.68512	0.573794	-0.801395	0.41197	0.784074	0.235394	1.51029	No	0.3913
HMDB0000827	Lipid	Triacylglycerols	TAG54:2-FA18:0	0.66813	0.885074	0.503828	0.572759	-0.804001	0.401454	0.756346	0.222273	1.42698	No	0.38955
HMDB0000220	Lipid	Triacylglycerols	TAG53:3-FA16:0	0.0746738	0.0994284	0.0558983	0.562167	-0.83093	0.414238	0.786692	0.221536	1.435	No	0.40855
HMDB0000207	Lipid	Triacylglycerols	TAG56:6-FA18:1	0.178237	0.237575	0.133447	0.562044	-0.831245	0.411279	0.799143	0.219708	1.43492	No	0.41155
HMDB0002183	Lipid	Triacylglycerols	TAG56:8-FA22:6	0.107496	0.143513	0.0807159	0.560239	-0.835886	0.39891	0.754156	0.222504	1.43465	No	0.4081
HMDB0000673	Lipid	Triacylglycerols	TAG54:5-FA18:2	0.552714	0.744081	0.41346	0.555999	-0.846845	0.392145	0.74961	0.224244	1.41446	No	0.41605
HMDB0000641	Metabolite	Alpha amino acids and derivatives	Glutamine	196.886	264.754	146.53	0.555458	-0.84825	0.409142	0.772757	0.217526	1.3668	No	0.4176
HMDB0000827	Lipid	Triacylglycerols	TAG52:1-FA18:0	0.711792	0.955965	0.528897	0.555022	-0.849382	0.401184	0.756428	0.224962	1.43212	No	0.41745
HMDB0000791	Metabolite	Fatty Acyls	Octanoylcarnitine	0.488722	0.658319	0.36193	0.554709	-0.850197	0.408345	0.767969	0.215514	1.39762	No	0.4174
HMDB0000092	Metabolite	Alpha amino acids and derivatives	Dimethylglycine	3.54035	4.73792	2.63178	0.55456	-0.850586	0.402465	0.775298	0.209344	1.40364	No	0.41705
HMDB0005060	Lipid	Triacylglycerols	TAG56:5-FA20:2	0.0416088	0.0559487	0.0310454	0.553856	-0.852418	0.397005	0.754728	0.215289	1.3967	No	0.419
HMDB0000827	Lipid	Triacylglycerols	TAG46:1-FA18:0	0.0181108	0.0243132	0.0134958	0.551689	-0.858073	0.414633	0.797326	0.220278	1.46176	No	0.42285
HMDB0003229	Lipid	Triacylglycerols	TAG50:3-FA16:1	0.41652	0.561499	0.309527	0.550609	-0.860901	0.386528	0.727547	0.220794	1.37242	No	0.4211
HMDB0000673	Lipid	Triacylglycerols	TAG51:4-FA18:2	0.0365386	0.0490895	0.0270053	0.549222	-0.864538	0.398842	0.746458	0.217905	1.40758	No	0.4243
HMDB0000207	Lipid	Triacylglycerols	TAG54:5-FA18:1	0.661366	0.892643	0.48808	0.548797	-0.865655	0.401491	0.756384	0.217538	1.40964	No	0.42415
HMDB0000220	Lipid	Triacylglycerols	TAG50:1-FA16:0	2.35119	3.19745	1.74078	0.548164	-0.867319	0.403443	0.758397	0.215239	1.37781	No	0.4281
HMDB0001043	Lipid	Triacylglycerols	TAG56:6-FA20:4	0.183474	0.249171	0.135469	0.544799	-0.876205	0.384857	0.730103	0.218675	1.39591	No	0.43215
HMDB0000220	Lipid	Triacylglycerols	TAG52:1-FA16:0	0.886863	1.20107	0.653924	0.542524	-0.882241	0.388012	0.737659	0.209934	1.37083	No	0.43635
HMDB0000673	Lipid	Triacylglycerols	TAG53:3-FA18:2	0.0909588	0.123911	0.0672241	0.542085	-0.88341	0.392498	0.736776	0.209117	1.34898	No	0.4365
HMDB0007368	Lipid	Diacylglycerols	DAG(20:0/20:0)	0.687683	0.937103	0.504121	0.541481	-0.885018	0.382651	0.732657	0.215524	1.37709	No	0.43505
HMDB0000827	Lipid	Triacylglycerols	TAG52:2-FA18:0	0.340358	0.464978	0.250054	0.541452	-0.885095	0.383389	0.728224	0.205845	1.34886	No	0.43765
HMDB0000673	Lipid	Triacylglycerols	TAG54:6-FA18:2	0.195357	0.267381	0.143131	0.536233	-0.899069	0.38984	0.732531	0.214846	1.40421	No	0.4414
HMDB0000207	Lipid	Triacylglycerols	TAG54:2-FA18:1	1.20628	1.64526	0.884974	0.534775	-0.902996	0.387898	0.737989	0.219949	1.40927	No	0.4438
HMDB0000207	Lipid	Triacylglycerols	TAG52:1-FA18:1	1.13308	1.54992	0.832753	0.534498	-0.903745	0.363956	0.695858	0.216075	1.4054	No	0.44585
HMDB0000207	Lipid	Triacylglycerols	TAG50:1-FA18:1	1.42945	1.95938	1.04953	0.533212	-0.90722	0.381245	0.724246	0.215896	1.38034	No	0.44745
HMDB0002925	Lipid	Triacylglycerols	TAG56:6-FA20:3	0.0429915	0.0590365	0.0312484	0.530798	-0.913764	0.374519	0.71274	0.20854	1.34215	No	0.45495
HMDB0003229	Lipid	Triacylglycerols	TAG48:4-FA16:1	0.020854	0.0286251	0.0152787	0.530673	-0.914106	0.398668	0.755305	0.202569	1.33281	No	0.45555
HMDB0000742	Metabolite	Alpha amino acids and derivatives	Homocysteine	8.85459	12.2345	6.44693	0.526691	-0.924971	0.390855	0.743285	0.208139	1.35845	No	0.45835
HMDB0000220	Lipid	Triacylglycerols	TAG48:2-FA16:0	0.205016	0.283162	0.148792	0.523099	-0.934843	0.379176	0.731627	0.203413	1.37353	No	0.4654
HMDB0000638	Lipid	Triacylglycerols	TAG40:0-FA12:0	0.0173868	0.0242018	0.0125453	0.519962	-0.943521	0.38758	0.734937	0.201737	1.32694	No	0.4671
HMDB0000684	Metabolite	Alpha amino acids and derivatives	Kynurenine	0.677808	0.942434	0.487001	0.517781	-0.949586	0.376538	0.717083	0.205775	1.30669	No	0.47295
HMDB0000207	Lipid	Triacylglycerols	TAG54:3-FA18:1	3.75922	5.20748	2.69229	0.517268	-0.951016	0.388282	0.746783	0.202856	1.33152	No	0.47355
HMDB0000207	Lipid	Triacylglycerols	TAG54:6-FA18:1	0.129869	0.181052	0.0932228	0.51273	-0.963729	0.3742	0.708035	0.199495	1.29448	No	0.48005
HMDB0003229	Lipid	Triacylglycerols	TAG48:2-FA16:1	0.165106	0.231436	0.118255	0.511255	-0.967885	0.372834	0.710023	0.201007	1.32588	No	0.48435
HMDB0000220	Lipid	Triacylglycerols	TAG52:0-FA16:0	0.102557	0.143588	0.0731322	0.511099	-0.968324	0.379507	0.721912	0.196644	1.26993	No	0.48345
HMDB0000673	Lipid	Triacylglycerols	TAG50:2-FA18:2	0.473893	0.665885	0.338935	0.51016	-0.970977	0.359089	0.679862	0.202707	1.29656	No	0.4841
HMDB0002925	Lipid	Triacylglycerols	TAG52:5-FA20:3	0.0164071	0.0230873	0.0117228	0.5076	-0.978237	0.367603	0.690504	0.195409	1.24845	No	0.48825
HMDB0000207	Lipid	Triacylglycerols	TAG54:4-FA18:1	1.98875	2.80261	1.4113	0.503624	-0.989582	0.344044	0.657815	0.196119	1.27956	No	0.4969
HMDB0001043	Lipid	Triacylglycerols	TAG54:5-FA20:4	0.254327	0.359528	0.180899	0.503541	-0.98982	0.361354	0.682806	0.196653	1.28713	No	0.4947
HMDB0000207	Lipid	Triacylglycerols	TAG52:2-FA18:1	7.61488	10.7486	5.41532	0.502763	-0.992049	0.373003	0.703571	0.203992	1.31486	No	0.4985
HMDB0008048	Lipid	Phosphatidylcholines	PC(18:0/20:4)	2.96603	4.17848	2.09822	0.502203	-0.993658	0.352097	0.673551	0.19376	1.22776	No	0.49735
HMDB0000673	Lipid	Triacylglycerols	TAG52:2-FA18:2	0.375429	0.53	0.267154	0.501465	-0.995778	0.378037	0.710073	0.199874	1.28133	No	0.4985
HMDB0003229	Lipid	Triacylglycerols	TAG50:2-FA16:1	0.806117	1.1337	0.569287	0.500229	-0.999339	0.363493	0.689168	0.195769	1.25458	No	0.50125
HMDB0000207	Lipid	Triacylglycerols	TAG50:3-FA18:1	0.433273	0.613412	0.304852	0.498519	-1.00428	0.362811	0.689797	0.197467	1.26689	No	0.5039
HMDB0001388	Lipid	Triacylglycerols	TAG54:6-FA18:3	0.085498	0.121401	0.0601439	0.497765	-1.00646	0.356575	0.676792	0.199747	1.30807	No	0.50565
HMDB0000220	Lipid	Triacylglycerols	TAG52:2-FA16:0	4.2136	5.97395	2.94589	0.493759	-1.01812	0.354837	0.674596	0.197109	1.27699	No	0.5117
HMDB0002925	Lipid	Triacylglycerols	TAG56:5-FA20:3	0.0799751	0.11379	0.0559316	0.492194	-1.0227	0.364968	0.692491	0.191463	1.23305	No	0.5163
HMDB0000207	Lipid	Triacylglycerols	TAG47:1-FA18:1	0.029908	0.0428406	0.0209206	0.48961	-1.0303	0.363278	0.688836	0.189588	1.23421	No	0.519
HMDB0000220	Lipid	Triacylglycerols	TAG48:1-FA16:0	0.528008	0.756363	0.368285	0.488916	-1.03234	0.360901	0.695906	0.19352	1.26347	No	0.5207
HMDB0000220	Lipid	Triacylglycerols	TAG50:2-FA16:0	1.53234	2.18934	1.06207	0.486034	-1.04087	0.348509	0.667065	0.185139	1.23425	No	0.5251
HMDB0000673	Lipid	Triacylglycerols	TAG54:4-FA18:2	0.98909	1.41486	0.686084	0.484812	-1.0445	0.35424	0.675237	0.183188	1.20238	No	0.52725
HMDB0000224	Metabolite	Organic phosphoric acids and derivatives	Phosphoethanolamine	0.932056	1.3421	0.64589	0.480966	-1.05599	0.338781	0.640083	0.185423	1.18942	No	0.5335
HMDB0000207	Lipid	Triacylglycerols	TAG48:1-FA18:1	0.396099	0.572832	0.27462	0.478862	-1.06232	0.348035	0.664284	0.18784	1.18931	No	0.53925
HMDB0000207	Lipid	Triacylglycerols	TAG52:3-FA18:1	3.49829	5.06181	2.41483	0.476298	-1.07006	0.335959	0.639941	0.185803	1.18159	No	0.54185
HMDB0003229	Lipid	Triacylglycerols	TAG52:3-FA16:1	0.628069	0.913824	0.430056	0.471328	-1.0852	0.35196	0.663982	0.178881	1.18242	No	0.55355
HMDB0000673	Lipid	Triacylglycerols	TAG52:4-FA18:2	1.029	1.51264	0.701171	0.463196	-1.11031	0.331164	0.633853	0.181994	1.18626	No	0.56465
HMDB0000043	Metabolite	Alpha amino acids and derivatives	Betaine	25.9852	38.073	17.7729	0.462636	-1.11205	0.343444	0.644427	0.184709	1.16417	No	0.5652
HMDB0000207	Lipid	Triacylglycerols	TAG50:2-FA18:1	1.52471	2.22954	1.03565	0.461779	-1.11472	0.340699	0.652113	0.181109	1.17068	No	0.56455
HMDB0000220	Lipid	Triacylglycerols	TAG52:3-FA16:0	2.80358	4.128	1.90098	0.461405	-1.1159	0.33267	0.635574	0.174231	1.15356	No	0.56665
HMDB0000806	Lipid	Triacylglycerols	TAG50:2-FA14:0	0.365616	0.540894	0.246626	0.453936	-1.13944	0.32471	0.61647	0.180765	1.18689	No	0.57795
HMDB0000207	Lipid	Triacylglycerols	TAG46:2-FA18:1	0.0729942	0.108597	0.0490236	0.451663	-1.14668	0.311731	0.596844	0.176799	1.16683	No	0.5847
HMDB0000673	Lipid	Triacylglycerols	TAG54:3-FA18:2	0.412111	0.613742	0.276065	0.450053	-1.15183	0.337103	0.638438	0.175713	1.14248	No	0.5886
HMDB0002925	Lipid	Triacylglycerols	TAG54:5-FA20:3	0.0654087	0.097527	0.0437006	0.449381	-1.15399	0.321713	0.613709	0.174669	1.11839	No	0.5899
HMDB0000673	Lipid	Triacylglycerols	TAG52:3-FA18:2	2.44742	3.6637	1.63917	0.449195	-1.15459	0.320727	0.615888	0.1785	1.16055	No	0.5856
HMDB0000673	Lipid	Triacylglycerols	TAG50:3-FA18:2	0.473554	0.706767	0.316527	0.447478	-1.16011	0.322499	0.61173	0.175319	1.10687	No	0.5904
HMDB0000220	Lipid	Triacylglycerols	TAG50:3-FA16:0	0.358602	0.539209	0.239772	0.446453	-1.16342	0.329682	0.633364	0.171939	1.16442	No	0.59375
HMDB0000130	Metabolite	Phenols	Homogentisate	1.27817	1.92982	0.847977	0.439916	-1.1847	0.319472	0.601261	0.175234	1.08528	No	0.60955
HMDB0006740	Lipid	Cholesteryl esters	CE(20:0)	1.68591	2.5551	1.11349	0.436827	-1.19487	0.317787	0.603171	0.169706	1.09138	No	0.6136
HMDB0000220	Lipid	Triacylglycerols	TAG52:4-FA16:0	0.74403	1.13374	0.491259	0.433423	-1.20615	0.311594	0.595742	0.165988	1.07864	No	0.6159
HMDB0000673	Lipid	Triacylglycerols	TAG52:5-FA18:2	0.188944	0.288886	0.123356	0.427482	-1.22606	0.310768	0.60335	0.170674	1.13894	No	0.6246
HMDB0003229	Lipid	Triacylglycerols	TAG52:4-FA16:1	0.33815	0.518868	0.220853	0.424964	-1.23459	0.308167	0.586376	0.166185	1.0859	No	0.6307
HMDB0000207	Lipid	Triacylglycerols	TAG52:4-FA18:1	0.568691	0.876887	0.370584	0.421614	-1.24601	0.29846	0.569339	0.167158	1.09189	No	0.6405
HMDB0000574	Metabolite	Alpha amino acids and derivatives	Cysteine	84.518	131.993	54.2766	0.411658	-1.28048	0.292334	0.554196	0.161007	1.04406	No	0.6598
HMDB0001906	Metabolite	Alpha amino acids and derivatives	2-Aminoisobutyrate	0.833948	1.30054	0.531495	0.409937	-1.28653	0.300241	0.565322	0.167029	1.07126	No	0.664
HMDB0000220	Lipid	Triacylglycerols	TAG52:5-FA16:0	0.124356	0.194782	0.0794293	0.409423	-1.28834	0.300701	0.57351	0.165664	1.07057	No	0.66495
HMDB0034296	Lipid	Triacylglycerols	TAG56:2-FA20:1	0.0326959	0.0515884	0.0208564	0.405839	-1.30102	0.305449	0.583735	0.161215	1.07175	No	0.66885
HMDB0000806	Lipid	Triacylglycerols	TAG48:1-FA14:0	0.26533	0.420971	0.16753	0.398603	-1.32698	0.301929	0.572307	0.161075	1.03876	No	0.6807
HMDB0001388	Lipid	Triacylglycerols	TAG52:4-FA18:3	0.329315	0.525865	0.206181	0.393341	-1.34615	0.27461	0.523088	0.153325	1.02017	No	0.69595

## Sheet: Plasma - IPMN vs SCN
							Fold change
				Median concentration (μmol/L)					50% Credible Interval		95% Credible Interval
HMDB	Type	Class	Name	Global	SCN	IPMN	Estimate	log2	Lower	Upper	Lower	Upper	Significant	Pr(|log2(Fold Change)| > 1)
-	Lipid	Triacylglycerols	TAG42:1-FA12:0	0.0907675	0.0510066	0.16151	3.17666	1.66751	2.79108	3.6207	2.18605	4.66429	Yes	0.99125
-	Lipid	Triacylglycerols	TAG42:0-FA12:0	0.125037	0.0782536	0.200273	2.55994	1.35611	2.21332	2.88406	1.74661	3.74271	Yes	0.89935
HMDB0000806	Lipid	Triacylglycerols	TAG46:0-FA14:0	1.84808	1.16686	2.92565	2.50713	1.32604	2.20138	2.86403	1.71044	3.67173	Yes	0.87865
HMDB0000220	Lipid	Triacylglycerols	TAG46:0-FA16:0	3.74072	2.37168	5.90924	2.49796	1.32075	2.21415	2.87087	1.72234	3.6734	Yes	0.8704
HMDB0003229	Lipid	Triacylglycerols	TAG46:1-FA16:1	1.63565	1.04867	2.55583	2.4404	1.28712	2.14691	2.78306	1.66594	3.59053	Yes	0.84405
HMDB0000220	Lipid	Triacylglycerols	TAG44:0-FA16:0	0.991582	0.639729	1.53863	2.40594	1.2666	2.11515	2.74836	1.63496	3.54153	Yes	0.82675
-	Lipid	Triacylglycerols	TAG42:1-FA16:1	0.103028	0.0665602	0.159151	2.39611	1.26069	2.12193	2.75503	1.6166	3.45621	Yes	0.81685
HMDB0000806	Lipid	Triacylglycerols	TAG44:0-FA14:0	0.632591	0.419213	0.955129	2.27762	1.18753	1.98331	2.57206	1.53671	3.29169	Yes	0.7477
HMDB0000220	Lipid	Triacylglycerols	TAG48:0-FA16:0	14.022	9.29758	21.1192	2.27026	1.18286	1.98851	2.59613	1.56619	3.34403	Yes	0.74165
HMDB0000806	Lipid	Triacylglycerols	TAG46:1-FA14:0	3.57448	2.37455	5.37572	2.26565	1.17993	1.97357	2.57466	1.53656	3.27323	Yes	0.7341
HMDB0000220	Lipid	Triacylglycerols	TAG46:1-FA16:0	4.50531	3.03432	6.69918	2.21452	1.14699	1.9545	2.52888	1.49685	3.18059	Yes	0.70055
-	Lipid	Triacylglycerols	TAG44:1-FA12:0	0.484293	0.327679	0.715694	2.181	1.12499	1.90103	2.46439	1.49641	3.16912	Yes	0.67515
HMDB0003229	Lipid	Triacylglycerols	TAG46:2-FA16:1	1.41316	0.965383	2.07344	2.15298	1.10633	1.88528	2.457	1.46166	3.13766	Yes	0.64665
-	Lipid	Triacylglycerols	TAG40:0-FA14:0	0.073047	0.0497303	0.107053	2.1506	1.10474	1.86701	2.41918	1.46343	3.11794	Yes	0.64635
-	Lipid	Triacylglycerols	TAG42:0-FA14:0	0.19491	0.132674	0.285669	2.14973	1.10415	1.8981	2.45883	1.47384	3.13956	Yes	0.64525
HMDB0000826	Lipid	Triacylglycerols	TAG47:0-FA15:0	0.383722	0.263211	0.558716	2.12763	1.08925	1.86562	2.43423	1.45705	3.15254	Yes	0.62195
HMDB0000220	Lipid	Triacylglycerols	TAG47:0-FA16:0	0.793861	0.551509	1.14093	2.06973	1.04944	1.81551	2.35356	1.39976	3.00094	Yes	0.57115
HMDB0000806	Lipid	Triacylglycerols	TAG44:1-FA14:0	0.618045	0.430525	0.887073	2.06108	1.0434	1.81272	2.35379	1.43986	3.07623	Yes	0.56105
HMDB0003229	Lipid	Triacylglycerols	TAG48:1-FA16:1	6.39094	4.45666	9.17702	2.06092	1.04329	1.81164	2.34069	1.42232	2.99111	Yes	0.56325
HMDB0002925	Lipid	Triacylglycerols	TAG50:3-FA20:3	0.332618	0.232623	0.475436	2.04552	1.03247	1.77086	2.29297	1.39448	2.96335	Yes	0.54495
HMDB0000207	Lipid	Triacylglycerols	TAG46:1-FA18:1	3.74435	2.63451	5.31671	2.017	1.01221	1.74485	2.26036	1.37271	2.94441	Yes	0.5173
HMDB0000827	Lipid	Triacylglycerols	TAG48:0-FA18:0	1.32205	0.931353	1.87594	2.01335	1.0096	1.73161	2.26175	1.37363	2.94011	Yes	0.5132
HMDB0002259	Lipid	Triacylglycerols	TAG49:0-FA17:0	0.557026	0.392355	0.789249	2.01185	1.00852	1.76622	2.3016	1.36825	2.93079	Yes	0.512
-	Lipid	Triacylglycerols	TAG44:2-FA12:0	0.169502	0.11932	0.240386	2.00954	1.00687	1.75146	2.28397	1.3807	2.94403	Yes	0.5095
-	Lipid	Triacylglycerols	TAG44:0-FA12:0	0.344433	0.243964	0.487404	2.00122	1.00088	1.73991	2.25641	1.37375	2.98502	Yes	0.50085
-	Lipid	Triacylglycerols	TAG44:1-FA16:1	0.375227	0.267995	0.527047	1.96662	0.975718	1.73739	2.26861	1.33645	2.91664	Yes	0.46715
HMDB0000220	Lipid	Triacylglycerols	TAG42:0-FA16:0	0.418552	0.298723	0.584261	1.95675	0.968458	1.71633	2.2223	1.31225	2.81893	Yes	0.45715
HMDB0000220	Lipid	Triacylglycerols	TAG47:1-FA16:0	0.665868	0.475999	0.930373	1.95009	0.963544	1.72699	2.24428	1.32792	2.82188	Yes	0.44765
HMDB0000826	Lipid	Triacylglycerols	TAG47:1-FA15:0	0.704001	0.504209	0.980929	1.94462	0.959487	1.70733	2.21489	1.32161	2.81936	Yes	0.442
HMDB0000220	Lipid	Triacylglycerols	TAG48:1-FA16:0	30.5094	21.9171	42.6005	1.94372	0.958818	1.70331	2.21825	1.32725	2.86415	Yes	0.4407
HMDB0000638	Lipid	Triacylglycerols	TAG46:1-FA12:0	2.07756	1.49336	2.89698	1.93897	0.955294	1.68458	2.19655	1.32706	2.88573	Yes	0.43645
HMDB0000806	Lipid	Triacylglycerols	TAG47:1-FA14:0	0.563473	0.404981	0.782854	1.93289	0.950762	1.6854	2.18793	1.33678	2.84717	Yes	0.4317
HMDB0002000	Lipid	Triacylglycerols	TAG46:1-FA14:1	0.423349	0.30659	0.583761	1.9041	0.92911	1.67112	2.17785	1.3065	2.80473	Yes	0.39795
-	Lipid	Triacylglycerols	TAG45:0-FA14:0	0.132482	0.0962278	0.182269	1.89003	0.91841	1.62596	2.12541	1.27125	2.74104	Yes	0.39035
HMDB0000220	Lipid	Triacylglycerols	TAG49:0-FA16:0	1.42847	1.03915	1.96529	1.88966	0.918125	1.66032	2.16135	1.2892	2.78406	Yes	0.38595
HMDB0000806	Lipid	Triacylglycerols	TAG48:0-FA14:0	2.04817	1.49285	2.8126	1.88081	0.911358	1.63805	2.13154	1.2749	2.75424	Yes	0.37815
-	Lipid	Triacylglycerols	TAG44:1-FA14:1	0.136173	0.100029	0.185349	1.85375	0.890447	1.61661	2.09595	1.2636	2.69813	Yes	0.34565
-	Lipid	Triacylglycerols	TAG46:0-FA12:0	0.280322	0.206848	0.380077	1.83481	0.875629	1.61456	2.09725	1.2627	2.67944	Yes	0.33185
HMDB0003229	Lipid	Triacylglycerols	TAG48:2-FA16:1	11.2719	8.32048	15.2567	1.83368	0.874741	1.58553	2.07066	1.23791	2.67265	Yes	0.3277
HMDB0000207	Lipid	Triacylglycerols	TAG48:1-FA18:1	22.2897	16.4752	30.1515	1.82414	0.867214	1.57807	2.05996	1.23965	2.7622	Yes	0.32425
HMDB0000806	Lipid	Triacylglycerols	TAG48:1-FA14:0	17.291	12.8858	23.2068	1.80121	0.84897	1.61052	2.0955	1.24533	2.67293	Yes	0.2988
HMDB0000220	Lipid	Triacylglycerols	TAG42:1-FA16:0	0.241542	0.179837	0.324106	1.79869	0.846949	1.56544	2.02954	1.23037	2.62937	Yes	0.29495
HMDB0000220	Lipid	Triacylglycerols	TAG44:1-FA16:0	1.22184	0.90897	1.63877	1.79559	0.844454	1.56446	2.03494	1.23087	2.64828	Yes	0.2946
HMDB0000220	Lipid	Triacylglycerols	TAG45:0-FA16:0	0.206592	0.153925	0.276608	1.79451	0.84359	1.57728	2.05607	1.221	2.65908	Yes	0.2889
-	Lipid	Triacylglycerols	TAG45:1-FA15:0	0.112275	0.0844344	0.149509	1.77093	0.824507	1.54626	2.01069	1.22801	2.60056	Yes	0.26375
HMDB0002259	Lipid	Triacylglycerols	TAG49:1-FA17:0	0.919091	0.690408	1.22289	1.76898	0.822916	1.52924	1.99264	1.21668	2.62937	Yes	0.2656
HMDB0000827	Lipid	Triacylglycerols	TAG50:0-FA18:0	5.77463	4.35022	7.6447	1.76234	0.81749	1.53245	2.00169	1.20333	2.56249	Yes	0.2607
-	Lipid	Phosphatidylethanolamines	PE(16:0/16:1)	0.132872	0.100241	0.176002	1.76112	0.816493	1.53257	1.98932	1.19168	2.56627	Yes	0.25065
HMDB0000827	Lipid	Triacylglycerols	TAG48:1-FA18:0	0.975959	0.735826	1.29498	1.75982	0.81543	1.52872	1.99484	1.21315	2.59181	Yes	0.25895
HMDB0002925	Lipid	Triacylglycerols	TAG52:3-FA20:3	1.37144	1.03654	1.81317	1.74886	0.806412	1.52422	1.98402	1.19262	2.54437	Yes	0.24655
HMDB0000827	Lipid	Triacylglycerols	TAG46:0-FA18:0	0.304327	0.23119	0.400868	1.73436	0.794401	1.51914	1.97568	1.17593	2.51467	Yes	0.2319
-	Lipid	Triacylglycerols	TAG44:2-FA14:0	0.173615	0.132092	0.228144	1.72958	0.790425	1.52062	1.96774	1.18059	2.50963	Yes	0.2216
-	Lipid	Triacylglycerols	TAG46:3-FA18:3	0.213577	0.162798	0.279512	1.71658	0.77954	1.50438	1.95749	1.17078	2.5149	Yes	0.2204
-	Lipid	Triacylglycerols	TAG42:1-FA14:0	0.14697	0.112085	0.191792	1.71099	0.774831	1.5036	1.95499	1.18062	2.50229	Yes	0.21045
HMDB0000220	Lipid	Triacylglycerols	TAG50:0-FA16:0	18.5639	14.2124	24.2615	1.70763	0.771993	1.4859	1.92411	1.1595	2.49619	Yes	0.20455
HMDB0002000	Lipid	Triacylglycerols	TAG46:2-FA14:1	0.651179	0.49827	0.851017	1.70223	0.767424	1.50537	1.94425	1.17693	2.5098	Yes	0.2041
HMDB0000806	Lipid	Triacylglycerols	TAG46:2-FA14:0	1.37825	1.0544	1.79502	1.7013	0.766634	1.5159	1.96117	1.15799	2.49324	Yes	0.1945
HMDB0034296	Lipid	Triacylglycerols	TAG52:1-FA20:1	0.791097	0.606142	1.03064	1.7003	0.765785	1.50273	1.94673	1.17131	2.47811	Yes	0.19485
HMDB0000826	Lipid	Triacylglycerols	TAG49:0-FA15:0	0.455587	0.348855	0.592801	1.69866	0.7644	1.49766	1.94662	1.15997	2.47011	Yes	0.1994
-	Lipid	Triacylglycerols	TAG44:2-FA16:1	0.249352	0.191557	0.32419	1.6925	0.759159	1.48949	1.93427	1.15471	2.4649	Yes	0.19315
HMDB0000220	Lipid	Triacylglycerols	TAG49:1-FA16:0	5.60455	4.32218	7.27061	1.68362	0.751568	1.46727	1.90593	1.14558	2.45856	Yes	0.1876
HMDB0001043	Lipid	Triacylglycerols	TAG50:4-FA20:4	0.446819	0.345164	0.57941	1.68056	0.748945	1.47222	1.91455	1.14278	2.46566	Yes	0.1865
HMDB0000207	Lipid	Triacylglycerols	TAG44:1-FA18:1	1.04713	0.811251	1.35424	1.67201	0.741586	1.44723	1.88936	1.14313	2.47233	Yes	0.1826
HMDB0002000	Lipid	Triacylglycerols	TAG48:1-FA14:1	0.406768	0.315259	0.525393	1.66648	0.736803	1.44989	1.8895	1.14059	2.43382	Yes	0.1753
HMDB0000207	Lipid	Triacylglycerols	TAG46:2-FA18:1	1.92528	1.49567	2.48114	1.6606	0.731708	1.47019	1.89953	1.13719	2.42728	Yes	0.16395
-	Lipid	Triacylglycerols	TAG42:1-FA18:1	0.227765	0.178	0.291866	1.63938	0.713154	1.45899	1.9035	1.1182	2.39261	Yes	0.15805
HMDB0000806	Lipid	Triacylglycerols	TAG47:0-FA14:0	0.194841	0.152485	0.249342	1.63563	0.709848	1.42649	1.85051	1.13312	2.41586	Yes	0.1534
HMDB0000220	Lipid	Triacylglycerols	TAG46:2-FA16:0	1.45776	1.13839	1.86225	1.63559	0.709815	1.44143	1.87964	1.12892	2.41802	Yes	0.1545
HMDB0005060	Lipid	Triacylglycerols	TAG52:2-FA20:2	0.677051	0.530333	0.861967	1.62726	0.702445	1.40674	1.83213	1.11182	2.41056	Yes	0.1473
HMDB0000638	Lipid	Triacylglycerols	TAG46:2-FA12:0	1.29774	1.01896	1.64794	1.62004	0.696028	1.40355	1.82502	1.09813	2.35295	Yes	0.1372
HMDB0000207	Lipid	Triacylglycerols	TAG48:2-FA18:1	15.1723	11.9432	19.3245	1.61687	0.693206	1.42622	1.84091	1.10226	2.34078	Yes	0.13355
HMDB0000207	Lipid	Triacylglycerols	TAG45:1-FA18:1	0.157613	0.124125	0.200047	1.61063	0.687629	1.40726	1.83271	1.09865	2.37516	Yes	0.1361
HMDB0000638	Lipid	Triacylglycerols	TAG48:2-FA12:0	2.47245	1.94822	3.1353	1.60841	0.685639	1.3992	1.81666	1.09599	2.37082	Yes	0.13035
HMDB0000220	Lipid	Triacylglycerols	TAG50:1-FA16:0	155.97	123.088	197.724	1.60193	0.679812	1.40951	1.8283	1.09992	2.32947	Yes	0.1273
-	Lipid	Triacylglycerols	TAG48:4-FA20:4	0.115927	0.0917174	0.146461	1.60132	0.67926	1.41386	1.83525	1.0877	2.32555	Yes	0.12315
HMDB0003229	Lipid	Triacylglycerols	TAG47:2-FA16:1	0.257149	0.203784	0.325356	1.60001	0.678078	1.40267	1.82216	1.08516	2.32844	Yes	0.1253
HMDB0007099	Lipid	Diacylglycerols	DAG(16:0/16:1)	0.625745	0.495043	0.791391	1.59939	0.67752	1.4041	1.82386	1.09448	2.33186	Yes	0.1258
HMDB0003229	Lipid	Triacylglycerols	TAG49:1-FA16:1	0.601921	0.47648	0.76268	1.59897	0.677142	1.39933	1.80402	1.10597	2.33673	Yes	0.11895
HMDB0005060	Lipid	Triacylglycerols	TAG50:2-FA20:2	0.192421	0.152506	0.24284	1.59283	0.671596	1.39509	1.81626	1.08364	2.31371	Yes	0.11785
HMDB0000207	Lipid	Triacylglycerols	TAG47:1-FA18:1	0.708407	0.561498	0.893784	1.58942	0.668503	1.41637	1.83789	1.08712	2.30983	Yes	0.1163
HMDB0000806	Lipid	Triacylglycerols	TAG49:1-FA14:0	0.546321	0.433625	0.689332	1.58878	0.667922	1.39335	1.80273	1.06874	2.29076	Yes	0.1148
HMDB0002259	Lipid	Triacylglycerols	TAG47:0-FA17:0	0.20262	0.160839	0.254889	1.58534	0.664797	1.40111	1.82179	1.08138	2.29949	Yes	0.11275
HMDB0000826	Lipid	Triacylglycerols	TAG49:1-FA15:0	3.71212	2.95754	4.66788	1.57575	0.656035	1.37723	1.80069	1.08769	2.34667	Yes	0.11795
HMDB0000827	Lipid	Triacylglycerols	TAG50:1-FA18:0	7.48756	5.96431	9.38926	1.57536	0.655683	1.39444	1.80302	1.08139	2.29109	Yes	0.10375
HMDB0000207	Lipid	Triacylglycerols	TAG50:1-FA18:1	95.537	76.0676	119.977	1.57522	0.655556	1.36973	1.78283	1.0768	2.32017	Yes	0.11375
HMDB0002000	Lipid	Triacylglycerols	TAG48:2-FA14:1	3.2914	2.62659	4.12591	1.57169	0.652315	1.36822	1.78027	1.07051	2.2742	Yes	0.10995
HMDB0000220	Lipid	Triacylglycerols	TAG51:1-FA16:0	4.92243	3.93519	6.15627	1.56837	0.649268	1.37249	1.78983	1.05873	2.30939	Yes	0.11075
HMDB0000207	Lipid	Triacylglycerols	TAG49:1-FA18:1	4.97947	3.98536	6.21753	1.56701	0.648015	1.3624	1.77003	1.06895	2.28922	Yes	0.10245
HMDB0002925	Lipid	Triacylglycerols	TAG50:4-FA20:3	0.179289	0.14394	0.224239	1.5578	0.639509	1.35064	1.75373	1.06409	2.27216	Yes	0.1006
-	Lipid	Triacylglycerols	TAG40:0-FA16:0	0.106357	0.0855639	0.132621	1.54855	0.630914	1.35602	1.76173	1.06728	2.28979	Yes	0.09995
HMDB0003229	Lipid	Triacylglycerols	TAG50:1-FA16:1	7.53212	6.05403	9.36219	1.54168	0.624502	1.32265	1.716	1.06184	2.24226	Yes	0.08935
HMDB0034296	Lipid	Triacylglycerols	TAG52:2-FA20:1	1.04075	0.84018	1.28954	1.53549	0.618703	1.34016	1.74994	1.05482	2.28171	Yes	0.0922
HMDB0000207	Lipid	Triacylglycerols	TAG44:2-FA18:1	0.337893	0.273234	0.41832	1.53255	0.615936	1.3181	1.70612	1.05571	2.24998	Yes	0.0822
HMDB0001999	Lipid	Triacylglycerols	TAG50:5-FA20:5	0.221022	0.178813	0.273325	1.52894	0.612528	1.32273	1.7202	1.0454	2.23421	Yes	0.08575
HMDB0000220	Lipid	Triacylglycerols	TAG48:2-FA16:0	14.2287	11.5128	17.5448	1.52889	0.612489	1.32003	1.71785	1.03657	2.2394	Yes	0.08665
HMDB0002259	Lipid	Triacylglycerols	TAG51:0-FA17:0	0.534068	0.43285	0.659804	1.52601	0.609762	1.33996	1.7359	1.03679	2.21521	Yes	0.08125
HMDB0002925	Lipid	Triacylglycerols	TAG52:4-FA20:3	1.76134	1.42887	2.17506	1.52435	0.608198	1.33764	1.74519	1.03802	2.21543	Yes	0.0818
HMDB0000827	Lipid	Triacylglycerols	TAG51:0-FA18:0	0.396654	0.321017	0.48917	1.52138	0.605384	1.32962	1.73582	1.05901	2.25263	Yes	0.08415
HMDB0003229	Lipid	Triacylglycerols	TAG46:3-FA16:1	0.331726	0.269428	0.40821	1.51924	0.603352	1.33706	1.72891	1.04418	2.23443	Yes	0.07635
HMDB0000220	Lipid	Triacylglycerols	TAG51:0-FA16:0	0.827405	0.673479	1.01683	1.50834	0.592958	1.35391	1.75918	1.02384	2.18739	Yes	0.0713
HMDB0007965	Lipid	Phosphatidylcholines	PC(16:0/14:0)	1.72702	1.40619	2.11629	1.50639	0.591094	1.33918	1.74734	1.02227	2.20967	Yes	0.0726
HMDB0034296	Lipid	Triacylglycerols	TAG50:1-FA20:1	0.241103	0.196232	0.296141	1.50525	0.59	1.31302	1.69953	1.04126	2.20464	Yes	0.07005
HMDB0003229	Lipid	Triacylglycerols	TAG49:2-FA16:1	1.92616	1.57316	2.36006	1.50268	0.587535	1.31897	1.71003	1.02235	2.19529	Yes	0.06985
HMDB0000806	Lipid	Triacylglycerols	TAG49:2-FA14:0	0.668516	0.546921	0.818471	1.49672	0.581807	1.32325	1.71649	1.0158	2.16849	Yes	0.0689
HMDB0000220	Lipid	Triacylglycerols	TAG52:7-FA16:0	0.759517	0.620534	0.930896	1.49651	0.581601	1.29936	1.69739	1.01704	2.21236	Yes	0.0742
HMDB0000673	Lipid	Triacylglycerols	TAG46:2-FA18:2	1.36216	1.11674	1.66222	1.49138	0.57665	1.301	1.69019	1.013	2.17937	Yes	0.0655
HMDB0001043	Lipid	Triacylglycerols	TAG52:4-FA20:4	2.73524	2.24535	3.32941	1.48219	0.567734	1.29965	1.69087	1.01254	2.16372	Yes	0.0652
HMDB0001388	Lipid	Triacylglycerols	TAG48:3-FA18:3	1.22203	1.00398	1.48966	1.47959	0.565193	1.28682	1.66987	1.02386	2.1919	Yes	0.06515
HMDB0000207	Lipid	Triacylglycerols	TAG51:1-FA18:1	5.93019	4.8891	7.19684	1.47005	0.555868	1.29605	1.68261	1.00361	2.15499	Yes	0.0579
HMDB0002259	Lipid	Triacylglycerols	TAG47:1-FA17:0	0.148271	0.122442	0.179233	1.46875	0.554586	1.2829	1.66506	1.00635	2.15352	Yes	0.05305
HMDB0002250	Metabolite	Fatty Acyls	Dodecanoylcarnitine	62.2732	51.5192	75.6296	1.46588	0.55177	1.26912	1.63626	1.03949	2.17904	Yes	0.06385
HMDB0000638	Lipid	Triacylglycerols	TAG46:3-FA12:0	0.284628	0.235995	0.342936	1.45204	0.538081	1.28482	1.66038	1.00254	2.11113	Yes	0.0484
HMDB0000827	Lipid	Triacylglycerols	TAG49:0-FA18:0	0.334804	0.278634	0.403551	1.44834	0.5344	1.25913	1.62966	1.00121	2.12024	Yes	0.0447
HMDB0002183	Lipid	Triacylglycerols	TAG58:7-FA22:6	2.78901	3.34664	2.32545	0.694561	-0.525828	0.611105	0.793906	0.467036	0.997858	Yes	0.04795
HMDB0000220	Lipid	Triacylglycerols	TAG55:1-FA16:0	2.82218	3.41874	2.3282	0.679279	-0.557923	0.589588	0.768178	0.465611	0.993575	Yes	0.0564
HMDB0006528	Lipid	Triacylglycerols	TAG58:10-FA22:5	0.203863	0.248041	0.167234	0.673114	-0.571078	0.594358	0.770956	0.461853	0.993308	Yes	0.06505
HMDB0000673	Lipid	Free fatty acids	FFA(18:2)	99.3484	121.299	81.525	0.671704	-0.574102	0.580742	0.758061	0.463746	0.98909	Yes	0.06505
HMDB0000220	Lipid	Triacylglycerols	TAG56:8-FA16:0	2.97375	3.6324	2.43464	0.668422	-0.581169	0.588373	0.761024	0.459703	0.974426	Yes	0.06595
HMDB0001388	Lipid	Triacylglycerols	TAG56:9-FA18:3	0.463291	0.567593	0.378329	0.668046	-0.58198	0.586341	0.759815	0.451413	0.977356	Yes	0.071
HMDB0001999	Lipid	Free fatty acids	FFA(20:5)	1.57681	1.93539	1.28438	0.663075	-0.592756	0.582499	0.75787	0.460527	0.990093	Yes	0.06985
HMDB0001388	Lipid	Triacylglycerols	TAG54:6-FA18:3	14.77	18.137	12.0218	0.661224	-0.596788	0.579957	0.756101	0.448588	0.967113	Yes	0.07855
HMDB0001043	Lipid	Free fatty acids	FFA(20:4)	4.30135	5.3035	3.4797	0.656745	-0.606596	0.574418	0.743262	0.45082	0.969943	Yes	0.0815
HMDB0006528	Lipid	Triacylglycerols	TAG58:9-FA22:5	0.600405	0.74214	0.487088	0.655275	-0.609827	0.56932	0.740064	0.445989	0.965219	Yes	0.0845
HMDB0000207	Lipid	Triacylglycerols	TAG58:8-FA18:1	3.35001	4.14421	2.7116	0.654734	-0.611019	0.575626	0.744885	0.450292	0.960611	Yes	0.08185
HMDB0001388	Lipid	Free fatty acids	FFA(18:3)	16.2653	20.0928	13.1652	0.654235	-0.61212	0.573414	0.746265	0.444405	0.95437	Yes	0.08435
HMDB0000673	Lipid	Triacylglycerols	TAG54:5-FA18:2	73.7982	91.2783	59.6512	0.653794	-0.613092	0.576969	0.749916	0.445767	0.96	Yes	0.08275
HMDB0006528	Lipid	Triacylglycerols	TAG58:8-FA22:5	1.41164	1.75267	1.14381	0.651802	-0.617494	0.569667	0.738973	0.441217	0.974907	Yes	0.0857
HMDB0002183	Lipid	Triacylglycerols	TAG56:8-FA22:6	14.9571	18.5106	12.0785	0.651257	-0.618701	0.571571	0.741736	0.44733	0.952842	Yes	0.08415
HMDB0002183	Lipid	Triacylglycerols	TAG58:8-FA22:6	8.62769	10.6839	6.95476	0.650663	-0.620018	0.578034	0.750985	0.44643	0.944912	Yes	0.08885
HMDB0000673	Lipid	Triacylglycerols	TAG58:8-FA18:2	1.02919	1.27458	0.831086	0.650415	-0.620567	0.56292	0.731923	0.436749	0.941229	Yes	0.08815
HMDB0006528	Lipid	Triacylglycerols	TAG60:11-FA22:5	0.250055	0.311353	0.200739	0.645257	-0.632055	0.569596	0.738468	0.443038	0.956085	Yes	0.0931
HMDB0007991	Lipid	Phosphatidylcholines	PC(16:0/22:6)	141.011	176.064	113.077	0.644772	-0.63314	0.563964	0.73814	0.4371	0.934591	Yes	0.09895
HMDB0007250	Lipid	Diacylglycerols	DAG(18:2/18:3)	0.374913	0.467279	0.300111	0.643009	-0.63709	0.56563	0.736135	0.436682	0.942887	Yes	0.1019
HMDB0008057	Lipid	Phosphatidylcholines	PC(18:0/22:6)	43.2906	54.0964	34.6505	0.639259	-0.645527	0.564808	0.731679	0.440517	0.942657	Yes	0.10195
HMDB0006733	Lipid	Cholesteryl esters	CE(22:6)	34.3214	42.9562	27.3552	0.637959	-0.648465	0.559775	0.72752	0.435608	0.924436	Yes	0.1061
HMDB0008138	Lipid	Phosphatidylcholines	PC(18:2/18:2)	9.52619	11.9446	7.60651	0.636934	-0.650784	0.566797	0.737073	0.435816	0.94131	Yes	0.10885
HMDB0009005	Lipid	Phosphatidylethanolamines	PE(18:0/20:5)	2.45972	3.09218	1.96503	0.636765	-0.651168	0.567368	0.736328	0.433587	0.927267	Yes	0.1037
-	Lipid	Phosphatidylcholines	PC(17:0/22:6)	1.60251	2.01123	1.278	0.635195	-0.654728	0.55105	0.715325	0.435012	0.92724	Yes	0.1066
HMDB0008144	Lipid	Phosphatidylcholines	PC(18:2/20:1)	0.688931	0.865957	0.545837	0.630128	-0.666284	0.554228	0.716816	0.431939	0.928561	Yes	0.1139
HMDB0008043	Lipid	Phosphatidylcholines	PC(18:0/20:0)	0.716393	0.901436	0.569263	0.629937	-0.666721	0.554439	0.719866	0.432436	0.925052	Yes	0.1144
HMDB0002183	Lipid	Triacylglycerols	TAG56:9-FA22:6	2.54867	3.24723	1.99958	0.617516	-0.695451	0.542933	0.704489	0.427194	0.915193	Yes	0.1436
-	Lipid	Phosphatidylethanolamines	PE(O-16:0/20:4)	0.924527	1.17899	0.724122	0.615887	-0.699263	0.540025	0.703673	0.424824	0.915526	Yes	0.14375
HMDB0011460	Lipid	Phosphatidylethanolamines	PE(P-18:1/22:6)	4.30479	5.48471	3.37646	0.61529	-0.700662	0.543562	0.7055	0.42232	0.898011	Yes	0.1449
HMDB0000673	Lipid	Triacylglycerols	TAG56:8-FA18:2	3.21701	4.10663	2.51849	0.61243	-0.707384	0.542716	0.703301	0.422048	0.902687	Yes	0.1462
HMDB0001999	Lipid	Triacylglycerols	TAG56:9-FA20:5	0.88274	1.12734	0.690987	0.611896	-0.708642	0.54332	0.701945	0.415363	0.885561	Yes	0.15145
-	Lipid	Phosphatidylethanolamines	PE(P-18:2/20:4)	0.245504	0.314565	0.19168	0.607918	-0.718051	0.534738	0.692616	0.418943	0.894396	Yes	0.1555
HMDB0007259	Lipid	Diacylglycerols	DAG(18:2/20:5)	0.204213	0.262268	0.158647	0.605352	-0.724154	0.524143	0.680998	0.41157	0.881488	Yes	0.1636
HMDB0002183	Lipid	Free fatty acids	FFA(22:6)	4.37693	5.64443	3.39495	0.603065	-0.729616	0.526038	0.686693	0.413006	0.878968	Yes	0.1711
HMDB0001999	Lipid	Triacylglycerols	TAG56:8-FA20:5	2.22697	2.87391	1.72287	0.599642	-0.737826	0.531723	0.692485	0.405288	0.883534	Yes	0.1763
-	Lipid	Phosphatidylethanolamines	PE(O-16:0/22:6)	1.46331	1.88862	1.13382	0.599321	-0.738599	0.523382	0.683097	0.414234	0.889922	Yes	0.18235
HMDB0011760	Lipid	Dihydroceramides	DCER(16:0)	0.269993	0.34913	0.209087	0.599169	-0.738964	0.519703	0.677107	0.408157	0.871684	Yes	0.1774
HMDB0011496	Lipid	Lysophosphatidylethanolamines	LPE(22:6)	0.0613914	0.0795935	0.0473895	0.596263	-0.745979	0.523905	0.677458	0.407452	0.872828	Yes	0.17595
HMDB0010404	Lipid	Lysophosphatidylcholines	LPC(22:6)	0.419125	0.548231	0.32055	0.5848	-0.773984	0.517619	0.670741	0.400759	0.851512	Yes	0.20735
HMDB0011394	Lipid	Phosphatidylethanolamines	PE(P-18:0/22:6)	7.60843	9.96855	5.81683	0.583877	-0.776264	0.516678	0.667784	0.401603	0.852596	Yes	0.20525
HMDB0000207	Lipid	Triacylglycerols	TAG57:2-FA18:1	1.32635	1.73868	1.01207	0.582289	-0.780192	0.50809	0.659942	0.391954	0.849212	Yes	0.2177
HMDB0008123	Lipid	Phosphatidylcholines	PC(18:1/22:6)	8.20889	10.8085	6.25684	0.578044	-0.790748	0.506131	0.658822	0.400588	0.864512	Yes	0.22615
HMDB0000207	Lipid	Triacylglycerols	TAG58:9-FA18:1	1.36031	1.80134	1.02674	0.569335	-0.812651	0.497497	0.644611	0.386663	0.822343	Yes	0.24875
-	Lipid	Phosphatidylethanolamines	PE(O-18:0/22:6)	1.75775	2.33196	1.32604	0.568811	-0.813979	0.49996	0.650713	0.3795	0.816502	Yes	0.2571
HMDB0000673	Lipid	Triacylglycerols	TAG55:2-FA18:2	0.638686	0.853645	0.477595	0.560126	-0.836176	0.485048	0.630735	0.382854	0.814416	Yes	0.2821
HMDB0002183	Lipid	Triacylglycerols	TAG60:12-FA22:6	0.952878	1.27555	0.713114	0.559269	-0.838386	0.487389	0.634066	0.385167	0.825167	Yes	0.28715
HMDB0011354	Lipid	Phosphatidylethanolamines	PE(P-16:0/20:5)	1.07867	1.44568	0.804999	0.555297	-0.84867	0.492462	0.636348	0.378425	0.811361	Yes	0.28725
HMDB0007227	Lipid	Diacylglycerols	DAG(18:1/20:3)	3.59937	4.85615	2.67229	0.549727	-0.863212	0.480859	0.624986	0.372724	0.800198	Yes	0.31065
HMDB0002183	Lipid	Triacylglycerols	TAG58:9-FA22:6	5.45133	7.35943	4.02172	0.546179	-0.872555	0.481055	0.625265	0.372688	0.795306	Yes	0.3248
HMDB0007266	Lipid	Diacylglycerols	DAG(18:2/22:6)	0.280447	0.381405	0.206514	0.542223	-0.883042	0.480182	0.620566	0.365321	0.779151	Yes	0.33455
HMDB0002183	Lipid	Triacylglycerols	TAG58:10-FA22:6	2.23385	3.03423	1.64599	0.541681	-0.884485	0.479528	0.619289	0.367262	0.781858	Yes	0.3349
HMDB0011420	Lipid	Phosphatidylethanolamines	PE(P-18:1/20:5)	1.10711	1.50621	0.814633	0.541331	-0.885417	0.472596	0.6138	0.370599	0.792402	Yes	0.34275
HMDB0000673	Lipid	Triacylglycerols	TAG58:9-FA18:2	1.20604	1.63826	0.886607	0.540764	-0.88693	0.471478	0.616688	0.365463	0.791938	Yes	0.34785
HMDB0011387	Lipid	Phosphatidylethanolamines	PE(P-18:0/20:5)	2.4745	3.43007	1.78906	0.520827	-0.941125	0.459405	0.597527	0.35326	0.757201	Yes	0.4161
HMDB0000673	Lipid	Triacylglycerols	TAG57:3-FA18:2	0.536688	0.751379	0.383679	0.511254	-0.967887	0.441569	0.575124	0.348896	0.748636	Yes	0.45345
HMDB0000673	Lipid	Triacylglycerols	TAG58:10-FA18:2	0.543766	0.762879	0.387231	0.508319	-0.976194	0.448618	0.58107	0.346041	0.735774	Yes	0.46435
HMDB0007257	Lipid	Diacylglycerols	DAG(18:2/20:4)	0.672174	1.02823	0.439239	0.427519	-1.22594	0.370857	0.481313	0.294926	0.629328	Yes	0.78995
HMDB0008156	Lipid	Phosphatidylcholines	PC(18:2/22:6)	0.781051	1.23668	0.493619	0.399025	-1.32545	0.346778	0.452299	0.272107	0.580454	Yes	0.878
HMDB0001043	Lipid	Triacylglycerols	TAG50:5-FA20:4	0.287879	0.238603	0.3481	1.46358	0.549504	1.2924	1.68008	0.997776	2.13398	No	0.05365
-	Lipid	Triacylglycerols	TAG46:3-FA14:0	0.251181	0.207684	0.303687	1.46243	0.548364	1.26822	1.63832	0.995498	2.10715	No	0.0522
HMDB0003229	Lipid	Triacylglycerols	TAG50:2-FA16:1	64.3426	53.2065	77.8128	1.45872	0.5447	1.27176	1.65702	0.999542	2.12197	No	0.05305
HMDB0007969	Lipid	Phosphatidylcholines	PC(16:0/16:1)	14.5302	12.0483	17.5251	1.45844	0.544427	1.27916	1.65701	0.997011	2.12052	No	0.05185
HMDB0000806	Lipid	Triacylglycerols	TAG50:1-FA14:0	4.61115	3.82274	5.56093	1.45584	0.541856	1.28466	1.66906	0.988224	2.10531	No	0.0482
HMDB0000806	Lipid	Triacylglycerols	TAG48:2-FA14:0	12.3186	10.205	14.8303	1.45026	0.536307	1.25869	1.6369	0.995757	2.12269	No	0.05105
HMDB0002259	Lipid	Triacylglycerols	TAG51:1-FA17:0	4.29539	3.58864	5.15696	1.43934	0.525405	1.269	1.65193	0.991011	2.11787	No	0.048
-	Lipid	Triacylglycerols	TAG45:0-FA15:0	0.167707	0.139613	0.200735	1.43806	0.52412	1.24248	1.60689	0.977523	2.07818	No	0.04415
HMDB0002226	Lipid	Triacylglycerols	TAG54:5-FA22:4	0.481958	0.402147	0.577631	1.43706	0.523115	1.26998	1.65112	0.991671	2.10455	No	0.0444
-	Lipid	Diacylglycerols	DAG(14:0/18:1)	0.7537	0.633376	0.896742	1.41749	0.503335	1.25143	1.62299	0.959554	2.05911	No	0.03835
HMDB0000826	Lipid	Triacylglycerols	TAG47:2-FA15:0	0.294455	0.247875	0.350298	1.4131	0.498859	1.22434	1.5929	0.970265	2.08028	No	0.0397
HMDB0003229	Lipid	Triacylglycerols	TAG47:1-FA16:1	0.721318	0.606892	0.858325	1.41195	0.497688	1.22682	1.58164	0.96216	2.04882	No	0.0363
HMDB0000806	Lipid	Triacylglycerols	TAG48:4-FA14:0	0.362777	0.306121	0.430031	1.40529	0.490867	1.24937	1.62889	0.954887	2.06084	No	0.03635
HMDB0000207	Lipid	Triacylglycerols	TAG50:2-FA18:1	129.76	109.391	153.969	1.40409	0.489639	1.23777	1.60321	0.956836	2.06159	No	0.0352
HMDB0001043	Lipid	Triacylglycerols	TAG52:5-FA20:4	2.71273	2.3028	3.20214	1.39502	0.480286	1.23562	1.6036	0.931686	2.02067	No	0.0312
HMDB0002259	Lipid	Triacylglycerols	TAG49:2-FA17:0	0.358241	0.303626	0.422762	1.38999	0.475074	1.22687	1.58907	0.941264	2.01785	No	0.03075
HMDB0003229	Lipid	Triacylglycerols	TAG51:2-FA16:1	1.5112	1.28388	1.77948	1.3895	0.474562	1.22136	1.58052	0.944129	2.03986	No	0.03085
HMDB0003229	Lipid	Triacylglycerols	TAG48:3-FA16:1	3.53496	2.99069	4.1652	1.38923	0.474282	1.20587	1.56648	0.945848	2.04882	No	0.03405
HMDB0002226	Lipid	Triacylglycerols	TAG52:4-FA22:4	0.157015	0.133265	0.185018	1.38917	0.474223	1.23416	1.60271	0.949653	2.03648	No	0.0293
-	Lipid	Triacylglycerols	TAG44:0-FA18:0	0.10429	0.088682	0.123096	1.38823	0.473243	1.20528	1.56801	0.960613	2.0502	No	0.0309
HMDB0000207	Lipid	Triacylglycerols	TAG49:2-FA18:1	2.70812	2.30114	3.18168	1.38271	0.467502	1.22031	1.58511	0.953049	2.0209	No	0.02785
HMDB0000220	Lipid	Triacylglycerols	TAG48:3-FA16:0	2.46075	2.09122	2.89473	1.38145	0.466188	1.20522	1.56268	0.946424	2.01566	No	0.0272
HMDB0002925	Lipid	Triacylglycerols	TAG54:3-FA20:3	0.868903	0.739905	1.02115	1.38082	0.46552	1.19962	1.55422	0.954888	2.01809	No	0.0248
HMDB0000220	Lipid	Triacylglycerols	TAG56:4-FA16:0	0.461189	0.392685	0.542315	1.37766	0.462219	1.21258	1.57297	0.941994	2.01786	No	0.02825
HMDB0000220	Lipid	Triacylglycerols	TAG44:2-FA16:0	0.380852	0.32494	0.445541	1.37612	0.460606	1.22924	1.58933	0.934608	2.00096	No	0.02525
HMDB0000806	Lipid	Triacylglycerols	TAG47:2-FA14:0	0.24508	0.209311	0.28762	1.37297	0.457298	1.20596	1.57594	0.939169	2.01483	No	0.029
HMDB0000763	Metabolite	Indoles and derivatives	5-Hydroxyindoleacetate	0.0931415	0.079456	0.109474	1.36986	0.454031	1.19503	1.52767	0.975059	1.98149	No	0.0272
HMDB0000220	Lipid	Triacylglycerols	TAG45:1-FA16:0	0.214589	0.183714	0.251261	1.36967	0.453824	1.21849	1.58046	0.920612	1.98612	No	0.02715
HMDB0002226	Lipid	Triacylglycerols	TAG54:4-FA22:4	0.445825	0.381241	0.521258	1.36921	0.453348	1.19297	1.54474	0.937028	2.00404	No	0.0251
HMDB0000220	Lipid	Triacylglycerols	TAG46:3-FA16:0	0.254437	0.217742	0.297814	1.36859	0.452695	1.20288	1.56419	0.950038	2.02377	No	0.0238
HMDB0003229	Lipid	Triacylglycerols	TAG52:8-FA16:1	0.245927	0.21057	0.287788	1.36851	0.452605	1.18325	1.54693	0.931828	2.05383	No	0.03225
HMDB0000220	Lipid	Triacylglycerols	TAG53:1-FA16:0	0.835693	0.714756	0.977864	1.36716	0.451183	1.20015	1.56246	0.949365	2.01452	No	0.02575
-	Lipid	Diacylglycerols	DAG(14:0/16:0)	0.262851	0.224937	0.307173	1.36538	0.449307	1.19799	1.55637	0.934243	1.98877	No	0.02345
HMDB0000220	Lipid	Triacylglycerols	TAG48:4-FA16:0	0.316655	0.271411	0.369065	1.36454	0.448418	1.20937	1.56683	0.91736	1.96357	No	0.0241
HMDB0000220	Lipid	Triacylglycerols	TAG52:0-FA16:0	3.34883	2.87937	3.90276	1.35764	0.441097	1.19023	1.54946	0.935573	2.00323	No	0.0232
HMDB0000220	Lipid	Triacylglycerols	TAG49:2-FA16:0	2.48519	2.13324	2.89893	1.35535	0.438666	1.1976	1.55188	0.928786	1.97665	No	0.0231
HMDB0000827	Lipid	Triacylglycerols	TAG51:1-FA18:0	1.05203	0.905757	1.22377	1.35066	0.433665	1.18486	1.53989	0.925516	1.97481	No	0.0229
HMDB0001388	Lipid	Triacylglycerols	TAG48:4-FA18:3	0.81371	0.700434	0.946546	1.34932	0.432237	1.17282	1.52928	0.926665	1.98257	No	0.0236
HMDB0007098	Lipid	Diacylglycerols	DAG(16:0/16:0)	0.992998	0.853173	1.15436	1.34833	0.431178	1.18633	1.53829	0.93909	2.0047	No	0.02315
HMDB0000806	Lipid	Triacylglycerols	TAG50:2-FA14:0	27.8067	24.0551	32.2093	1.33877	0.420912	1.16905	1.52879	0.922631	1.9703	No	0.019
HMDB0002000	Lipid	Triacylglycerols	TAG46:3-FA14:1	0.189163	0.163927	0.218011	1.33192	0.413508	1.17265	1.51464	0.910658	1.96647	No	0.01875
HMDB0006528	Lipid	Triacylglycerols	TAG54:5-FA22:5	1.62989	1.41263	1.87841	1.33036	0.411816	1.15344	1.49353	0.906855	1.94391	No	0.018
HMDB0000207	Lipid	Triacylglycerols	TAG47:2-FA18:1	0.361637	0.314088	0.417425	1.33022	0.411667	1.16293	1.51237	0.912602	1.96122	No	0.01785
HMDB0000220	Lipid	Triacylglycerols	TAG51:2-FA16:0	7.86778	6.83122	9.06406	1.32896	0.410295	1.1612	1.50808	0.91592	1.94212	No	0.01635
HMDB0002226	Lipid	Triacylglycerols	TAG56:4-FA22:4	0.23495	0.204059	0.270422	1.32691	0.408068	1.17525	1.52425	0.91006	1.95441	No	0.0171
HMDB0000806	Lipid	Triacylglycerols	TAG52:4-FA14:0	0.547396	0.47586	0.630538	1.32593	0.407004	1.15305	1.49759	0.909137	1.93986	No	0.01765
HMDB0000806	Lipid	Triacylglycerols	TAG52:2-FA14:0	0.395218	0.343619	0.455051	1.32505	0.406047	1.14836	1.49737	0.897098	1.91657	No	0.01725
HMDB0000247	Metabolite	Sugar alcohols	Sorbitol	5.31045	4.60178	6.13698	1.32499	0.405984	1.17726	1.49369	0.958649	1.89197	No	0.01495
HMDB0000638	Lipid	Triacylglycerols	TAG48:1-FA12:0	0.542743	0.472475	0.623859	1.32202	0.402749	1.15334	1.50558	0.919708	1.97252	No	0.01665
HMDB0000827	Lipid	Triacylglycerols	TAG52:0-FA18:0	4.4637	3.88282	5.13216	1.31814	0.398501	1.15393	1.50607	0.885989	1.94851	No	0.02115
HMDB0001388	Lipid	Triacylglycerols	TAG50:3-FA18:3	5.39624	4.70163	6.19044	1.31789	0.398226	1.15073	1.49982	0.890874	1.92845	No	0.01875
HMDB0000220	Lipid	Triacylglycerols	TAG50:2-FA16:0	137.831	120.257	157.671	1.31209	0.391869	1.16783	1.51872	0.896099	1.91588	No	0.01555
HMDB0000806	Lipid	Triacylglycerols	TAG48:3-FA14:0	2.93223	2.56063	3.36561	1.30823	0.387612	1.17015	1.53161	0.883563	1.95124	No	0.01635
HMDB0000673	Lipid	Triacylglycerols	TAG48:2-FA18:2	8.36387	7.3382	9.51811	1.29931	0.377747	1.14939	1.49165	0.875559	1.89689	No	0.01415
HMDB0000806	Lipid	Triacylglycerols	TAG50:0-FA14:0	0.357621	0.312306	0.407141	1.29928	0.377712	1.14921	1.49449	0.895356	1.90698	No	0.0127
HMDB0000673	Lipid	Triacylglycerols	TAG44:2-FA18:2	0.35286	0.309223	0.402393	1.29899	0.377389	1.14323	1.48563	0.889167	1.90049	No	0.0124
HMDB0000292	Metabolite	Purines and derivatives	Xanthine	1.27916	1.12399	1.46094	1.29864	0.376999	1.13832	1.44505	0.928007	1.84218	No	0.01195
HMDB0034296	Lipid	Triacylglycerols	TAG54:1-FA20:1	0.512163	0.449771	0.582206	1.29536	0.373349	1.12639	1.45584	0.895731	1.89553	No	0.0121
HMDB0000819	Metabolite	Phenols	Normetanephrine	0.000877737	0.000769915	0.00100132	1.29484	0.372774	1.14542	1.45811	0.935097	1.88437	No	0.0135
HMDB0007102	Lipid	Diacylglycerols	DAG(16:0/18:1)	6.86826	6.0282	7.81198	1.29339	0.371161	1.14407	1.49287	0.886384	1.9088	No	0.01365
HMDB0000827	Lipid	Triacylglycerols	TAG48:2-FA18:0	0.265744	0.233478	0.301005	1.29105	0.368539	1.13506	1.47273	0.879677	1.89418	No	0.0141
HMDB0005060	Lipid	Triacylglycerols	TAG52:3-FA20:2	1.15927	1.01892	1.31589	1.2897	0.367032	1.14774	1.48584	0.875134	1.86039	No	0.0111
HMDB0000207	Lipid	Triacylglycerols	TAG52:7-FA18:1	0.466973	0.411654	0.529647	1.28549	0.362321	1.13119	1.46478	0.885945	1.87418	No	0.01105
HMDB0000220	Lipid	Triacylglycerols	TAG53:2-FA16:0	1.9959	1.76299	2.26203	1.28501	0.361775	1.13158	1.47449	0.873929	1.86496	No	0.0109
HMDB0000827	Lipid	Triacylglycerols	TAG52:1-FA18:0	35.3623	31.2112	40.0092	1.28197	0.358367	1.12847	1.46555	0.877916	1.87387	No	0.01135
HMDB0000826	Lipid	Triacylglycerols	TAG49:2-FA15:0	2.71624	2.40019	3.07033	1.28173	0.358088	1.1303	1.46403	0.876728	1.87519	No	0.0111
HMDB0000220	Lipid	Triacylglycerols	TAG58:6-FA16:0	0.388961	0.344218	0.439752	1.27568	0.351267	1.12657	1.46517	0.86562	1.84869	No	0.00965
HMDB0001999	Lipid	Triacylglycerols	TAG52:5-FA20:5	1.26359	1.11911	1.42584	1.27541	0.350956	1.12559	1.45764	0.870197	1.84966	No	0.0099
HMDB0000658	Lipid	Cholesteryl esters	CE(16:1)	110.115	97.266	124.464	1.27519	0.350711	1.13612	1.46873	0.875742	1.84629	No	0.00995
HMDB0001388	Lipid	Triacylglycerols	TAG49:3-FA18:3	0.290721	0.257903	0.328579	1.27272	0.347916	1.11177	1.44635	0.8818	1.90166	No	0.01045
HMDB0002925	Lipid	Triacylglycerols	TAG54:4-FA20:3	7.41411	6.57125	8.35868	1.27112	0.346104	1.13372	1.47716	0.879048	1.87449	No	0.00815
HMDB0000207	Lipid	Triacylglycerols	TAG48:3-FA18:1	2.74955	2.43892	3.10157	1.26838	0.342992	1.11176	1.43898	0.867807	1.86284	No	0.00965
HMDB0000715	Metabolite	Quinolines and derivatives	Kynurenate	0.0316559	0.0281985	0.035706	1.26319	0.337074	1.10771	1.39593	0.909684	1.79029	No	0.0081
HMDB0003229	Lipid	Triacylglycerols	TAG48:4-FA16:1	0.536845	0.477924	0.603257	1.26094	0.334502	1.11144	1.43619	0.876194	1.85598	No	0.0083
HMDB0000220	Lipid	Triacylglycerols	TAG52:1-FA16:0	53.5565	47.7244	60.1889	1.25924	0.332553	1.11578	1.44691	0.864529	1.83487	No	0.0096
HMDB0007131	Lipid	Diacylglycerols	DAG(16:1/18:1)	2.66963	2.38485	2.98822	1.25512	0.327828	1.10456	1.43129	0.856779	1.81151	No	0.00745
HMDB0000220	Lipid	Triacylglycerols	TAG50:5-FA16:0	0.30189	0.269687	0.337819	1.25137	0.323503	1.09926	1.43211	0.863432	1.85817	No	0.0071
HMDB0002000	Lipid	Triacylglycerols	TAG50:2-FA14:1	0.47188	0.42133	0.527688	1.24887	0.320627	1.10378	1.43513	0.847282	1.80786	No	0.00795
HMDB0003229	Lipid	Triacylglycerols	TAG52:1-FA16:1	0.736187	0.661042	0.819286	1.24066	0.311111	1.08011	1.40236	0.845247	1.80282	No	0.0068
HMDB0011474	Lipid	Lysophosphatidylethanolamines	LPE(16:1)	0.0618	0.0554721	0.0686072	1.23896	0.309133	1.10745	1.43234	0.855149	1.82615	No	0.0068
HMDB0000806	Lipid	Triacylglycerols	TAG52:5-FA14:0	0.577825	0.519104	0.641953	1.23558	0.305189	1.08962	1.40821	0.837736	1.79626	No	0.00745
HMDB0000827	Lipid	Triacylglycerols	TAG50:2-FA18:0	2.26452	2.03627	2.51711	1.23512	0.304651	1.0933	1.42203	0.854265	1.83295	No	0.0062
HMDB0002000	Lipid	Triacylglycerols	TAG48:3-FA14:1	1.74167	1.56853	1.93426	1.23505	0.304569	1.10971	1.44711	0.845243	1.81449	No	0.0061
HMDB0000673	Lipid	Triacylglycerols	TAG47:2-FA18:2	0.262465	0.236248	0.291824	1.23258	0.301683	1.089	1.41354	0.852649	1.81247	No	0.00635
HMDB0000224	Metabolite	Organic phosphoric acids and derivatives	Phosphoethanolamine	0.912525	0.822754	1.01571	1.2284	0.296783	1.07871	1.35953	0.887639	1.75734	No	0.0051
HMDB0034296	Lipid	Triacylglycerols	TAG54:2-FA20:1	4.37207	3.95141	4.85417	1.22627	0.294282	1.08641	1.40477	0.843119	1.81489	No	0.0073
HMDB0001043	Lipid	Triacylglycerols	TAG54:4-FA20:4	2.45865	2.22427	2.71887	1.22572	0.293626	1.07367	1.39872	0.8472	1.81144	No	0.0057
HMDB0000673	Lipid	Triacylglycerols	TAG46:3-FA18:2	0.617945	0.558839	0.684349	1.22276	0.290139	1.06597	1.38507	0.847726	1.798	No	0.00575
HMDB0007873	Lipid	Phosphatidylcholines	PC(14:0/18:1)	4.76079	4.30803	5.25716	1.22106	0.288136	1.0805	1.39455	0.820632	1.76376	No	0.00555
HMDB0000207	Lipid	Triacylglycerols	TAG53:1-FA18:1	2.08547	1.88681	2.30174	1.22092	0.287965	1.0753	1.40036	0.831623	1.77136	No	0.0058
HMDB0000220	Lipid	Triacylglycerols	TAG49:3-FA16:0	0.396555	0.359585	0.437365	1.21691	0.283218	1.07631	1.39946	0.823794	1.78063	No	0.0053
HMDB0002183	Lipid	Triacylglycerols	TAG52:6-FA22:6	1.25645	1.13804	1.38501	1.21641	0.282627	1.08327	1.40345	0.832049	1.76321	No	0.00525
HMDB0000220	Lipid	Triacylglycerols	TAG54:2-FA16:0	4.75796	4.31206	5.25446	1.21531	0.28132	1.07241	1.39277	0.836543	1.79415	No	0.00535
HMDB0000207	Lipid	Triacylglycerols	TAG51:2-FA18:1	17.2753	15.6784	19.0524	1.2135	0.27917	1.07264	1.3911	0.83511	1.78978	No	0.00505
HMDB0001043	Lipid	Triacylglycerols	TAG51:4-FA20:4	0.143594	0.130448	0.158156	1.2125	0.277981	1.05414	1.36739	0.829109	1.76154	No	0.00485
HMDB0000207	Lipid	Triacylglycerols	TAG52:1-FA18:1	71.9182	65.3017	79.1882	1.21203	0.277431	1.05501	1.36949	0.82865	1.77053	No	0.0047
HMDB0002925	Lipid	Triacylglycerols	TAG52:5-FA20:3	0.418277	0.380819	0.460093	1.21164	0.276961	1.06979	1.38887	0.826512	1.77744	No	0.00545
HMDB0000826	Lipid	Triacylglycerols	TAG51:1-FA15:0	0.956667	0.870226	1.0554	1.2103	0.275369	1.05107	1.37208	0.821184	1.78369	No	0.0068
HMDB0007016	Lipid	Diacylglycerols	DAG(14:0/18:2)	0.232752	0.211708	0.255754	1.20939	0.274276	1.06145	1.37538	0.82542	1.7666	No	0.00545
HMDB0000827	Lipid	Triacylglycerols	TAG46:1-FA18:0	0.220302	0.200326	0.242173	1.20874	0.273505	1.06237	1.37435	0.837661	1.75861	No	0.0039
HMDB0002226	Lipid	Triacylglycerols	TAG56:5-FA22:4	2.07403	1.88883	2.27845	1.20833	0.27302	1.05274	1.37062	0.823213	1.76418	No	0.0048
HMDB0000827	Lipid	Triacylglycerols	TAG53:1-FA18:0	0.955469	0.869427	1.04798	1.20527	0.269358	1.05106	1.36009	0.82811	1.76998	No	0.0041
HMDB0000673	Lipid	Triacylglycerols	TAG48:3-FA18:2	5.0854	4.63077	5.58503	1.20467	0.268641	1.05116	1.36384	0.828874	1.77119	No	0.0048
HMDB0000220	Lipid	Triacylglycerols	TAG50:4-FA16:0	3.14919	2.87606	3.4533	1.20325	0.266939	1.05926	1.37897	0.809305	1.73639	No	0.00395
HMDB0002259	Lipid	Triacylglycerols	TAG53:1-FA17:0	1.14365	1.04766	1.25048	1.19675	0.259124	1.04669	1.36192	0.825816	1.77051	No	0.00455
HMDB0005060	Lipid	Triacylglycerols	TAG54:2-FA20:2	0.439	0.401932	0.480888	1.19549	0.257597	1.06248	1.38547	0.805052	1.7655	No	0.0041
HMDB0006725	Lipid	Cholesteryl esters	CE(14:0)	29.8422	27.3201	32.6763	1.19305	0.254659	1.03672	1.34556	0.811731	1.74766	No	0.0046
HMDB0001388	Lipid	Triacylglycerols	TAG50:4-FA18:3	5.08869	4.66116	5.55203	1.19072	0.251833	1.02623	1.33515	0.814556	1.75129	No	0.00455
HMDB0001043	Lipid	Triacylglycerols	TAG53:4-FA20:4	0.195117	0.178922	0.213259	1.19026	0.251273	1.03221	1.34614	0.81171	1.73703	No	0.0044
HMDB0000092	Metabolite	Alpha amino acids and derivatives	Dimethylglycine	7.99273	7.32483	8.75156	1.19	0.250958	1.04503	1.31293	0.863476	1.68535	No	0.00255
HMDB0000017	Metabolite	Pyridines and derivatives	4-Pyridoxate	0.0140972	0.0129184	0.0153969	1.18894	0.249674	1.05693	1.32349	0.870489	1.6731	No	0.00245
HMDB0000220	Lipid	Triacylglycerols	TAG58:7-FA16:0	0.396128	0.364496	0.430978	1.18671	0.246973	1.04991	1.36647	0.807153	1.71493	No	0.0034
HMDB0006528	Lipid	Triacylglycerols	TAG52:5-FA22:5	0.701131	0.643309	0.763451	1.18641	0.246605	1.04139	1.35769	0.813884	1.74921	No	0.00455
HMDB0000806	Lipid	Triacylglycerols	TAG52:6-FA14:0	0.43972	0.403906	0.478851	1.186	0.246101	1.01715	1.32352	0.807839	1.73809	No	0.0042
HMDB0007100	Lipid	Diacylglycerols	DAG(16:0/18:0)	0.667783	0.614162	0.727176	1.1858	0.245855	1.0427	1.35411	0.813485	1.72767	No	0.00375
HMDB0007112	Lipid	Diacylglycerols	DAG(16:0/20:4)	0.215383	0.19843	0.234355	1.18084	0.239815	1.04121	1.3466	0.814308	1.73357	No	0.00325
HMDB0000207	Lipid	Triacylglycerols	TAG52:2-FA18:1	599.088	550.624	652.139	1.18	0.238782	1.02586	1.32368	0.815396	1.72295	No	0.0029
HMDB0008035	Lipid	Phosphatidylcholines	PC(18:0/16:1)	1.95563	1.80356	2.12229	1.17995	0.238721	1.0446	1.35259	0.811959	1.721	No	0.00365
HMDB0002000	Lipid	Triacylglycerols	TAG48:4-FA14:1	0.355688	0.327193	0.386697	1.17933	0.237963	1.03635	1.34683	0.794287	1.72814	No	0.0034
HMDB0002259	Lipid	Triacylglycerols	TAG51:2-FA17:0	3.1389	2.8881	3.40612	1.1793	0.237926	1.05926	1.37654	0.807432	1.72031	No	0.0032
HMDB0000220	Lipid	Triacylglycerols	TAG56:2-FA16:0	0.4026	0.37117	0.436324	1.17787	0.236174	1.03397	1.3432	0.805864	1.72537	No	0.00345
HMDB0000220	Lipid	Triacylglycerols	TAG56:5-FA16:0	2.3434	2.1624	2.54519	1.17768	0.235942	1.0388	1.34878	0.799541	1.69832	No	0.00345
HMDB0000207	Lipid	Triacylglycerols	TAG46:3-FA18:1	0.378274	0.349237	0.409893	1.17701	0.235127	1.0473	1.36382	0.804936	1.70518	No	0.003
HMDB0006528	Lipid	Triacylglycerols	TAG54:6-FA22:5	1.90772	1.7609	2.06824	1.17383	0.231224	1.02894	1.32812	0.812046	1.72501	No	0.0034
HMDB0000220	Lipid	Triacylglycerols	TAG56:3-FA16:0	0.246959	0.228218	0.267245	1.17288	0.230052	1.0288	1.3394	0.791921	1.69319	No	0.0028
HMDB0003229	Lipid	Triacylglycerols	TAG51:3-FA16:1	1.6405	1.51887	1.77698	1.16993	0.22642	1.02064	1.32459	0.803902	1.73023	No	0.00325
HMDB0005060	Lipid	Triacylglycerols	TAG54:3-FA20:2	3.75301	3.47067	4.05839	1.16886	0.225101	1.02271	1.32326	0.801782	1.7049	No	0.00315
HMDB0000939	Metabolite	Alpha amino acids and derivatives	SAH	0.0141541	0.0130885	0.015328	1.16873	0.224945	1.0302	1.28968	0.853489	1.66427	No	0.00235
HMDB0000736	Metabolite	Fatty Acyls	Isobutyrylcarnitine	0.163708	0.151562	0.177341	1.1651	0.220453	1.03503	1.29705	0.858757	1.66044	No	0.00135
HMDB0001388	Lipid	Triacylglycerols	TAG51:3-FA18:3	0.331481	0.307255	0.357912	1.16468	0.219936	1.03422	1.35203	0.790049	1.6991	No	0.0028
HMDB0000638	Lipid	Triacylglycerols	TAG48:3-FA12:0	1.65224	1.53153	1.77741	1.16114	0.215542	1.02171	1.31595	0.793754	1.68256	No	0.0026
HMDB0000673	Lipid	Triacylglycerols	TAG50:2-FA18:2	39.3678	36.5748	42.4166	1.15673	0.210048	1.01352	1.31341	0.782155	1.67239	No	0.00225
-	Lipid	Phosphatidylcholines	PC(18:0/14:0)	0.314113	0.292334	0.338297	1.15558	0.208612	1.00671	1.30603	0.797527	1.69853	No	0.0022
HMDB0010367	Lipid	Cholesteryl esters	CE(14:1)	1.59349	1.48055	1.71331	1.15476	0.207588	1.02109	1.32297	0.775388	1.66669	No	0.00265
HMDB0000673	Lipid	Triacylglycerols	TAG49:2-FA18:2	1.89015	1.76024	2.03136	1.15333	0.205808	1.00481	1.30503	0.794953	1.69186	No	0.0028
HMDB0000220	Lipid	Triacylglycerols	TAG54:4-FA16:0	7.55804	7.04703	8.1032	1.15239	0.20463	1.01088	1.30777	0.789629	1.68175	No	0.00245
HMDB0007160	Lipid	Diacylglycerols	DAG(18:0/18:1)	1.5515	1.44919	1.66316	1.15072	0.202541	1.02368	1.33013	0.779683	1.67472	No	0.00205
HMDB0000207	Lipid	Triacylglycerols	TAG48:4-FA18:1	0.411227	0.38235	0.439798	1.14768	0.198725	0.998516	1.29602	0.785452	1.65559	No	0.00175
HMDB0000806	Lipid	Triacylglycerols	TAG52:3-FA14:0	0.468983	0.438533	0.503387	1.14761	0.198637	1.00268	1.29784	0.786104	1.67815	No	0.0023
HMDB0002000	Lipid	Triacylglycerols	TAG50:3-FA14:1	2.10651	1.96838	2.25753	1.14538	0.195822	1.01267	1.31277	0.782684	1.67572	No	0.0019
HMDB0000220	Lipid	Triacylglycerols	TAG50:3-FA16:0	35.4057	33.076	37.8744	1.1445	0.194717	1.0043	1.30868	0.786266	1.69595	No	0.0019
HMDB0002212	Lipid	Triacylglycerols	TAG52:0-FA20:0	0.250043	0.23398	0.26786	1.14301	0.192842	1.00912	1.31272	0.784973	1.68333	No	0.0021
HMDB0000220	Lipid	Triacylglycerols	TAG52:2-FA16:0	359.867	337.501	383.743	1.13884	0.187571	0.994056	1.28891	0.785947	1.66882	No	0.00245
HMDB0000705	Metabolite	Fatty Acyls	Hexanoylcarnitine	0.0404355	0.0379032	0.0432887	1.13761	0.186008	1.0161	1.26312	0.831002	1.58286	No	0.001
HMDB0000827	Lipid	Triacylglycerols	TAG54:0-FA18:0	0.612101	0.574993	0.650966	1.13457	0.182144	0.986363	1.27801	0.776827	1.6366	No	0.0018
HMDB0000300	Metabolite	Pyrimidines and derivatives	Uracil	3.90955	3.67149	4.16368	1.13264	0.179694	0.995918	1.23879	0.823362	1.58589	No	0.0006
HMDB0003229	Lipid	Triacylglycerols	TAG49:3-FA16:1	0.704915	0.661471	0.750248	1.13199	0.178855	1.00121	1.2979	0.785293	1.6576	No	0.0016
HMDB0001043	Lipid	Triacylglycerols	TAG53:5-FA20:4	0.41059	0.385334	0.437105	1.13173	0.178536	1.01312	1.31928	0.771911	1.64798	No	0.0023
HMDB0003229	Lipid	Triacylglycerols	TAG50:3-FA16:1	38.4751	36.2794	40.9328	1.12855	0.174473	0.996587	1.29612	0.774438	1.6602	No	0.0019
HMDB0008927	Lipid	Phosphatidylethanolamines	PE(16:0/18:1)	2.52442	2.37956	2.67593	1.12491	0.169809	0.980574	1.27391	0.761451	1.6278	No	0.0016
HMDB0000725	Metabolite	Alpha amino acids and derivatives	4-L-Hydroxyproline	9.06166	8.53516	9.62444	1.12372	0.16828	0.999025	1.24395	0.825467	1.58019	No	0.00055
HMDB0003229	Lipid	Triacylglycerols	TAG52:2-FA16:1	9.84383	9.28882	10.4221	1.12323	0.167654	0.977603	1.2716	0.765814	1.65079	No	0.0013
HMDB0001043	Lipid	Triacylglycerols	TAG54:5-FA20:4	15.2822	14.4111	16.1891	1.12212	0.166231	0.989662	1.28958	0.771166	1.64138	No	0.00145
HMDB0000827	Lipid	Triacylglycerols	TAG50:3-FA18:0	0.386568	0.364853	0.409341	1.1202	0.16376	0.982542	1.27745	0.755377	1.63717	No	0.0016
HMDB0002212	Lipid	Triacylglycerols	TAG52:1-FA20:0	0.245799	0.232195	0.259895	1.11925	0.162537	0.975607	1.264	0.762401	1.63205	No	0.00205
HMDB0000220	Lipid	Triacylglycerols	TAG54:1-FA16:0	1.25893	1.19079	1.33459	1.11876	0.161898	0.96805	1.2609	0.763111	1.63836	No	0.0018
HMDB0009000	Lipid	Phosphatidylethanolamines	PE(18:0/20:2)	0.395939	0.374448	0.417631	1.11679	0.159356	0.979998	1.27077	0.751526	1.60848	No	0.00125
HMDB0000220	Lipid	Triacylglycerols	TAG54:5-FA16:0	8.36267	7.91726	8.81734	1.11486	0.156859	0.990001	1.28714	0.755123	1.62456	No	0.0013
HMDB0000826	Lipid	Triacylglycerols	TAG49:3-FA15:0	0.669544	0.634439	0.70683	1.11332	0.154873	0.978614	1.27637	0.769489	1.6294	No	0.0014
HMDB0004951	Lipid	Ceramides	CER(20:0)	0.144211	0.136839	0.15211	1.112	0.15316	0.980472	1.28306	0.757332	1.61878	No	0.0016
HMDB0000630	Metabolite	Pyrimidines and derivatives	Cytosine	0.0270304	0.0256963	0.0285199	1.10815	0.148151	0.983869	1.2258	0.805067	1.54488	No	0.0006
HMDB0000791	Metabolite	Fatty Acyls	Octanoylcarnitine	1.22312	1.16293	1.28628	1.10574	0.145018	0.989016	1.22569	0.810045	1.53862	No	0.0007
HMDB0005066	Metabolite	Fatty Acyls	Tetradecanoylcarnitine	0.16283	0.154698	0.171641	1.10531	0.144452	0.986499	1.21919	0.812462	1.54613	No	0.001
HMDB0000651	Metabolite	Fatty Acyls	Decanoylcarnitine	0.962791	0.914869	1.01351	1.10502	0.144078	0.983382	1.22203	0.808953	1.53182	No	0.00045
HMDB0007975	Lipid	Phosphatidylcholines	PC(16:0/18:3)	11.4331	10.8904	12.014	1.10348	0.142056	0.947972	1.23062	0.751484	1.59879	No	0.0009
HMDB0001999	Lipid	Triacylglycerols	TAG52:6-FA20:5	1.36709	1.30021	1.43623	1.1034	0.141961	0.970321	1.25742	0.763925	1.62697	No	0.0012
HMDB0000826	Lipid	Triacylglycerols	TAG51:2-FA15:0	5.84703	5.5655	6.13482	1.10263	0.140949	0.970193	1.25621	0.75886	1.61943	No	0.00135
HMDB0000824	Metabolite	Fatty Acyls	Propionylcarnitine	0.180925	0.172061	0.19027	1.10255	0.140843	0.996157	1.23483	0.795003	1.5196	No	0.0008
HMDB0000099	Metabolite	Alpha amino acids and derivatives	Cystathionine	0.107195	0.102033	0.112795	1.10182	0.139883	0.970394	1.2118	0.797523	1.52896	No	0.00025
HMDB0007972	Lipid	Phosphatidylcholines	PC(16:0/18:1)	335.625	319.526	352.178	1.10126	0.139158	0.968687	1.25015	0.759519	1.61765	No	0.00085
HMDB0000138	Metabolite	Bile acids, alcohols and derivatives	Glycocholate	5.32845	5.08168	5.5959	1.09926	0.136536	0.985392	1.22126	0.801795	1.54556	No	0.0002
HMDB0000207	Lipid	Triacylglycerols	TAG53:2-FA18:1	14.0118	13.3567	14.6712	1.09856	0.135618	0.964339	1.25186	0.760004	1.61914	No	0.00095
HMDB0008936	Lipid	Phosphatidylethanolamines	PE(16:0/20:3)	0.556781	0.531969	0.582455	1.09443	0.130185	0.955878	1.24161	0.744331	1.60479	No	0.00125
HMDB0000222	Metabolite	Fatty Acyls	Palmitoylcarnitine	0.058484	0.0559494	0.0612691	1.09307	0.128385	0.983706	1.21625	0.794159	1.5131	No	0.0006
HMDB0000207	Lipid	Triacylglycerols	TAG50:3-FA18:1	32.855	31.4178	34.3189	1.0906	0.125116	0.960596	1.23965	0.74432	1.57589	No	0.0008
HMDB0000827	Lipid	Triacylglycerols	TAG54:1-FA18:0	6.16902	5.91139	6.43923	1.09046	0.124942	0.974103	1.26491	0.746996	1.60157	No	0.0005
HMDB0000060	Metabolite	Keto acids and derivatives	Acetoacetate	1223.58	1171.69	1277.98	1.09014	0.124509	0.975098	1.20979	0.789378	1.51929	No	0.0005
HMDB0000014	Metabolite	Pyrimidines and derivatives	Deoxycytidine	0.060891	0.0583109	0.0636006	1.09009	0.124445	0.975887	1.21633	0.7918	1.5037	No	0.00045
HMDB0009056	Lipid	Phosphatidylethanolamines	PE(18:1/16:1)	0.158066	0.151777	0.164722	1.08769	0.121266	0.941341	1.2214	0.740593	1.57681	No	0.00135
HMDB0002183	Lipid	Triacylglycerols	TAG54:6-FA22:6	5.00228	4.80185	5.21493	1.08382	0.116131	0.94207	1.22222	0.74177	1.60005	No	0.00125
HMDB0009089	Lipid	Phosphatidylethanolamines	PE(18:2/16:1)	0.337561	0.324023	0.351054	1.08328	0.115403	0.965382	1.25153	0.733447	1.59061	No	0.0007
HMDB0000673	Lipid	Triacylglycerols	TAG44:3-FA18:2	0.110523	0.106407	0.115101	1.0814	0.112903	0.954031	1.24196	0.735824	1.57666	No	0.00105
HMDB0000210	Metabolite	Beta amino acids and derivatives	Pantothenate	0.31417	0.302374	0.327273	1.07981	0.110779	0.97021	1.20508	0.79155	1.5078	No	0.0003
HMDB0011351	Lipid	Phosphatidylethanolamines	PE(P-16:0/20:3)	0.749326	0.722256	0.777457	1.07702	0.107048	0.947221	1.22126	0.741792	1.58441	No	0.00065
-	Lipid	Diacylglycerols	DAG(14:1/18:1)	0.283604	0.273762	0.294478	1.0765	0.106345	0.931868	1.21206	0.742713	1.59985	No	0.0009
HMDB0000687	Metabolite	Alpha amino acids and derivatives	Leucine	58.0191	56.03	60.2297	1.07416	0.103212	0.965973	1.19917	0.779547	1.48078	No	0.0002
HMDB0004953	Lipid	Ceramides	CER(24:1)	1.67138	1.61022	1.72926	1.07223	0.100619	0.942316	1.22341	0.725854	1.55335	No	0.00055
-	Lipid	Ceramides	CER(18:0)	0.160385	0.154869	0.165781	1.07196	0.100246	0.931472	1.20698	0.738428	1.57129	No	0.0005
HMDB0008945	Lipid	Phosphatidylethanolamines	PE(16:0/22:5)	1.05478	1.01635	1.09024	1.07122	0.0992501	0.942303	1.22541	0.725238	1.54974	No	0.0005
HMDB0000207	Lipid	Triacylglycerols	TAG58:5-FA18:1	0.420714	0.405909	0.435517	1.07118	0.0992016	0.945342	1.22746	0.736323	1.56945	No	0.00065
HMDB0001043	Lipid	Triacylglycerols	TAG52:6-FA20:4	0.637958	0.616147	0.659603	1.07071	0.0985665	0.9427	1.2231	0.73578	1.5701	No	0.00055
HMDB0034296	Lipid	Triacylglycerols	TAG52:3-FA20:1	0.415229	0.402232	0.428448	1.07068	0.0985254	0.939705	1.21769	0.726729	1.56809	No	0.0007
HMDB0003229	Lipid	Triacylglycerols	TAG54:3-FA16:1	0.813465	0.785804	0.840918	1.06982	0.0973728	0.936947	1.21476	0.735358	1.57468	No	0.00035
HMDB0000564	Lipid	Phosphatidylcholines	PC(16:0/16:0)	12.1846	11.791	12.6081	1.06861	0.0957393	0.945646	1.23078	0.730671	1.5708	No	0.0006
HMDB0002925	Lipid	Triacylglycerols	TAG54:5-FA20:3	3.9903	3.86561	4.11666	1.06846	0.0955275	0.936254	1.21716	0.727756	1.55977	No	0.00065
HMDB0000562	Metabolite	Alpha amino acids and derivatives	Creatinine	60.7469	58.7195	62.8749	1.06761	0.0943856	0.93851	1.16388	0.776151	1.47943	No	0.0001
HMDB0000058	Metabolite	Purines and derivatives	cAMP	0.0239173	0.0231299	0.0247696	1.06659	0.0930042	0.955608	1.18699	0.769713	1.4747	No	0.0003
HMDB0005060	Lipid	Triacylglycerols	TAG52:4-FA20:2	0.328667	0.318611	0.338714	1.06605	0.0922733	0.935248	1.20937	0.727715	1.55116	No	0.00075
HMDB0000220	Lipid	Triacylglycerols	TAG54:3-FA16:0	5.97145	5.79814	6.16402	1.06514	0.0910496	0.947947	1.23031	0.733374	1.54988	No	0.0004
HMDB0000043	Metabolite	Alpha amino acids and derivatives	Betaine	41.2182	39.9567	42.5999	1.06399	0.0894898	0.952749	1.18281	0.776403	1.46855	No	0.0002
HMDB0003334	Metabolite	Alpha amino acids and derivatives	SDMA	2.79329	2.71017	2.87738	1.06179	0.0865026	0.954596	1.19036	0.775656	1.48303	No	0.0002
HMDB0000574	Metabolite	Alpha amino acids and derivatives	Cysteine	139.137	134.848	143.564	1.06161	0.0862501	0.947481	1.17311	0.772056	1.47662	No	0.0002
HMDB0001043	Lipid	Triacylglycerols	TAG55:5-FA20:4	0.474992	0.461802	0.48898	1.06132	0.0858554	0.935119	1.21288	0.737181	1.57167	No	0.00045
HMDB0002262	Lipid	Cholesteryl esters	CE(12:0)	0.956613	0.928969	0.983752	1.05796	0.0812787	0.920603	1.19197	0.7268	1.54549	No	0.00035
HMDB0002259	Lipid	Triacylglycerols	TAG53:2-FA17:0	6.98941	6.79658	7.1755	1.05621	0.0788913	0.932388	1.21363	0.71195	1.52471	No	0.00065
HMDB0003229	Lipid	Triacylglycerols	TAG50:5-FA16:1	0.749564	0.729166	0.770297	1.05542	0.077817	0.940288	1.2242	0.724082	1.5597	No	0.00055
HMDB0009068	Lipid	Phosphatidylethanolamines	PE(18:1/20:3)	0.346976	0.337794	0.357001	1.05468	0.0768052	0.929414	1.2093	0.708324	1.5261	No	0.0004
-	Lipid	Cholesteryl esters	CE(18:4)	2.20838	2.15136	2.26632	1.05336	0.075002	0.931674	1.20265	0.721248	1.53335	No	0.00045
HMDB0000673	Lipid	Triacylglycerols	TAG50:3-FA18:2	46.8477	45.6095	48.0758	1.05298	0.0744822	0.916569	1.19578	0.715724	1.52162	No	0.00045
HMDB0000172	Metabolite	Alpha amino acids and derivatives	Isoleucine	52.7731	51.3972	54.2157	1.05222	0.0734413	0.935105	1.15778	0.757859	1.46478	No	0.0003
HMDB0000673	Lipid	Triacylglycerols	TAG49:3-FA18:2	0.951615	0.928676	0.975034	1.05169	0.0727066	0.919213	1.18806	0.715772	1.5191	No	0.0005
HMDB0000925	Metabolite	Oxides	Trimethylamine N-oxide	7.08547	6.90733	7.27567	1.0513	0.0721786	0.942136	1.16792	0.77551	1.4793	No	5e-05
HMDB0008101	Lipid	Phosphatidylcholines	PC(18:1/16:1)	11.1801	10.9021	11.4563	1.05078	0.0714606	0.919513	1.19213	0.71956	1.52	No	0.0007
HMDB0000673	Lipid	Triacylglycerols	TAG51:2-FA18:2	2.26538	2.21195	2.3198	1.04967	0.0699326	0.907584	1.18232	0.712256	1.53171	No	0.0005
HMDB0000130	Metabolite	Phenols	Homogentisate	2.49753	2.43835	2.56028	1.04931	0.0694457	0.937778	1.16257	0.763995	1.45745	No	0.00015
HMDB0000162	Metabolite	Alpha amino acids and derivatives	Proline	113.93	111.212	116.743	1.04772	0.06726	0.938085	1.1613	0.764658	1.45238	No	5e-05
HMDB0000207	Lipid	Triacylglycerols	TAG50:4-FA18:1	3.09983	3.02876	3.17103	1.04761	0.0670951	0.915283	1.19283	0.718306	1.53789	No	0.0003
HMDB0007970	Lipid	Phosphatidylcholines	PC(16:0/18:0)	11.1154	10.8449	11.3753	1.04661	0.065727	0.921669	1.19823	0.718468	1.55317	No	0.0005
HMDB0000638	Lipid	Triacylglycerols	TAG40:0-FA12:0	0.091759	0.0895781	0.0938573	1.04564	0.0643918	0.907429	1.18325	0.713034	1.5446	No	0.00035
HMDB0000207	Lipid	Triacylglycerols	TAG55:2-FA18:1	0.968698	0.948309	0.988202	1.04429	0.0625263	0.913642	1.18636	0.728127	1.55252	No	0.00055
HMDB0007218	Lipid	Diacylglycerols	DAG(18:1/18:1)	11.0387	10.8056	11.2691	1.0434	0.0612988	0.917953	1.19669	0.705469	1.51115	No	0.00095
HMDB0000904	Metabolite	Alpha amino acids and derivatives	Citrulline	46.3948	45.4133	47.3566	1.04321	0.0610302	0.928786	1.15337	0.749141	1.42293	No	0.0001
HMDB0003229	Lipid	Triacylglycerols	TAG54:6-FA16:1	1.60794	1.57364	1.64032	1.04156	0.0587411	0.910182	1.18013	0.709878	1.52272	No	0.0007
HMDB0000062	Metabolite	Quaternary ammonium salts	Carnitine	30.7793	30.11	31.4632	1.04124	0.0582983	0.944542	1.17127	0.76238	1.44169	No	5e-05
HMDB0000045	Metabolite	Purines and derivatives	AMP	0.233113	0.228256	0.237811	1.04102	0.0579948	0.922789	1.14564	0.760156	1.44102	No	0.00015
HMDB0000214	Metabolite	Alpha amino acids and derivatives	Ornithine	52.5211	51.5221	53.5747	1.03957	0.0559871	0.930446	1.15072	0.752999	1.42109	No	0.00015
HMDB0008999	Lipid	Phosphatidylethanolamines	PE(18:0/20:1)	0.110166	0.108175	0.112247	1.03895	0.0551245	0.917553	1.1923	0.709847	1.51373	No	0.00035
HMDB0000827	Lipid	Triacylglycerols	TAG52:2-FA18:0	22.5084	22.1089	22.9253	1.03671	0.0520087	0.906802	1.17842	0.704212	1.5144	No	0.0003
HMDB0000638	Lipid	Triacylglycerols	TAG48:4-FA12:0	0.492095	0.483772	0.501201	1.03617	0.0512579	0.897496	1.16838	0.704043	1.49936	No	0.0005
HMDB0003229	Lipid	Triacylglycerols	TAG54:5-FA16:1	1.37021	1.34572	1.39618	1.03614	0.0512157	0.904277	1.17322	0.707121	1.51525	No	0.00035
HMDB0007949	Lipid	Phosphatidylcholines	PC(15:0/20:4)	0.858576	0.84302	0.874243	1.03575	0.050679	0.909052	1.18071	0.712376	1.52244	No	0.00035
HMDB0006528	Lipid	Triacylglycerols	TAG56:5-FA22:5	1.22982	1.20842	1.25402	1.03473	0.0492488	0.919303	1.1931	0.716395	1.50966	No	0.00035
HMDB0008993	Lipid	Phosphatidylethanolamines	PE(18:0/18:1)	12.8668	12.6754	13.0831	1.03257	0.0462385	0.905449	1.17541	0.697043	1.50374	No	0.0006
HMDB0002183	Lipid	Triacylglycerols	TAG52:7-FA22:6	0.670016	0.66042	0.680426	1.03142	0.0446322	0.897683	1.1709	0.700421	1.52236	No	0.00095
HMDB0000220	Lipid	Triacylglycerols	TAG53:4-FA16:0	0.552406	0.54379	0.560389	1.03076	0.0437034	0.901199	1.17041	0.708111	1.52458	No	0.0005
HMDB0009009	Lipid	Phosphatidylethanolamines	PE(18:0/22:4)	0.480597	0.47314	0.487423	1.03067	0.0435795	0.910106	1.17966	0.693654	1.49072	No	0.00045
HMDB0000207	Lipid	Triacylglycerols	TAG54:1-FA18:1	6.23304	6.14028	6.31858	1.02995	0.0425796	0.894461	1.15443	0.719737	1.5227	No	0.00025
HMDB0001388	Lipid	Triacylglycerols	TAG51:4-FA18:3	0.951678	0.937091	0.965913	1.02973	0.0422609	0.90764	1.17462	0.696041	1.50419	No	0.0006
HMDB0011382	Lipid	Phosphatidylethanolamines	PE(18:0/20:3)	4.69824	4.63335	4.75843	1.02898	0.0412119	0.910725	1.17979	0.692202	1.49495	No	0.00105
HMDB0000112	Metabolite	Alpha amino acids and derivatives	GABA	0.196205	0.19339	0.19888	1.02779	0.0395477	0.909002	1.12769	0.746933	1.41205	No	0.00015
HMDB0003229	Lipid	Triacylglycerols	TAG52:3-FA16:1	56.9164	56.1919	57.6582	1.02729	0.0388408	0.900233	1.16962	0.712406	1.5258	No	0.0004
HMDB0000806	Lipid	Triacylglycerols	TAG50:3-FA14:0	19.3104	19.0458	19.5614	1.02668	0.0379863	0.917127	1.18894	0.698317	1.49888	No	0.0003
HMDB0060057	Lipid	Cholesteryl esters	CE(15:0)	9.23727	9.13517	9.34315	1.02587	0.036845	0.907966	1.18416	0.699392	1.4914	No	0.00035
HMDB0034296	Lipid	Triacylglycerols	TAG56:2-FA20:1	0.556645	0.549419	0.564259	1.0254	0.0361887	0.904311	1.17692	0.709315	1.51631	No	0.0002
HMDB0000148	Metabolite	Alpha amino acids and derivatives	Glutamate	44.0638	43.4937	44.6371	1.02429	0.0346268	0.912206	1.13026	0.747268	1.41623	No	0
HMDB0008107	Lipid	Phosphatidylcholines	PC(18:1/18:3)	1.66014	1.64379	1.68391	1.02428	0.0346156	0.89484	1.16235	0.705111	1.5053	No	0.0004
HMDB0008269	Lipid	Phosphatidylcholines	PC(20:0/18:1)	1.05374	1.04045	1.06622	1.02359	0.0336403	0.899584	1.16335	0.701237	1.50302	No	0.00035
HMDB0002925	Lipid	Triacylglycerols	TAG58:8-FA20:3	0.238552	0.235922	0.241315	1.02303	0.0328489	0.899709	1.17222	0.699609	1.49478	No	0.0004
HMDB0000226	Metabolite	Pyrimidines and derivatives	Orotate	0.523407	0.517424	0.52893	1.0221	0.031536	0.91308	1.13164	0.727312	1.40202	No	0.0001
HMDB0010370	Lipid	Cholesteryl esters	CE(18:3)	59.8921	59.3467	60.4096	1.0203	0.028996	0.890001	1.15355	0.69728	1.48687	No	0.0002
HMDB0007988	Lipid	Phosphatidylcholines	PC(16:0/22:4)	5.58629	5.53979	5.62918	1.01623	0.0232335	0.897706	1.16788	0.702947	1.49173	No	0.0004
HMDB0000207	Lipid	Triacylglycerols	TAG58:6-FA18:1	1.44413	1.43267	1.45449	1.01623	0.0232322	0.890501	1.16101	0.693936	1.49487	No	0.00035
HMDB0000220	Lipid	Triacylglycerols	TAG53:3-FA16:0	1.36616	1.35542	1.37628	1.01611	0.0230511	0.90067	1.17239	0.690091	1.46557	No	0.0005
HMDB0010379	Lipid	Lysophosphatidylcholines	LPC(14:0)	0.8053	0.799831	0.810637	1.0161	0.023046	0.893761	1.16202	0.68728	1.46639	No	0.00015
HMDB0002259	Lipid	Triacylglycerols	TAG51:3-FA17:0	0.755392	0.748946	0.760692	1.01515	0.0216871	0.902987	1.17101	0.69706	1.48753	No	0.00035
HMDB0000207	Lipid	Triacylglycerols	TAG50:5-FA18:1	0.368218	0.365179	0.371119	1.01498	0.021453	0.885131	1.15333	0.698719	1.49521	No	0.00035
HMDB0001388	Lipid	Triacylglycerols	TAG52:3-FA18:3	4.26909	4.23622	4.29509	1.01432	0.0205113	0.870177	1.13346	0.687766	1.47037	No	5e-05
HMDB0009059	Lipid	Phosphatidylethanolamines	PE(18:1/18:1)	0.882747	0.875922	0.887612	1.01338	0.0191746	0.883013	1.14839	0.681424	1.4821	No	0.00035
HMDB0008923	Lipid	Phosphatidylethanolamines	PE(16:0/16:0)	0.0675839	0.0672361	0.0678719	1.01177	0.0168798	0.879231	1.14102	0.688408	1.46408	No	0.0003
HMDB0000097	Metabolite	Quaternary ammonium salts	Choline	18.3042	18.1935	18.441	1.01148	0.0164715	0.911756	1.12706	0.739473	1.39936	No	0.0003
HMDB0001539	Metabolite	Alpha amino acids and derivatives	ADMA	2.23042	2.2222	2.24005	1.00995	0.0142885	0.908206	1.12242	0.72879	1.38596	No	0.0001
HMDB0000827	Lipid	Triacylglycerols	TAG52:4-FA18:0	0.58589	0.58323	0.588273	1.00874	0.0125553	0.880265	1.14493	0.688097	1.48128	No	0.0006
HMDB0001185	Metabolite	Alpha amino acids and derivatives	SAM	0.511022	0.50882	0.512522	1.00816	0.0117299	0.904158	1.11953	0.73347	1.38944	No	5e-05
HMDB0011769	Lipid	Dihydroceramides	DCER(24:1)	0.280336	0.279167	0.280757	1.00744	0.0106899	0.867904	1.12856	0.680886	1.47571	No	0.0002
HMDB0000638	Lipid	Triacylglycerols	TAG36:0-FA12:0	0.112479	0.111965	0.112809	1.00724	0.0104061	0.884909	1.14742	0.689892	1.45932	No	0.00015
HMDB0003229	Lipid	Triacylglycerols	TAG50:4-FA16:1	6.16101	6.14444	6.17234	1.00491	0.00706152	0.876603	1.1405	0.687299	1.46193	No	0.00025
HMDB0000012	Metabolite	Pyrimidines and derivatives	Deoxyuridine	0.382949	0.382045	0.383386	1.00482	0.00693277	0.894365	1.10478	0.727904	1.38326	No	0
HMDB0000827	Lipid	Triacylglycerols	TAG52:3-FA18:0	5.02701	5.02637	5.04	1.002	0.0028793	0.876751	1.14212	0.69193	1.49035	No	0.00035
HMDB0000182	Metabolite	Alpha amino acids and derivatives	Lysine	136.261	136.318	136.184	1.00057	0.000815802	0.898216	1.11198	0.719676	1.37039	No	0.0001
HMDB0008054	Lipid	Phosphatidylcholines	PC(18:0/22:4)	2.10169	2.10375	2.10224	1.00032	0.000455524	0.885124	1.15303	0.685636	1.46837	No	0.00055
HMDB0011775	Lipid	Ceramides	CER(22:1)	0.0702656	0.0703465	0.0701854	0.999246	-0.00108787	0.882191	1.14468	0.678108	1.44929	No	0.0003
HMDB0002226	Lipid	Triacylglycerols	TAG56:6-FA22:4	1.12539	1.12608	1.12592	0.998879	-0.00161772	0.889623	1.14851	0.684065	1.44734	No	0.00035
-	Lipid	Phosphatidylcholines	PC(12:0/18:1)	0.471342	0.472086	0.471247	0.998785	-0.00175406	0.862187	1.12108	0.679915	1.45797	No	0.00035
HMDB0001999	Lipid	Triacylglycerols	TAG54:5-FA20:5	0.851978	0.853218	0.850573	0.997873	-0.00307203	0.871239	1.12539	0.68007	1.44777	No	0.00035
HMDB0001488	Metabolite	Pyridines and derivatives	Nicotinate	1.58947	1.59245	1.58634	0.997851	-0.00310419	0.897823	1.11358	0.718141	1.37211	No	0.0002
HMDB0000161	Metabolite	Alpha amino acids and derivatives	Alanine	197.35	197.772	196.787	0.997385	-0.0037781	0.904376	1.11592	0.721475	1.36884	No	5e-05
HMDB0000827	Lipid	Triacylglycerols	TAG56:2-FA18:0	0.600894	0.602054	0.600202	0.996126	-0.00560031	0.880098	1.14345	0.678848	1.43874	No	0.00035
HMDB0002212	Lipid	Triacylglycerols	TAG54:1-FA20:0	1.04182	1.046	1.03888	0.995317	-0.00677247	0.87537	1.13002	0.688271	1.44516	No	0.0004
HMDB0000159	Metabolite	Alpha amino acids and derivatives	Phenylalanine	56.9267	57.2228	56.6796	0.9935	-0.00940845	0.890119	1.1056	0.717941	1.36753	No	5e-05
HMDB0000220	Lipid	Triacylglycerols	TAG54:6-FA16:0	5.99018	6.01675	5.96261	0.991511	-0.0122999	0.878469	1.13851	0.677014	1.45634	No	0.00025
HMDB0034296	Lipid	Triacylglycerols	TAG54:3-FA20:1	2.52549	2.53023	2.51272	0.989749	-0.0148659	0.857869	1.11374	0.683641	1.46221	No	0.0005
HMDB0001043	Lipid	Triacylglycerols	TAG58:8-FA20:4	0.499803	0.502417	0.497494	0.986361	-0.019812	0.866271	1.12042	0.6828	1.44487	No	0.0003
HMDB0000168	Metabolite	Alpha amino acids and derivatives	Asparagine	126.403	127.371	125.594	0.986125	-0.0201579	0.879283	1.08553	0.713098	1.34666	No	0
HMDB0006528	Lipid	Triacylglycerols	TAG56:6-FA22:5	10.5649	10.6531	10.4936	0.985635	-0.0208744	0.862739	1.12123	0.678401	1.45158	No	0.0005
HMDB0000207	Lipid	Triacylglycerols	TAG55:3-FA18:1	1.66024	1.67349	1.64615	0.985345	-0.0212987	0.860598	1.11578	0.678296	1.45506	No	0.00035
HMDB0000688	Metabolite	Fatty Acyls	Isovalerylcarnitine	0.09365	0.0941984	0.0930299	0.985304	-0.0213597	0.887164	1.1034	0.710271	1.35453	No	5e-05
HMDB0008930	Lipid	Phosphatidylethanolamines	PE(16:0/18:3)	0.156239	0.157504	0.155119	0.985177	-0.0215445	0.873428	1.13433	0.679052	1.44143	No	0.0003
HMDB0001043	Lipid	Triacylglycerols	TAG58:7-FA20:4	0.294377	0.296854	0.292072	0.983884	-0.0234398	0.88083	1.14552	0.669264	1.43436	No	0.0004
-	Lipid	Diacylglycerols	DAG(16:1/18:3)	0.119457	0.120333	0.118267	0.982066	-0.0261083	0.869743	1.12496	0.677282	1.42727	No	0.0003
HMDB0000696	Metabolite	Alpha amino acids and derivatives	Methionine	16.4775	16.6593	16.3066	0.979752	-0.0295119	0.881925	1.08822	0.713148	1.34757	No	0.00015
HMDB0002925	Lipid	Triacylglycerols	TAG56:4-FA20:3	1.42341	1.43902	1.40956	0.978528	-0.0313149	0.87156	1.12962	0.672161	1.43791	No	0.0003
HMDB0000207	Lipid	Triacylglycerols	TAG58:3-FA18:1	0.433743	0.439252	0.428771	0.975521	-0.0357555	0.855951	1.11519	0.668989	1.43928	No	0.00035
HMDB0000518	Metabolite	Bile acids, alcohols and derivatives	Chenodeoxycholate	8.44966	8.568	8.35467	0.975462	-0.0358419	0.874608	1.08191	0.714793	1.3482	No	0
HMDB0000177	Metabolite	Alpha amino acids and derivatives	Histidine	85.2057	86.291	84.0683	0.974472	-0.0373068	0.885273	1.09755	0.713822	1.35149	No	0.0001
HMDB0000050	Metabolite	Purines and derivatives	Adenosine	0.00639092	0.00648865	0.00630404	0.974364	-0.0374679	0.870535	1.07813	0.704998	1.33928	No	0.0001
HMDB0002925	Lipid	Triacylglycerols	TAG54:6-FA20:3	0.802833	0.8137	0.790768	0.973493	-0.0387568	0.86217	1.11722	0.667021	1.4133	No	0.00045
HMDB0001548	Metabolite	Carbohydrates and carbohydrate conjugates	D-Ribose-5-P	1.8303	1.85741	1.80421	0.973017	-0.0394638	0.87687	1.08388	0.702414	1.32742	No	0.00015
HMDB0000175	Metabolite	Purines and derivatives	IMP	4.38054	4.44149	4.31669	0.972506	-0.0402205	0.880492	1.08807	0.705035	1.34442	No	5e-05
HMDB0000033	Metabolite	Beta amino acids and derivatives	Carnosine	0.0640355	0.064875	0.0631101	0.9717	-0.0414175	0.872602	1.07653	0.700972	1.32835	No	0
HMDB0007883	Lipid	Phosphatidylcholines	PC(14:0/20:4)	1.49264	1.51484	1.47047	0.971141	-0.042248	0.853067	1.10561	0.661415	1.40487	No	0.00025
HMDB0000220	Lipid	Triacylglycerols	TAG52:6-FA16:0	1.71811	1.74549	1.69166	0.970863	-0.0426606	0.837631	1.08756	0.668384	1.42022	No	0.0002
HMDB0007228	Lipid	Diacylglycerols	DAG(18:1/20:4)	0.712398	0.723327	0.702466	0.970071	-0.0438379	0.846464	1.09885	0.665084	1.42904	No	0.00055
HMDB0000517	Metabolite	Alpha amino acids and derivatives	Arginine	37.2974	37.9102	36.7435	0.969863	-0.0441476	0.87302	1.08341	0.700562	1.33802	No	0
HMDB0000883	Metabolite	Alpha amino acids and derivatives	Valine	198.674	202.161	195.713	0.969321	-0.0449542	0.861495	1.06767	0.704722	1.33319	No	0.00015
HMDB0000848	Metabolite	Fatty Acyls	Stearoylcarnitine	0.0306506	0.0312028	0.0301262	0.968047	-0.0468514	0.872122	1.07967	0.700263	1.32476	No	0.0001
HMDB0001388	Lipid	Triacylglycerols	TAG48:5-FA18:3	0.170493	0.173378	0.167396	0.967024	-0.0483766	0.865922	1.12151	0.656766	1.40292	No	0.0004
HMDB0008040	Lipid	Phosphatidylcholines	PC(18:0/18:3)	3.95381	4.0214	3.88447	0.966476	-0.0491936	0.844799	1.09517	0.663705	1.40826	No	0.00035
HMDB0000201	Metabolite	Fatty Acyls	Acetylcarnitine	7.1756	7.2983	7.05137	0.966029	-0.049862	0.871427	1.07814	0.700242	1.31556	No	5e-05
HMDB0000207	Lipid	Triacylglycerols	TAG54:2-FA18:1	63.3003	64.2666	62.0602	0.96588	-0.0500845	0.854484	1.10558	0.667987	1.43442	No	0.00035
HMDB0003229	Lipid	Triacylglycerols	TAG51:4-FA16:1	0.513442	0.523351	0.505518	0.964635	-0.0519447	0.841764	1.09746	0.662303	1.42286	No	0.00035
HMDB0000673	Lipid	Triacylglycerols	TAG48:4-FA18:2	0.894887	0.911873	0.878681	0.964556	-0.0520635	0.845269	1.0973	0.665696	1.43071	No	0.0005
HMDB0000036	Metabolite	Organosulfonic acids	Taurocholate	0.453038	0.462379	0.445202	0.96298	-0.0544228	0.870128	1.07657	0.703923	1.32697	No	0.0001
HMDB0011343	Lipid	Phosphatidylethanolamines	PE(P-16:0/18:2)	2.41505	2.45769	2.36823	0.962709	-0.0548282	0.854045	1.11229	0.653602	1.40431	No	0.0004
HMDB0007132	Lipid	Diacylglycerols	DAG(16:1/18:2)	0.768637	0.784395	0.753458	0.962078	-0.0557747	0.842202	1.09526	0.656712	1.40205	No	0.0005
-	Lipid	Phosphatidylcholines	PC(14:0/20:3)	0.818332	0.834931	0.803061	0.961268	-0.0569895	0.836951	1.0908	0.663644	1.41968	No	0.00035
HMDB0001388	Lipid	Triacylglycerols	TAG52:4-FA18:3	35.7926	36.566	35.0417	0.961225	-0.0570535	0.831659	1.0791	0.650205	1.38716	No	0.00055
-	Lipid	Phosphatidylethanolamines	PE(O-18:0/18:1)	0.453032	0.462575	0.443833	0.960196	-0.0585994	0.829483	1.07916	0.649044	1.41822	No	0.00035
HMDB0007103	Lipid	Diacylglycerols	DAG(16:0/18:2)	2.37592	2.42814	2.33274	0.959956	-0.0589598	0.84319	1.09798	0.65426	1.4069	No	0.0003
HMDB0004952	Lipid	Ceramides	CER(22:0)	0.879267	0.898294	0.860516	0.959788	-0.0592124	0.833152	1.08248	0.648271	1.40146	No	0.00025
HMDB0008928	Lipid	Phosphatidylethanolamines	PE(16:0/18:2)	3.87347	3.9523	3.7889	0.958928	-0.060505	0.833846	1.08412	0.654355	1.40257	No	0.00055
HMDB0002925	Lipid	Triacylglycerols	TAG56:5-FA20:3	3.28015	3.34906	3.20998	0.958496	-0.061156	0.827831	1.0788	0.667998	1.44093	No	0.00045
HMDB0000742	Metabolite	Alpha amino acids and derivatives	Homocysteine	18.9357	19.3876	18.4858	0.956361	-0.0643735	0.851552	1.05385	0.692137	1.30362	No	0.0001
HMDB0000827	Lipid	Triacylglycerols	TAG56:3-FA18:0	0.759139	0.776366	0.741112	0.955578	-0.0655545	0.833153	1.07846	0.656665	1.39879	No	0.0002
HMDB0000220	Lipid	Triacylglycerols	TAG56:6-FA16:0	8.0244	8.19735	7.84179	0.955391	-0.0658371	0.84247	1.09945	0.650142	1.41381	No	0.0007
HMDB0000827	Lipid	Triacylglycerols	TAG54:2-FA18:0	31.5972	32.3486	30.9307	0.955037	-0.0663715	0.838271	1.08972	0.650535	1.38789	No	0.0005
HMDB0007939	Lipid	Phosphatidylcholines	PC(15:0/18:1)	1.1994	1.22711	1.17216	0.954022	-0.0679062	0.834298	1.08103	0.661051	1.41149	No	0.00065
HMDB0007979	Lipid	Phosphatidylcholines	PC(16:0/20:2)	8.88018	9.0935	8.64446	0.951521	-0.0716923	0.840634	1.09244	0.645931	1.37682	No	0.00045
HMDB0005060	Lipid	Triacylglycerols	TAG54:4-FA20:2	2.04227	2.09348	1.99494	0.951202	-0.0721762	0.837409	1.08769	0.655876	1.3995	No	0.00035
HMDB0000898	Metabolite	Imidazoles	1-Methylhistamine	0.00832828	0.00856299	0.00811535	0.951186	-0.072201	0.860136	1.06475	0.682461	1.29115	No	0.00015
HMDB0000157	Metabolite	Purines and derivatives	Hypoxanthine	8.30099	8.50804	8.088	0.951102	-0.0723282	0.850478	1.05406	0.678148	1.28525	No	0.0001
HMDB0003229	Lipid	Triacylglycerols	TAG54:4-FA16:1	1.03844	1.06439	1.01328	0.950919	-0.0726055	0.84211	1.09194	0.642121	1.37286	No	0.00055
HMDB0007978	Lipid	Phosphatidylcholines	PC(16:0/20:1)	1.70522	1.74875	1.66375	0.950901	-0.0726323	0.844015	1.09691	0.652291	1.39569	No	0.00025
HMDB0011342	Lipid	Phosphatidylethanolamines	PE(P-16:0/18:1)	1.06936	1.09706	1.0433	0.950826	-0.0727469	0.834719	1.08066	0.650324	1.37669	No	0.00065
HMDB0007981	Lipid	Phosphatidylcholines	PC(16:0/20:3)	89.3502	91.8011	86.9079	0.948201	-0.0767357	0.82867	1.0746	0.651776	1.40461	No	0.0007
HMDB0000918	Lipid	Cholesteryl esters	CE(18:1)	656.667	675.496	640.351	0.947397	-0.0779596	0.838549	1.08802	0.649265	1.38983	No	0.0006
HMDB0000211	Metabolite	Sugar alcohols	Myo-inositol	7.86485	8.07804	7.65246	0.947079	-0.0784439	0.850662	1.0558	0.685067	1.30112	No	0
HMDB0001999	Lipid	Triacylglycerols	TAG52:7-FA20:5	0.317712	0.326176	0.308684	0.946669	-0.0790679	0.825624	1.07285	0.64581	1.38165	No	0.00085
HMDB0000827	Lipid	Triacylglycerols	TAG56:4-FA18:0	1.67148	1.72028	1.62416	0.945236	-0.0812533	0.822543	1.06266	0.641295	1.3542	No	0.0008
HMDB0001043	Lipid	Triacylglycerols	TAG56:4-FA20:4	1.05727	1.08602	1.02923	0.944776	-0.0819559	0.843677	1.10207	0.646751	1.3898	No	0.00045
HMDB0000191	Metabolite	Alpha amino acids and derivatives	Aspartate	1.16415	1.19801	1.13088	0.944471	-0.082422	0.857568	1.0638	0.686383	1.30994	No	5e-05
HMDB0000251	Metabolite	Organosulfonic acids	Taurine	49.4574	50.9393	48.0572	0.944452	-0.082451	0.859828	1.06482	0.688744	1.29127	No	0.0002
HMDB0060059	Lipid	Cholesteryl esters	CE(17:0)	8.11468	8.35816	7.88836	0.944413	-0.0825106	0.828043	1.07851	0.653497	1.41684	No	0.0009
HMDB0001999	Lipid	Triacylglycerols	TAG54:6-FA20:5	6.29079	6.48021	6.11313	0.94363	-0.0837073	0.828793	1.0779	0.648229	1.37798	No	0.0002
HMDB0002183	Lipid	Triacylglycerols	TAG54:7-FA22:6	5.89526	6.08294	5.73299	0.942694	-0.0851386	0.831439	1.08054	0.638863	1.36257	No	0.0003
HMDB0000207	Lipid	Triacylglycerols	TAG52:3-FA18:1	343.993	354.008	333.925	0.942477	-0.0854712	0.827936	1.07697	0.647046	1.3749	No	0.0005
HMDB0001043	Lipid	Triacylglycerols	TAG53:6-FA20:4	0.146264	0.150565	0.141707	0.942354	-0.0856594	0.817471	1.06497	0.635375	1.36737	No	0.0008
HMDB0000089	Metabolite	Pyrimidines and derivatives	Cytidine	0.242335	0.249805	0.234858	0.941674	-0.0867011	0.852464	1.05409	0.678864	1.29486	No	0.0001
-	Lipid	Phosphatidylcholines	PC(17:0/18:1)	2.17201	2.24009	2.11051	0.940764	-0.0880949	0.814594	1.05911	0.642726	1.38028	No	0.00045
HMDB0006528	Lipid	Triacylglycerols	TAG54:7-FA22:5	0.445172	0.458966	0.431705	0.940537	-0.0884441	0.844748	1.09401	0.647713	1.37313	No	0.00075
HMDB0008038	Lipid	Phosphatidylcholines	PC(18:0/18:1)	55.5351	57.2962	53.9117	0.939776	-0.0896107	0.825883	1.07564	0.651788	1.40149	No	0.00045
HMDB0011450	Lipid	Phosphatidylethanolamines	PE(P-18:1/20:3)	0.558269	0.576853	0.540952	0.93769	-0.0928167	0.834917	1.08677	0.629762	1.38654	No	0.0006
HMDB0000641	Metabolite	Alpha amino acids and derivatives	Glutamine	449.498	464.114	435.131	0.937353	-0.0933353	0.841751	1.04565	0.674909	1.28912	No	0.0001
HMDB0000220	Lipid	Triacylglycerols	TAG56:1-FA16:0	0.2101	0.21702	0.203587	0.9355	-0.0961897	0.82029	1.06674	0.641704	1.38045	No	0.0007
HMDB0007234	Lipid	Diacylglycerols	DAG(18:1/22:4)	0.0945026	0.0978546	0.0913343	0.935146	-0.096736	0.819214	1.06599	0.64241	1.38475	No	0.00075
HMDB0002212	Lipid	Triacylglycerols	TAG52:2-FA20:0	0.194453	0.201329	0.188516	0.934988	-0.096981	0.828054	1.0772	0.638613	1.3902	No	0.00045
HMDB0011360	Lipid	Phosphatidylethanolamines	PE(P-16:0/22:5)	1.62879	1.6868	1.57243	0.933591	-0.0991374	0.817383	1.06463	0.639282	1.37911	No	0.0005
HMDB0000254	Metabolite	Dicarboxylic acids and derivatives	Succinate	15.0453	15.5847	14.5204	0.933526	-0.0992378	0.845955	1.04737	0.675996	1.29168	No	0.0002
HMDB0001043	Lipid	Triacylglycerols	TAG58:6-FA20:4	0.246401	0.254791	0.237936	0.932748	-0.10044	0.829089	1.07576	0.634102	1.34797	No	0.00055
HMDB0010383	Lipid	Lysophosphatidylcholines	LPC(16:1)	3.29734	3.41198	3.18949	0.932531	-0.100776	0.808544	1.04542	0.648124	1.38229	No	0.00065
HMDB0034296	Lipid	Triacylglycerols	TAG56:3-FA20:1	2.26495	2.34483	2.18276	0.932291	-0.101147	0.82166	1.0733	0.64043	1.3686	No	0.001
HMDB0000951	Metabolite	Bile acids, alcohols and derivatives	Taurochenodesoxycholate	0.297504	0.308644	0.287031	0.930732	-0.103562	0.845084	1.05398	0.66853	1.2763	No	0.00025
HMDB0009011	Lipid	Phosphatidylethanolamines	PE(18:0/22:5)	1.84071	1.91129	1.77515	0.928776	-0.106597	0.820023	1.05988	0.634098	1.35928	No	0.0005
-	Lipid	Phosphatidylcholines	PC(18:0/12:0)	1.20612	1.25111	1.15966	0.927841	-0.10805	0.815239	1.05523	0.636981	1.34794	No	0.00055
HMDB0001388	Lipid	Triacylglycerols	TAG50:5-FA18:3	1.34951	1.40397	1.30033	0.927689	-0.108287	0.810628	1.05185	0.640508	1.37871	No	0.00085
HMDB0000128	Metabolite	Alpha amino acids and derivatives	Guanidoacetate	1.76235	1.82966	1.69723	0.927027	-0.109317	0.841604	1.04103	0.663242	1.26617	No	0.00025
HMDB0009069	Lipid	Phosphatidylethanolamines	PE(18:1/20:4)	2.22645	2.31457	2.14105	0.926755	-0.10974	0.825281	1.07882	0.624143	1.33779	No	0.00085
HMDB0008937	Lipid	Phosphatidylethanolamines	PE(16:0/20:4)	4.32283	4.49634	4.15668	0.924395	-0.113419	0.804458	1.04621	0.631723	1.3634	No	0.00095
HMDB0000638	Lipid	Triacylglycerols	TAG38:0-FA12:0	0.0927155	0.0964928	0.0892435	0.924227	-0.113681	0.817783	1.05911	0.628393	1.34373	No	0.00075
HMDB0011495	Lipid	Lysophosphatidylethanolamines	LPE(22:5)	0.035755	0.0372037	0.0343585	0.923531	-0.114768	0.8144	1.05742	0.623558	1.34021	No	0.0011
HMDB0001043	Lipid	Triacylglycerols	TAG58:9-FA20:4	0.708938	0.737641	0.68151	0.92306	-0.115503	0.801353	1.04201	0.635126	1.34949	No	0.0004
HMDB0012097	Lipid	Sphingomyelins	SM(14:0)	18.8954	19.6486	18.1652	0.922779	-0.115942	0.81033	1.05336	0.630077	1.35554	No	0.00055
HMDB0000593	Lipid	Phosphatidylcholines	PC(18:1/18:1)	22.6774	23.625	21.7983	0.922579	-0.116256	0.808344	1.04541	0.632262	1.35313	No	0.0008
HMDB0000207	Lipid	Triacylglycerols	TAG56:3-FA18:1	4.26472	4.43905	4.08966	0.921681	-0.117661	0.808649	1.05413	0.622979	1.34421	No	0.00075
HMDB0000806	Lipid	Free fatty acids	FFA(14:0)	23.7269	24.6903	22.7752	0.921113	-0.11855	0.808963	1.05545	0.628439	1.35737	No	0.0009
HMDB0000207	Lipid	Triacylglycerols	TAG56:5-FA18:1	8.11284	8.44392	7.76614	0.920474	-0.119551	0.812545	1.05048	0.62303	1.33474	No	0.00085
HMDB0008989	Lipid	Phosphatidylethanolamines	PE(18:0/16:0)	0.119856	0.125001	0.115058	0.920427	-0.119624	0.793178	1.03204	0.62832	1.33922	No	0.00095
HMDB0000638	Lipid	Free fatty acids	FFA(12:0)	6.5125	6.78253	6.23701	0.918888	-0.12204	0.81391	1.05637	0.630766	1.34172	No	0.001
HMDB0000673	Lipid	Triacylglycerols	TAG52:2-FA18:2	30.3862	31.72	29.1632	0.918039	-0.123372	0.799669	1.03764	0.638772	1.36143	No	0.0008
HMDB0000806	Lipid	Triacylglycerols	TAG50:5-FA14:0	0.851632	0.889223	0.814972	0.915964	-0.126637	0.795597	1.03287	0.633063	1.35315	No	0.00045
-	Lipid	Cholesteryl esters	CE(20:2)	1.66474	1.74017	1.5934	0.914977	-0.128192	0.8108	1.05589	0.629266	1.34849	No	0.00105
HMDB0001388	Lipid	Triacylglycerols	TAG54:3-FA18:3	0.43779	0.457297	0.418712	0.914576	-0.128825	0.790269	1.03313	0.615829	1.33556	No	0.0014
HMDB0000207	Lipid	Triacylglycerols	TAG56:6-FA18:1	11.8408	12.366	11.3042	0.913372	-0.130726	0.805953	1.04638	0.626854	1.34143	No	0.001
HMDB0000673	Lipid	Triacylglycerols	TAG52:8-FA18:2	0.197862	0.207031	0.189114	0.9133	-0.130839	0.78587	1.01596	0.622202	1.31893	No	0.00115
HMDB0005060	Lipid	Triacylglycerols	TAG56:3-FA20:2	0.41626	0.435363	0.398003	0.913106	-0.131145	0.804853	1.04804	0.631583	1.35318	No	0.0011
HMDB0001043	Lipid	Triacylglycerols	TAG54:7-FA20:4	1.36337	1.42652	1.3031	0.913046	-0.13124	0.801249	1.04183	0.616205	1.32014	No	0.0015
HMDB0000034	Metabolite	Purines and derivatives	Adenine	0.00229792	0.00240564	0.00219196	0.911177	-0.134196	0.820789	1.01857	0.657715	1.26086	No	0.00035
HMDB0001043	Lipid	Triacylglycerols	TAG54:6-FA20:4	7.926	8.30962	7.5856	0.910754	-0.134866	0.803889	1.04506	0.631683	1.33842	No	0.001
HMDB0008113	Lipid	Phosphatidylcholines	PC(18:1/20:3)	9.93819	10.4138	9.47476	0.909961	-0.136124	0.809453	1.05037	0.627125	1.35259	No	0.00085
HMDB0000220	Lipid	Triacylglycerols	TAG53:0-FA16:0	1.82949	1.9175	1.74486	0.90858	-0.138314	0.806225	1.04663	0.61858	1.33246	No	0.00125
HMDB0001406	Metabolite	Pyridines and derivatives	NAM	0.136118	0.143132	0.129307	0.905876	-0.142615	0.817687	1.01337	0.640483	1.22749	No	0.0005
HMDB0006729	Lipid	Cholesteryl esters	CE(22:4)	0.46827	0.49168	0.445583	0.905553	-0.143129	0.796999	1.02842	0.624415	1.33472	No	0.00175
HMDB0000673	Lipid	Triacylglycerols	TAG51:3-FA18:2	6.57532	6.92545	6.25264	0.905262	-0.143592	0.806792	1.05424	0.611265	1.32532	No	0.0017
HMDB0000827	Lipid	Triacylglycerols	TAG58:6-FA18:0	0.651853	0.68525	0.619274	0.903842	-0.145857	0.796054	1.03532	0.615537	1.3319	No	0.00105
HMDB0003229	Lipid	Triacylglycerols	TAG54:7-FA16:1	1.30831	1.37443	1.24437	0.903461	-0.146466	0.797857	1.03341	0.617803	1.32347	No	0.00065
HMDB0009060	Lipid	Phosphatidylethanolamines	PE(18:1/18:2)	2.32698	2.45422	2.21562	0.903198	-0.146885	0.79081	1.02697	0.617448	1.32209	No	0.00135
HMDB0007990	Lipid	Phosphatidylcholines	PC(16:0/22:5)	33.3189	35.034	31.6404	0.902953	-0.147277	0.779563	1.01497	0.617162	1.32684	No	0.0013
HMDB0034296	Lipid	Triacylglycerols	TAG54:4-FA20:1	0.544127	0.573311	0.517292	0.902898	-0.147365	0.776033	1.00515	0.621004	1.32603	No	0.00105
HMDB0000885	Lipid	Cholesteryl esters	CE(16:0)	369.646	388.365	351.729	0.902639	-0.147778	0.792803	1.03331	0.619033	1.31655	No	0.00125
HMDB0000207	Lipid	Triacylglycerols	TAG58:2-FA18:1	0.300273	0.316267	0.284962	0.902048	-0.148723	0.789116	1.02439	0.617793	1.31713	No	0.0017
HMDB0011353	Lipid	Phosphatidylethanolamines	PE(P-16:0/20:4)	6.72128	7.06588	6.37997	0.901975	-0.148841	0.793747	1.03264	0.61702	1.32178	No	0.00125
HMDB0005193	Lipid	Cholesteryl esters	CE(20:1)	0.607779	0.640697	0.577394	0.900741	-0.150815	0.780386	1.01685	0.60904	1.29981	No	0.00145
HMDB0007224	Lipid	Diacylglycerols	DAG(18:1/20:1)	0.236922	0.249288	0.224274	0.899371	-0.153011	0.774749	1.00697	0.619816	1.32716	No	0.00165
HMDB0000220	Lipid	Triacylglycerols	TAG54:0-FA16:0	0.313259	0.33057	0.297102	0.898965	-0.153663	0.791737	1.02857	0.615751	1.31589	No	0.0016
HMDB0000207	Lipid	Triacylglycerols	TAG54:3-FA18:1	243.96	257.716	230.841	0.896902	-0.156978	0.784116	1.01559	0.617095	1.31044	No	0.00145
HMDB0000187	Metabolite	Alpha amino acids and derivatives	Serine	79.3172	83.7681	74.9038	0.896625	-0.157423	0.824029	1.02336	0.641988	1.23991	No	0.00085
HMDB0000123	Metabolite	Alpha amino acids and derivatives	Glycine	145.823	154.035	137.971	0.896569	-0.157513	0.808586	1.00159	0.651211	1.24171	No	0.0008
HMDB0000673	Lipid	Triacylglycerols	TAG53:2-FA18:2	0.846042	0.892948	0.801297	0.896156	-0.158179	0.770999	0.99916	0.615985	1.31375	No	0.00095
HMDB0011358	Lipid	Phosphatidylethanolamines	PE(P-16:0/22:4)	0.681173	0.719032	0.644995	0.895595	-0.159082	0.802114	1.0413	0.606398	1.29294	No	0.00145
HMDB0008996	Lipid	Phosphatidylethanolamines	PE(18:0/18:3)	0.567921	0.600975	0.538132	0.895414	-0.159374	0.783999	1.0212	0.610777	1.31235	No	0.00115
HMDB0006528	Lipid	Triacylglycerols	TAG58:6-FA22:5	0.877446	0.928325	0.828681	0.895215	-0.159693	0.797669	1.02982	0.609083	1.29147	No	0.0018
HMDB0004956	Lipid	Ceramides	CER(24:0)	2.4776	2.61874	2.34636	0.894376	-0.161046	0.790691	1.01828	0.615746	1.31274	No	0.00165
HMDB0005060	Lipid	Triacylglycerols	TAG56:4-FA20:2	1.4361	1.51837	1.35523	0.893292	-0.162796	0.778893	1.00897	0.622314	1.32111	No	0.0013
HMDB0001388	Lipid	Triacylglycerols	TAG53:4-FA18:3	0.757044	0.799012	0.715015	0.893107	-0.163096	0.777854	1.01143	0.607542	1.29525	No	0.00145
HMDB0007982	Lipid	Phosphatidylcholines	PC(16:0/20:4)	213.692	226.067	201.854	0.893018	-0.163238	0.794648	1.03314	0.61249	1.31096	No	0.00195
HMDB0001173	Metabolite	Purines and derivatives	MTA	5.22538e-06	5.54363e-06	4.91967e-06	0.892278	-0.164435	0.798797	0.991433	0.639506	1.22571	No	0.0004
HMDB0002226	Lipid	Triacylglycerols	TAG58:6-FA22:4	0.562544	0.597201	0.531517	0.892148	-0.164645	0.788039	1.02378	0.607707	1.30428	No	0.0019
HMDB0000806	Lipid	Triacylglycerols	TAG50:4-FA14:0	4.82469	5.10456	4.55692	0.890252	-0.167715	0.785999	1.01949	0.619033	1.31408	No	0.00105
HMDB0007874	Lipid	Phosphatidylcholines	PC(14:0/18:2)	3.53189	3.74514	3.33635	0.890235	-0.167742	0.769722	1.00179	0.596623	1.30351	No	0.0015
HMDB0001043	Lipid	Triacylglycerols	TAG56:5-FA20:4	8.26287	8.76679	7.79306	0.890115	-0.167937	0.789607	1.0285	0.602964	1.30065	No	0.001
HMDB0000167	Metabolite	Alpha amino acids and derivatives	Threonine	77.0003	81.7574	72.2295	0.884969	-0.176302	0.800963	0.996684	0.6309	1.20531	No	0.0006
HMDB0000827	Lipid	Triacylglycerols	TAG56:5-FA18:0	3.49157	3.7092	3.28337	0.883806	-0.178198	0.774235	1.00692	0.605629	1.30243	No	0.0015
HMDB0002003	Lipid	Free fatty acids	FFA(24:0)	0.882575	0.937865	0.829089	0.883702	-0.178368	0.76979	0.997471	0.612609	1.31093	No	0.002
HMDB0008056	Lipid	Phosphatidylcholines	PC(18:0/22:5)	9.72901	10.3482	9.13402	0.883509	-0.178684	0.775561	1.00258	0.610504	1.28996	No	0.00175
HMDB0000220	Lipid	Triacylglycerols	TAG52:3-FA16:0	284.761	303.089	267.805	0.882042	-0.18108	0.775411	1.00642	0.604455	1.28976	No	0.0015
HMDB0001257	Metabolite	Dialkylamines	Spermidine	0.0320682	0.034228	0.030043	0.880309	-0.183919	0.795893	0.989011	0.629284	1.20114	No	0.001
HMDB0003229	Lipid	Triacylglycerols	TAG56:7-FA16:1	0.853822	0.912008	0.800327	0.877841	-0.187968	0.772069	0.999526	0.605175	1.28694	No	0.0019
HMDB0000220	Lipid	Free fatty acids	FFA(16:0)	198.778	212.49	186.069	0.876734	-0.189789	0.773495	1.00591	0.60356	1.28624	No	0.0017
-	Lipid	Phosphatidylcholines	PC(16:0/12:0)	0.725613	0.774441	0.679609	0.876347	-0.190427	0.766415	0.993965	0.592861	1.27558	No	0.00265
-	Lipid	Lysophosphatidylcholines	LPC(18:1)	23.268	24.8593	21.7565	0.875675	-0.191532	0.768365	0.993868	0.593014	1.27467	No	0.0029
HMDB0000673	Lipid	Triacylglycerols	TAG52:3-FA18:2	253.631	270.602	237.239	0.873571	-0.195003	0.773498	1.00341	0.606368	1.28675	No	0.002
HMDB0001906	Metabolite	Alpha amino acids and derivatives	2-Aminoisobutyrate	1.82355	1.95253	1.69862	0.873375	-0.195326	0.790935	0.985211	0.620306	1.1933	No	0.001
HMDB0007105	Lipid	Diacylglycerols	DAG(16:0/18:3)	0.280917	0.301245	0.26202	0.871258	-0.198828	0.754671	0.978013	0.590825	1.27414	No	0.00215
HMDB0010394	Lipid	Lysophosphatidylcholines	LPC(20:3)	1.71016	1.83322	1.5954	0.869933	-0.201024	0.767593	0.993282	0.605829	1.28578	No	0.00175
-	Lipid	Phosphatidylcholines	PC(17:0/20:5)	0.975511	1.04807	0.909834	0.869629	-0.201528	0.764564	0.993658	0.593929	1.27231	No	0.0023
HMDB0002068	Lipid	Triacylglycerols	TAG52:3-FA22:1	0.184842	0.197915	0.172196	0.869377	-0.201947	0.77365	1.0035	0.598922	1.28856	No	0.00245
HMDB0004973	Lipid	Hexosylceramides	HCER(20:0)	0.1013	0.108482	0.0942464	0.868872	-0.202784	0.755341	0.982915	0.590569	1.25861	No	0.0024
-	Lipid	Phosphatidylethanolamines	PE(O-18:0/16:0)	0.150348	0.161256	0.139952	0.868686	-0.203094	0.766528	0.995914	0.595755	1.26087	No	0.00185
HMDB0000826	Lipid	Free fatty acids	FFA(15:0)	5.09522	5.4648	4.74491	0.867684	-0.204758	0.754247	0.982458	0.595502	1.28093	No	0.00195
HMDB0011441	Lipid	Phosphatidylethanolamines	PE(P-18:1/18:1)	0.788289	0.845297	0.734729	0.867589	-0.204917	0.761123	0.982656	0.593713	1.26602	No	0.00255
HMDB0008111	Lipid	Phosphatidylcholines	PC(18:1/20:2)	1.36882	1.47126	1.27467	0.865638	-0.208164	0.757441	0.97683	0.59717	1.26015	No	0.0024
HMDB0004975	Lipid	Hexosylceramides	HCER(24:1)	0.761954	0.818759	0.708617	0.864247	-0.210484	0.76695	0.990227	0.58974	1.26049	No	0.0022
HMDB0000207	Lipid	Triacylglycerols	TAG52:5-FA18:1	6.74555	7.27042	6.26189	0.860837	-0.216188	0.748786	0.972568	0.591337	1.26739	No	0.00315
HMDB0000207	Lipid	Triacylglycerols	TAG52:6-FA18:1	0.535574	0.576764	0.497447	0.860666	-0.216474	0.73639	0.963877	0.584431	1.25133	No	0.00265
HMDB0011486	Lipid	Lysophosphatidylethanolamines	LPE(20:3)	0.144829	0.155856	0.134246	0.860556	-0.216658	0.759963	0.988252	0.585159	1.25773	No	0.003
HMDB0002226	Lipid	Triacylglycerols	TAG56:7-FA22:4	0.231778	0.249648	0.214899	0.860319	-0.217056	0.756955	0.986306	0.584147	1.2693	No	0.00325
HMDB0008114	Lipid	Phosphatidylcholines	PC(18:1/20:4)	23.9997	25.8809	22.2788	0.860197	-0.217262	0.754509	0.981823	0.588553	1.26714	No	0.0051
HMDB0000207	Lipid	Triacylglycerols	TAG56:4-FA18:1	4.79721	5.17728	4.44325	0.859769	-0.21798	0.751912	0.976113	0.593499	1.25912	No	0.0023
HMDB0000064	Metabolite	Alpha amino acids and derivatives	Creatine	22.9924	24.8481	21.2779	0.859244	-0.218861	0.776154	0.971054	0.606437	1.17133	No	0.0011
HMDB0008994	Lipid	Phosphatidylethanolamines	PE(18:0/18:2)	26.4674	28.5378	24.5717	0.859188	-0.218954	0.75697	0.982611	0.590542	1.2587	No	0.00215
HMDB0007161	Lipid	Diacylglycerols	DAG(18:0/18:2)	0.635071	0.685216	0.587918	0.858329	-0.220397	0.759402	0.985512	0.590307	1.24499	No	0.0019
HMDB0000673	Lipid	Triacylglycerols	TAG46:4-FA18:2	0.132585	0.142882	0.122596	0.85817	-0.220664	0.764366	0.989974	0.588614	1.24543	No	0.00285
HMDB0000673	Lipid	Triacylglycerols	TAG54:2-FA18:2	3.46136	3.72612	3.21054	0.858166	-0.220671	0.755015	0.979747	0.572702	1.24515	No	0.0028
HMDB0004978	Lipid	Hexosylceramides	HCER(24:0)	0.750975	0.809477	0.696611	0.858051	-0.220865	0.751294	0.975726	0.588421	1.25632	No	0.0023
HMDB0006740	Lipid	Cholesteryl esters	CE(20:0)	0.717248	0.775978	0.665029	0.856942	-0.222731	0.756467	0.980644	0.595276	1.26763	No	0.0033
HMDB0000207	Lipid	Triacylglycerols	TAG52:4-FA18:1	62.9185	67.9895	58.2096	0.856556	-0.22338	0.757716	0.986665	0.575021	1.25511	No	0.00455
HMDB0006736	Lipid	Cholesteryl esters	CE(20:3)	28.5705	30.8453	26.4763	0.856227	-0.223935	0.738732	0.962491	0.596621	1.28141	No	0.00265
HMDB0000902	Metabolite	Pyridines and derivatives	NAD	0.00619443	0.00670382	0.0057139	0.853973	-0.227737	0.771533	0.962906	0.613025	1.18199	No	0.00165
HMDB0002226	Lipid	Free fatty acids	FFA(22:4)	0.73491	0.795713	0.678887	0.8537	-0.228199	0.736728	0.960894	0.580936	1.26807	No	0.00265
HMDB0002068	Lipid	Triacylglycerols	TAG52:4-FA22:1	0.24524	0.265854	0.226417	0.853122	-0.229176	0.754221	0.981793	0.593042	1.25956	No	0.00305
HMDB0001348	Lipid	Sphingomyelins	SM(18:0)	38.5713	41.7677	35.6195	0.852311	-0.230547	0.73221	0.951943	0.585789	1.24947	No	0.0028
HMDB0009003	Lipid	Phosphatidylethanolamines	PE(18:0/20:4)	20.2993	22.0632	18.7197	0.85181	-0.231397	0.739428	0.958854	0.58474	1.24636	No	0.00305
HMDB0000826	Lipid	Triacylglycerols	TAG51:3-FA15:0	4.36102	4.72978	4.02284	0.851124	-0.23256	0.734273	0.952192	0.584347	1.2416	No	0.00325
HMDB0000684	Metabolite	Alpha amino acids and derivatives	Kynurenine	2.90601	3.15048	2.67724	0.850387	-0.233809	0.764831	0.959712	0.605853	1.17333	No	0.0021
HMDB0007984	Lipid	Phosphatidylcholines	PC(16:0/20:5)	43.6603	47.4666	40.1891	0.848467	-0.23707	0.74326	0.961549	0.584305	1.24237	No	0.0028
HMDB0011375	Lipid	Phosphatidylethanolamines	PE(P-18:0/18:1)	1.43383	1.55712	1.31898	0.847966	-0.237921	0.741417	0.96502	0.576242	1.23337	No	0.00325
HMDB0000207	Lipid	Triacylglycerols	TAG56:1-FA18:1	0.41914	0.454877	0.385698	0.847836	-0.238144	0.740113	0.960871	0.584631	1.26134	No	0.003
HMDB0000125	Metabolite	Alpha amino acids and derivatives	Glutathione	0.463022	0.503001	0.424404	0.8475	-0.238715	0.765619	0.954836	0.601053	1.15894	No	0.00145
HMDB0005060	Lipid	Triacylglycerols	TAG54:5-FA20:2	0.465651	0.50547	0.428074	0.847427	-0.23884	0.751112	0.975212	0.580243	1.24697	No	0.00335
HMDB0002183	Lipid	Triacylglycerols	TAG56:6-FA22:6	3.45223	3.75172	3.17699	0.846234	-0.240872	0.755714	0.978754	0.582786	1.25208	No	0.00375
HMDB0000207	Lipid	Triacylglycerols	TAG55:4-FA18:1	1.14535	1.24527	1.05354	0.844832	-0.243263	0.739931	0.960354	0.581197	1.23816	No	0.00345
HMDB0002000	Lipid	Triacylglycerols	TAG50:4-FA14:1	1.04189	1.13091	0.956946	0.844223	-0.244304	0.734964	0.961882	0.572616	1.2487	No	0.00395
HMDB0002212	Lipid	Triacylglycerols	TAG52:3-FA20:0	0.55885	0.607857	0.514344	0.844023	-0.244646	0.750758	0.978539	0.578137	1.23719	No	0.00365
HMDB0010403	Lipid	Lysophosphatidylcholines	LPC(22:5)	0.205083	0.223465	0.188557	0.842725	-0.246865	0.742748	0.968902	0.574954	1.2294	No	0.00355
-	Lipid	Hexosylceramides	HCER(22:1)	0.109784	0.119617	0.100837	0.842611	-0.247062	0.734144	0.949574	0.5715	1.21739	No	0.00295
HMDB0000220	Lipid	Triacylglycerols	TAG52:5-FA16:0	15.9067	17.3303	14.5646	0.841248	-0.249396	0.731316	0.945881	0.576121	1.22422	No	0.00345
HMDB0012104	Lipid	Sphingomyelins	SM(22:1)	56.2321	61.3109	51.5364	0.841023	-0.249784	0.738796	0.958463	0.572989	1.22063	No	0.00335
HMDB0000673	Lipid	Triacylglycerols	TAG53:3-FA18:2	5.37794	5.87064	4.92955	0.840797	-0.250171	0.739942	0.955868	0.575331	1.2294	No	0.00355
HMDB0000673	Lipid	Triacylglycerols	TAG48:5-FA18:2	0.1223	0.133576	0.112274	0.840301	-0.251023	0.742569	0.969409	0.573998	1.22883	No	0.00385
HMDB0011384	Lipid	Phosphatidylethanolamines	PE(P-18:0/20:3)	1.1985	1.30722	1.09737	0.838324	-0.25442	0.739073	0.956976	0.56293	1.20999	No	0.0038
HMDB0011437	Lipid	Phosphatidylethanolamines	PE(P-18:1/16:0)	0.231919	0.253341	0.212407	0.837658	-0.255566	0.734195	0.953197	0.573794	1.23836	No	0.00385
HMDB0006528	Lipid	Triacylglycerols	TAG60:10-FA22:5	0.25744	0.281445	0.23505	0.837241	-0.256285	0.735061	0.956279	0.57378	1.22698	No	0.0038
HMDB0000673	Lipid	Triacylglycerols	TAG55:4-FA18:2	0.903311	0.987692	0.826319	0.836325	-0.257865	0.741641	0.95936	0.572433	1.21414	No	0.0043
HMDB0007219	Lipid	Diacylglycerols	DAG(18:1/18:2)	7.75069	8.47784	7.08333	0.834775	-0.260541	0.729151	0.943967	0.573917	1.22533	No	0.0043
HMDB0010381	Lipid	Lysophosphatidylcholines	LPC(15:0)	0.966559	1.05877	0.882462	0.834177	-0.261574	0.731447	0.943641	0.571615	1.22406	No	0.00405
HMDB0008946	Lipid	Phosphatidylethanolamines	PE(16:0/22:6)	11.0007	12.0626	10.0443	0.832686	-0.264156	0.731774	0.950055	0.564552	1.21178	No	0.0041
HMDB0000673	Lipid	Triacylglycerols	TAG55:5-FA18:2	1.05454	1.15573	0.959823	0.832442	-0.264579	0.731531	0.952731	0.571641	1.22124	No	0.004
HMDB0003229	Lipid	Free fatty acids	FFA(16:1)	30.8421	33.8624	28.1885	0.831968	-0.2654	0.73167	0.947697	0.571446	1.21082	No	0.0038
HMDB0007368	Lipid	Diacylglycerols	DAG(20:0/20:0)	0.264974	0.290522	0.241752	0.831017	-0.267051	0.724811	0.937875	0.571976	1.20889	No	0.0052
-	Lipid	Sphingomyelins	SM(26:1)	0.707046	0.776207	0.643216	0.829621	-0.269476	0.72054	0.940328	0.561454	1.19747	No	0.00505
HMDB0001043	Lipid	Triacylglycerols	TAG56:6-FA20:4	9.84378	10.808	8.96235	0.829262	-0.2701	0.726582	0.942393	0.564087	1.20088	No	0.00475
HMDB0011476	Lipid	Lysophosphatidylethanolamines	LPE(18:1)	1.30339	1.43112	1.18562	0.828626	-0.271207	0.727354	0.947769	0.567331	1.22083	No	0.00575
HMDB0012102	Lipid	Sphingomyelins	SM(20:0)	116.538	127.826	105.997	0.826986	-0.274065	0.740247	0.953313	0.568045	1.20209	No	0.0048
HMDB0010368	Lipid	Cholesteryl esters	CE(18:0)	39.212	43.1493	35.6745	0.826741	-0.274492	0.738401	0.958368	0.564977	1.20509	No	0.00495
HMDB0002212	Lipid	Triacylglycerols	TAG54:2-FA20:0	0.632899	0.696943	0.575547	0.826542	-0.27484	0.731361	0.949861	0.562172	1.2023	No	0.00575
HMDB0007973	Lipid	Phosphatidylcholines	PC(16:0/18:2)	543.652	598.416	494.181	0.826303	-0.275258	0.728815	0.948672	0.552565	1.19206	No	0.00525
HMDB0001043	Lipid	Triacylglycerols	TAG54:8-FA20:4	0.176735	0.19462	0.160935	0.826023	-0.275746	0.713418	0.928987	0.556035	1.1931	No	0.00455
HMDB0002183	Lipid	Triacylglycerols	TAG55:7-FA22:6	0.904386	0.996757	0.820372	0.823795	-0.279643	0.735736	0.958313	0.561307	1.21245	No	0.00525
HMDB0001999	Lipid	Triacylglycerols	TAG56:6-FA20:5	1.48984	1.63989	1.35339	0.822557	-0.281813	0.71321	0.934606	0.569166	1.2196	No	0.0061
HMDB0000207	Lipid	Triacylglycerols	TAG55:5-FA18:1	0.654747	0.721728	0.593537	0.820818	-0.284866	0.725384	0.941946	0.56278	1.20197	No	0.00565
HMDB0008036	Lipid	Phosphatidylcholines	PC(18:0/18:0)	1.68251	1.85666	1.52444	0.820558	-0.285322	0.716517	0.930245	0.563625	1.20962	No	0.00565
HMDB0007114	Lipid	Diacylglycerols	DAG(16:0/20:5)	0.13507	0.149334	0.122556	0.820435	-0.285538	0.720426	0.941161	0.548094	1.1808	No	0.0054
HMDB0009078	Lipid	Phosphatidylethanolamines	PE(18:1/22:6)	1.67695	1.85621	1.52036	0.819882	-0.286512	0.714469	0.925751	0.568878	1.22426	No	0.00595
HMDB0000929	Metabolite	Alpha amino acids and derivatives	Tryptophan	55.4687	61.2796	50.0788	0.819823	-0.286615	0.740292	0.931767	0.573943	1.13407	No	0.00345
HMDB0000827	Lipid	Triacylglycerols	TAG54:3-FA18:0	31.7316	35.0122	28.7354	0.819196	-0.28772	0.724866	0.945876	0.558907	1.20282	No	0.0064
-	Lipid	Sphingomyelins	SM(20:1)	10.7354	11.8729	9.70594	0.818424	-0.28908	0.72533	0.944464	0.551467	1.18422	No	0.0062
HMDB0011376	Lipid	Phosphatidylethanolamines	PE(P-18:0/18:2)	4.2109	4.65794	3.8099	0.817804	-0.290172	0.717487	0.92826	0.549034	1.18045	No	0.00625
-	Lipid	Phosphatidylcholines	PC(17:0/20:3)	1.66905	1.8461	1.50599	0.816901	-0.291766	0.729356	0.944002	0.562529	1.19228	No	0.00565
HMDB0008045	Lipid	Phosphatidylcholines	PC(18:0/20:2)	3.36339	3.72114	3.03605	0.816763	-0.29201	0.724449	0.941151	0.563228	1.19683	No	0.0055
HMDB0000673	Lipid	Triacylglycerols	TAG50:4-FA18:2	7.85005	8.67355	7.09	0.816194	-0.293016	0.712688	0.925884	0.565467	1.20559	No	0.00625
HMDB0004872	Lipid	Lactosylceramides	LCER(24:1)	0.290777	0.322172	0.262808	0.816126	-0.293137	0.716542	0.935264	0.56233	1.20709	No	0.0056
HMDB0002259	Lipid	Free fatty acids	FFA(17:0)	6.39353	7.06773	5.78641	0.815592	-0.29408	0.707337	0.918474	0.55965	1.18646	No	0.00515
HMDB0010397	Lipid	Lysophosphatidylcholines	LPC(20:5)	0.397748	0.440372	0.358419	0.814694	-0.29567	0.72034	0.938936	0.551397	1.20125	No	0.00645
HMDB0000944	Lipid	Free fatty acids	FFA(22:0)	1.47916	1.6385	1.33604	0.814181	-0.296578	0.709115	0.919243	0.548691	1.18156	No	0.00525
HMDB0010169	Lipid	Sphingomyelins	SM(16:0)	179.854	199.374	162.179	0.8141	-0.296722	0.704403	0.918569	0.559231	1.19216	No	0.00615
HMDB0001388	Lipid	Triacylglycerols	TAG54:4-FA18:3	4.51047	5.00271	4.06351	0.813605	-0.297599	0.708301	0.920589	0.555458	1.19375	No	0.00675
HMDB0008110	Lipid	Phosphatidylcholines	PC(18:1/20:1)	0.475993	0.52742	0.430258	0.812968	-0.29873	0.71882	0.933768	0.549877	1.17631	No	0.00485
HMDB0002259	Lipid	Triacylglycerols	TAG53:3-FA17:0	5.16459	5.72818	4.65267	0.812543	-0.299483	0.712005	0.926071	0.557819	1.19048	No	0.0064
HMDB0010388	Lipid	Lysophosphatidylcholines	LPC(18:3)	0.368443	0.409557	0.331427	0.811256	-0.301771	0.70791	0.922178	0.549421	1.1761	No	0.0069
HMDB0001043	Lipid	Triacylglycerols	TAG58:10-FA20:4	0.607784	0.675008	0.547077	0.811025	-0.302181	0.715596	0.932689	0.557824	1.18548	No	0.00625
HMDB0010395	Lipid	Lysophosphatidylcholines	LPC(20:4)	3.20075	3.55791	2.88291	0.810849	-0.302496	0.719745	0.933551	0.552104	1.18355	No	0.00685
HMDB0004974	Lipid	Hexosylceramides	HCER(22:0)	0.586943	0.653053	0.527964	0.808466	-0.306741	0.706404	0.912774	0.548568	1.16632	No	0.0068
HMDB0008047	Lipid	Phosphatidylcholines	PC(18:0/20:3)	38.66	42.9793	34.7531	0.808098	-0.307398	0.713895	0.925615	0.543037	1.15802	No	0.00645
HMDB0000827	Lipid	Triacylglycerols	TAG54:5-FA18:0	2.59109	2.88349	2.33072	0.807537	-0.308399	0.708451	0.921405	0.554229	1.19541	No	0.0065
HMDB0002925	Lipid	Triacylglycerols	TAG56:6-FA20:3	1.95213	2.16763	1.75413	0.807226	-0.308956	0.707954	0.918002	0.551079	1.17117	No	0.0086
HMDB0012107	Lipid	Sphingomyelins	SM(24:1)	76.814	85.569	69.0319	0.806765	-0.30978	0.716062	0.92676	0.551746	1.17416	No	0.0073
HMDB0000673	Lipid	Triacylglycerols	TAG55:3-FA18:2	0.466176	0.518943	0.417906	0.804606	-0.313646	0.709235	0.918867	0.54543	1.16441	No	0.00815
HMDB0011393	Lipid	Phosphatidylethanolamines	PE(P-18:0/22:5)	1.22919	1.36891	1.10224	0.804113	-0.314529	0.702683	0.915359	0.556262	1.17954	No	0.00685
HMDB0011451	Lipid	Phosphatidylethanolamines	PE(P-18:1/20:4)	5.96961	6.67024	5.34462	0.803733	-0.315212	0.70634	0.919456	0.557175	1.18768	No	0.0079
-	Lipid	Phosphatidylcholines	PC(15:0/20:3)	0.727563	0.811255	0.652328	0.803358	-0.315885	0.723058	0.935778	0.551841	1.16524	No	0.0068
HMDB0010375	Lipid	Cholesteryl esters	CE(22:5)	3.23088	3.60761	2.89013	0.802479	-0.317465	0.712688	0.922741	0.550666	1.16997	No	0.0073
HMDB0007150	Lipid	Diacylglycerols	DAG(16:1/22:6)	0.103975	0.116185	0.0931883	0.802041	-0.318253	0.698057	0.912232	0.546482	1.16613	No	0.0072
HMDB0000673	Lipid	Triacylglycerols	TAG50:5-FA18:2	1.00589	1.12329	0.900933	0.800776	-0.320529	0.71158	0.924582	0.553071	1.18598	No	0.0073
-	Lipid	Phosphatidylcholines	PC(17:0/20:4)	3.2905	3.68206	2.93691	0.798037	-0.325472	0.693615	0.903544	0.538416	1.15817	No	0.0089
HMDB0001999	Lipid	Triacylglycerols	TAG54:7-FA20:5	3.70493	4.14579	3.31074	0.797896	-0.325727	0.708981	0.920137	0.547302	1.17252	No	0.00795
HMDB0002183	Lipid	Triacylglycerols	TAG56:7-FA22:6	28.2617	31.6722	25.2484	0.797321	-0.326768	0.701213	0.912598	0.544568	1.16126	No	0.00855
HMDB0002068	Lipid	Free fatty acids	FFA(22:1)	2.4407	2.73413	2.17471	0.796705	-0.327883	0.703336	0.913409	0.546939	1.17289	No	0.009
HMDB0007121	Lipid	Diacylglycerols	DAG(16:0/22:6)	0.208586	0.234279	0.186008	0.796092	-0.328994	0.696463	0.902529	0.555283	1.19597	No	0.00905
HMDB0007225	Lipid	Diacylglycerols	DAG(18:1/20:2)	0.330852	0.37119	0.295259	0.795986	-0.329185	0.703237	0.914027	0.542735	1.16223	No	0.00805
HMDB0034296	Lipid	Free fatty acids	FFA(20:1)	3.25256	3.63986	2.90307	0.795948	-0.329253	0.693833	0.901768	0.547459	1.16422	No	0.00855
HMDB0010382	Lipid	Lysophosphatidylcholines	LPC(16:0)	96.1424	107.595	85.8399	0.795925	-0.329295	0.700495	0.910734	0.547556	1.17626	No	0.0087
-	Lipid	Phosphatidylethanolamines	PE(O-18:0/18:2)	0.923096	1.03448	0.822238	0.795344	-0.330348	0.701328	0.907825	0.549359	1.17879	No	0.0092
HMDB0011371	Lipid	Phosphatidylethanolamines	PE(P-18:0/16:0)	0.28223	0.316431	0.251359	0.795079	-0.33083	0.697213	0.906322	0.550556	1.1758	No	0.0088
HMDB0007940	Lipid	Phosphatidylcholines	PC(15:0/18:2)	1.19368	1.33861	1.06424	0.794439	-0.331992	0.691009	0.893091	0.541091	1.15983	No	0.00775
HMDB0000220	Lipid	Triacylglycerols	TAG52:4-FA16:0	97.1587	109.205	86.5707	0.793817	-0.333121	0.685428	0.895063	0.541018	1.15398	No	0.00935
HMDB0004972	Lipid	Hexosylceramides	HCER(18:0)	0.100414	0.112728	0.0894311	0.792763	-0.335039	0.699239	0.909233	0.536544	1.165	No	0.00855
HMDB0001388	Lipid	Triacylglycerols	TAG52:5-FA18:3	19.8344	22.2919	17.6654	0.792582	-0.335367	0.699237	0.905025	0.54346	1.15811	No	0.00865
HMDB0006528	Lipid	Triacylglycerols	TAG58:7-FA22:5	2.40193	2.69106	2.13348	0.792361	-0.33577	0.69068	0.899865	0.535403	1.14988	No	0.00835
HMDB0000673	Lipid	Triacylglycerols	TAG54:3-FA18:2	31.2124	35.0528	27.6849	0.790895	-0.338442	0.701005	0.915202	0.534637	1.163	No	0.011
HMDB0000673	Lipid	Triacylglycerols	TAG58:7-FA18:2	0.573205	0.645188	0.509261	0.790382	-0.339378	0.691441	0.902635	0.533879	1.14462	No	0.00915
HMDB0000714	Metabolite	Benzoic acids and derivatives	Hippurate	4.02188	4.52634	3.56812	0.789988	-0.340097	0.707834	0.890102	0.5537	1.08222	No	0.0066
HMDB0011442	Lipid	Phosphatidylethanolamines	PE(P-18:1/18:2)	1.77549	1.99917	1.58071	0.789811	-0.340421	0.692678	0.899691	0.540602	1.17174	No	0.0091
HMDB0001388	Lipid	Triacylglycerols	TAG51:5-FA18:3	0.327753	0.368361	0.29077	0.789414	-0.341145	0.693987	0.899426	0.536219	1.16698	No	0.0114
HMDB0009077	Lipid	Phosphatidylethanolamines	PE(18:1/22:5)	0.170699	0.192011	0.151739	0.789106	-0.34171	0.711272	0.926341	0.541198	1.16121	No	0.00965
HMDB0006528	Lipid	Triacylglycerols	TAG56:7-FA22:5	5.34499	6.02288	4.74131	0.788519	-0.342783	0.692069	0.897931	0.539778	1.14836	No	0.00945
HMDB0000207	Lipid	Triacylglycerols	TAG56:7-FA18:1	8.34591	9.40686	7.41253	0.787864	-0.343982	0.7019	0.908465	0.543449	1.15205	No	0.0086
HMDB0000826	Lipid	Triacylglycerols	TAG51:4-FA15:0	1.35441	1.52658	1.20165	0.786616	-0.346268	0.688567	0.897929	0.537428	1.15833	No	0.01065
HMDB0006750	Lipid	Lactosylceramides	LCER(16:0)	2.47482	2.79466	2.1931	0.785651	-0.34804	0.685838	0.889282	0.531479	1.1259	No	0.00825
HMDB0001051	Metabolite	Carbohydrates and carbohydrate conjugates	Glyceraldehyde	168.196	189.856	148.695	0.785154	-0.348953	0.700503	0.885896	0.551891	1.09074	No	0.0074
HMDB0002925	Lipid	Triacylglycerols	TAG56:7-FA20:3	0.756061	0.852657	0.66951	0.784938	-0.34935	0.67883	0.879766	0.536762	1.1423	No	0.0106
HMDB0009093	Lipid	Phosphatidylethanolamines	PE(18:2/18:2)	0.14567	0.164344	0.129245	0.784916	-0.349389	0.676589	0.877305	0.542123	1.15968	No	0.01
HMDB0001388	Lipid	Triacylglycerols	TAG56:7-FA18:3	0.583719	0.659344	0.516667	0.784722	-0.349747	0.69007	0.895188	0.52989	1.14122	No	0.01045
HMDB0000207	Lipid	Triacylglycerols	TAG58:7-FA18:1	2.73425	3.08345	2.42683	0.784643	-0.349891	0.695186	0.903185	0.536175	1.14379	No	0.0083
HMDB0006726	Lipid	Cholesteryl esters	CE(20:4)	235.49	266.153	208.379	0.783072	-0.352784	0.686232	0.885549	0.538017	1.14484	No	0.0097
-	Lipid	Phosphatidylcholines	PC(18:1/22:4)	0.518374	0.584925	0.459465	0.78225	-0.354298	0.693729	0.898393	0.536745	1.1397	No	0.01045
HMDB0000207	Lipid	Free fatty acids	FFA(18:1)	244.959	276.779	216.627	0.782105	-0.354565	0.691102	0.897541	0.531947	1.15265	No	0.0101
HMDB0000827	Lipid	Triacylglycerols	TAG56:6-FA18:0	2.04017	2.3069	1.80389	0.781809	-0.355112	0.682724	0.883075	0.537668	1.13765	No	0.0097
HMDB0000207	Lipid	Triacylglycerols	TAG54:7-FA18:1	2.19066	2.48177	1.93699	0.781775	-0.355174	0.693499	0.896265	0.536695	1.1434	No	0.01075
HMDB0000673	Lipid	Triacylglycerols	TAG56:3-FA18:2	0.823484	0.932732	0.728876	0.780014	-0.358429	0.687163	0.891662	0.529353	1.13901	No	0.01175
HMDB0011487	Lipid	Lysophosphatidylethanolamines	LPE(20:4)	0.384955	0.43669	0.340251	0.77944	-0.359491	0.680772	0.885012	0.534865	1.14576	No	0.0117
HMDB0008116	Lipid	Phosphatidylcholines	PC(18:1/20:5)	5.47685	6.20971	4.83688	0.778849	-0.360584	0.67413	0.877817	0.526914	1.12823	No	0.011
HMDB0001043	Lipid	Triacylglycerols	TAG56:9-FA20:4	0.404093	0.458233	0.356228	0.776226	-0.365451	0.676162	0.881098	0.534071	1.14704	No	0.0115
HMDB0009012	Lipid	Phosphatidylethanolamines	PE(18:0/22:6)	13.7156	15.5742	12.0722	0.775785	-0.366271	0.682678	0.886462	0.530664	1.14259	No	0.0122
HMDB0003229	Lipid	Triacylglycerols	TAG52:4-FA16:1	37.7658	42.993	33.3129	0.775335	-0.367108	0.68839	0.893318	0.533553	1.12939	No	0.0102
HMDB0000220	Lipid	Triacylglycerols	TAG56:7-FA16:0	8.92256	10.1434	7.83545	0.773915	-0.369753	0.679905	0.880214	0.524847	1.11292	No	0.01225
HMDB0002000	Lipid	Free fatty acids	FFA(14:1)	3.90064	4.43883	3.42786	0.773114	-0.371247	0.679355	0.882362	0.540842	1.1506	No	0.013
HMDB0008122	Lipid	Phosphatidylcholines	PC(18:1/22:5)	1.78749	2.03614	1.57367	0.772995	-0.371469	0.67472	0.875673	0.535533	1.12919	No	0.011
HMDB0011698	Lipid	Sphingomyelins	SM(26:0)	0.45955	0.521762	0.403647	0.77225	-0.37286	0.672201	0.870539	0.527149	1.11489	No	0.0117
HMDB0009102	Lipid	Phosphatidylethanolamines	PE(18:2/20:4)	0.229093	0.260991	0.201109	0.770065	-0.376949	0.674826	0.877981	0.527903	1.12449	No	0.01195
HMDB0000827	Lipid	Triacylglycerols	TAG56:7-FA18:0	0.483676	0.551742	0.424455	0.770021	-0.37703	0.665578	0.867351	0.523442	1.12155	No	0.01315
HMDB0004971	Lipid	Hexosylceramides	HCER(16:0)	1.08118	1.23195	0.949015	0.768691	-0.379524	0.678532	0.879573	0.517061	1.10814	No	0.0126
HMDB0008279	Lipid	Phosphatidylcholines	PC(20:0/20:4)	1.36823	1.56323	1.19815	0.768338	-0.380186	0.669094	0.873311	0.530593	1.13111	No	0.01335
HMDB0006731	Lipid	Cholesteryl esters	CE(20:5)	63.1063	72.1308	55.219	0.767604	-0.381565	0.677421	0.877861	0.535788	1.14211	No	0.01345
HMDB0008270	Lipid	Phosphatidylcholines	PC(20:0/18:2)	2.22511	2.53963	1.94601	0.767512	-0.381739	0.66693	0.868835	0.516735	1.10636	No	0.01335
HMDB0061714	Lipid	Free fatty acids	FFA(22:2)	0.692568	0.791897	0.607235	0.767162	-0.382396	0.66584	0.865563	0.510779	1.10377	No	0.01325
HMDB0008146	Lipid	Phosphatidylcholines	PC(18:2/20:3)	1.63312	1.8602	1.42863	0.766677	-0.38331	0.679129	0.881918	0.519218	1.11228	No	0.01415
HMDB0008044	Lipid	Phosphatidylcholines	PC(18:0/20:1)	0.50962	0.582094	0.446059	0.765914	-0.384745	0.665301	0.862056	0.526538	1.12171	No	0.01415
HMDB0002212	Lipid	Triacylglycerols	TAG56:2-FA20:0	0.756843	0.862742	0.661319	0.765896	-0.38478	0.67765	0.881672	0.521584	1.1157	No	0.0134
HMDB0011391	Lipid	Phosphatidylethanolamines	PE(P-18:0/22:4)	0.508035	0.580843	0.443833	0.765652	-0.385239	0.669539	0.867119	0.521131	1.11865	No	0.01515
HMDB0002226	Lipid	Triacylglycerols	TAG58:7-FA22:4	0.340775	0.389251	0.297662	0.765222	-0.386049	0.668753	0.86921	0.523651	1.12398	No	0.01485
HMDB0001999	Lipid	Triacylglycerols	TAG58:10-FA20:5	0.328222	0.375007	0.287108	0.765206	-0.38608	0.675711	0.877445	0.521013	1.11106	No	0.01505
HMDB0000827	Lipid	Triacylglycerols	TAG54:4-FA18:0	13.9213	15.9274	12.1457	0.764545	-0.387328	0.662807	0.856837	0.519575	1.10799	No	0.01355
HMDB0001388	Lipid	Triacylglycerols	TAG56:8-FA18:3	0.699567	0.800368	0.610774	0.763402	-0.389486	0.669673	0.868475	0.524041	1.10427	No	0.0132
HMDB0000673	Lipid	Triacylglycerols	TAG56:10-FA18:2	0.406746	0.464976	0.355394	0.763286	-0.389705	0.674217	0.875008	0.522035	1.1178	No	0.0135
HMDB0008105	Lipid	Phosphatidylcholines	PC(18:1/18:2)	74.4169	85.1354	64.8364	0.762465	-0.391257	0.662926	0.86237	0.516749	1.10434	No	0.0154
HMDB0001388	Lipid	Triacylglycerols	TAG56:6-FA18:3	0.398169	0.456042	0.346729	0.761256	-0.393547	0.668919	0.871582	0.518	1.10485	No	0.0171
HMDB0011157	Lipid	Phosphatidylethanolamines	PE(O-16:0/18:1)	0.167838	0.193049	0.146022	0.759161	-0.397522	0.666306	0.86833	0.521128	1.1178	No	0.01665
HMDB0000673	Lipid	Triacylglycerols	TAG54:6-FA18:2	59.1534	67.8717	51.5698	0.758646	-0.398501	0.663982	0.865239	0.518275	1.1049	No	0.0165
HMDB0008134	Lipid	Phosphatidylcholines	PC(18:2/16:1)	9.74623	11.1752	8.48369	0.758197	-0.399355	0.656725	0.855336	0.51375	1.09876	No	0.0161
HMDB0002259	Lipid	Triacylglycerols	TAG53:4-FA17:0	1.69887	1.95257	1.47818	0.757166	-0.401319	0.671459	0.870151	0.52155	1.10504	No	0.0151
HMDB0002183	Lipid	Triacylglycerols	TAG54:8-FA22:6	1.35313	1.55663	1.17592	0.755159	-0.405148	0.659428	0.854892	0.52078	1.12112	No	0.01625
HMDB0006528	Lipid	Triacylglycerols	TAG56:8-FA22:5	0.967926	1.11278	0.84273	0.754329	-0.406735	0.665358	0.867332	0.510925	1.11626	No	0.0212
HMDB0002212	Lipid	Free fatty acids	FFA(20:0)	2.57269	2.96726	2.2313	0.751709	-0.411754	0.658108	0.85386	0.519095	1.11461	No	0.0196
HMDB0003229	Lipid	Triacylglycerols	TAG52:6-FA16:1	2.12463	2.45663	1.8394	0.750737	-0.413621	0.659666	0.851799	0.512232	1.08912	No	0.01815
HMDB0001388	Lipid	Triacylglycerols	TAG52:6-FA18:3	3.34137	3.85548	2.89307	0.750524	-0.414029	0.660103	0.857185	0.507075	1.09642	No	0.02115
HMDB0000827	Lipid	Free fatty acids	FFA(18:0)	67.0936	77.3492	58.0776	0.750083	-0.414879	0.656812	0.851374	0.517262	1.09488	No	0.01645
-	Lipid	Lysophosphatidylethanolamines	LPE(17:0)	0.0433801	0.0501661	0.0374982	0.747753	-0.419365	0.657159	0.850415	0.509031	1.08012	No	0.0184
HMDB0007236	Lipid	Diacylglycerols	DAG(18:1/22:5)	0.29531	0.341983	0.255075	0.747092	-0.420642	0.652252	0.845149	0.51447	1.10281	No	0.02155
HMDB0000827	Lipid	Triacylglycerols	TAG58:7-FA18:0	0.838185	0.969398	0.723599	0.746436	-0.421909	0.652247	0.846279	0.51068	1.08796	No	0.01985
HMDB0002368	Lipid	Free fatty acids	FFA(24:1)	1.19907	1.38897	1.0353	0.746056	-0.422643	0.653707	0.845887	0.505276	1.08125	No	0.02
HMDB0008147	Lipid	Phosphatidylcholines	PC(18:2/20:4)	4.84004	5.60698	4.16627	0.745487	-0.423746	0.649098	0.845594	0.508489	1.08534	No	0.02155
HMDB0002068	Lipid	Triacylglycerols	TAG54:4-FA22:1	0.324616	0.375533	0.279998	0.745088	-0.424517	0.661107	0.860255	0.506665	1.0997	No	0.0225
HMDB0000158	Metabolite	Alpha amino acids and derivatives	Tyrosine	195.14	226.242	167.826	0.744232	-0.426175	0.666096	0.850607	0.529181	1.06786	No	0.02005
HMDB0007230	Lipid	Diacylglycerols	DAG(18:1/20:5)	0.388547	0.450465	0.335213	0.74395	-0.426723	0.662503	0.862768	0.505172	1.08809	No	0.0237
HMDB0011477	Lipid	Lysophosphatidylethanolamines	LPE(18:2)	1.04711	1.21451	0.903216	0.742739	-0.429072	0.657865	0.856772	0.504498	1.08728	No	0.0205
HMDB0011697	Lipid	Sphingomyelins	SM(24:0)	35.9691	41.7917	30.9701	0.742529	-0.429482	0.655957	0.852321	0.498293	1.08244	No	0.02175
HMDB0002925	Lipid	Free fatty acids	FFA(20:3)	2.42132	2.81987	2.08539	0.741305	-0.431861	0.654928	0.850615	0.502149	1.07324	No	0.0217
HMDB0012103	Lipid	Sphingomyelins	SM(22:0)	108.39	126.06	93.2209	0.740761	-0.43292	0.661134	0.858468	0.503866	1.08354	No	0.02185
HMDB0002212	Lipid	Triacylglycerols	TAG52:4-FA20:0	0.546387	0.63607	0.469404	0.739816	-0.434762	0.643292	0.838705	0.506301	1.07075	No	0.02085
HMDB0001999	Lipid	Triacylglycerols	TAG56:7-FA20:5	3.5873	4.16607	3.08928	0.739423	-0.435528	0.65051	0.84497	0.503961	1.0817	No	0.0213
HMDB0000673	Lipid	Triacylglycerols	TAG56:6-FA18:2	3.13202	3.6426	2.68765	0.738887	-0.436574	0.643047	0.838207	0.504134	1.08473	No	0.0224
HMDB0001388	Lipid	Triacylglycerols	TAG54:5-FA18:3	18.838	21.9422	16.1932	0.738276	-0.437767	0.653976	0.846842	0.508177	1.09009	No	0.02205
HMDB0008939	Lipid	Phosphatidylethanolamines	PE(16:0/20:5)	0.380109	0.442187	0.326536	0.737875	-0.438552	0.655502	0.847018	0.505544	1.06354	No	0.02085
HMDB0008048	Lipid	Phosphatidylcholines	PC(18:0/20:4)	110.227	128.394	94.7099	0.737797	-0.438703	0.656315	0.84851	0.502149	1.07093	No	0.0215
HMDB0008991	Lipid	Phosphatidylethanolamines	PE(18:0/18:0)	0.731994	0.853362	0.629087	0.736647	-0.440954	0.64955	0.844465	0.511561	1.09209	No	0.02255
HMDB0001388	Lipid	Triacylglycerols	TAG54:8-FA18:3	2.33046	2.71823	1.99974	0.736182	-0.441866	0.64498	0.838419	0.497468	1.07333	No	0.0261
HMDB0000826	Lipid	Triacylglycerols	TAG55:7-FA15:0	0.206544	0.241094	0.17747	0.734688	-0.444796	0.646477	0.838287	0.50789	1.08082	No	0.02235
HMDB0010392	Lipid	Lysophosphatidylcholines	LPC(20:2)	0.235227	0.274319	0.201479	0.733759	-0.446622	0.651864	0.846731	0.498443	1.0688	No	0.0242
HMDB0001043	Lipid	Triacylglycerols	TAG56:7-FA20:4	4.99398	5.82866	4.27584	0.73375	-0.44664	0.644566	0.835619	0.505162	1.07271	No	0.02445
HMDB0001388	Lipid	Triacylglycerols	TAG54:7-FA18:3	9.36766	10.9449	8.02887	0.733746	-0.446648	0.641574	0.832583	0.499118	1.07118	No	0.0258
HMDB0011503	Lipid	Lysophosphatidylethanolamines	LPE(16:0)	1.04104	1.21658	0.89149	0.733266	-0.447592	0.648839	0.843219	0.501794	1.0775	No	0.02445
-	Lipid	Phosphatidylcholines	PC(20:0/20:3)	0.324233	0.379138	0.277255	0.732455	-0.449189	0.646148	0.836809	0.497077	1.06421	No	0.02485
HMDB0001999	Lipid	Triacylglycerols	TAG54:8-FA20:5	0.667572	0.780373	0.572531	0.732103	-0.449881	0.6463	0.838234	0.500216	1.07124	No	0.02375
HMDB0000207	Lipid	Triacylglycerols	TAG54:4-FA18:1	157.846	184.599	134.86	0.731375	-0.451317	0.648289	0.848268	0.497401	1.07564	No	0.02575
HMDB0000673	Lipid	Triacylglycerols	TAG54:7-FA18:2	14.0714	16.4313	12.0153	0.730333	-0.453374	0.637285	0.828401	0.496094	1.05248	No	0.02455
HMDB0011130	Lipid	Lysophosphatidylethanolamines	LPE(18:0)	1.34295	1.57069	1.14883	0.730139	-0.453758	0.63905	0.833229	0.495758	1.06759	No	0.0264
HMDB0012101	Lipid	Sphingomyelins	SM(18:1)	11.9325	13.9569	10.188	0.728932	-0.456144	0.637541	0.830488	0.501777	1.07458	No	0.0251
-	Lipid	Phosphatidylethanolamines	PE(O-18:0/22:5)	0.38563	0.452107	0.329181	0.728144	-0.457704	0.645891	0.837606	0.496549	1.06421	No	0.0263
HMDB0000610	Lipid	Cholesteryl esters	CE(18:2)	1553.25	1818.84	1322.24	0.727859	-0.458269	0.643711	0.840285	0.492393	1.05694	No	0.02715
HMDB0000673	Lipid	Triacylglycerols	TAG51:4-FA18:2	2.03536	2.3893	1.73458	0.726397	-0.461169	0.632178	0.819665	0.495343	1.05379	No	0.0262
HMDB0005060	Lipid	Free fatty acids	FFA(20:2)	1.49679	1.75571	1.27422	0.725944	-0.462071	0.631261	0.814113	0.495938	1.05325	No	0.02755
-	Lipid	Phosphatidylethanolamines	PE(O-18:0/20:3)	0.243641	0.286945	0.207344	0.725568	-0.462817	0.629918	0.818166	0.496138	1.06225	No	0.02885
HMDB0000673	Lipid	Triacylglycerols	TAG56:4-FA18:2	1.86866	2.19481	1.59133	0.725243	-0.463463	0.627645	0.815857	0.494437	1.06307	No	0.03015
HMDB0000673	Lipid	Triacylglycerols	TAG56:7-FA18:2	4.26155	5.01697	3.62186	0.724141	-0.465657	0.629626	0.821403	0.485142	1.04878	No	0.03105
HMDB0000673	Lipid	Triacylglycerols	TAG54:8-FA18:2	1.43492	1.68672	1.2175	0.723762	-0.466412	0.638856	0.828773	0.49761	1.06142	No	0.02995
-	Lipid	Phosphatidylethanolamines	PE(O-16:0/22:5)	0.434143	0.510371	0.368705	0.72344	-0.467055	0.635742	0.823758	0.501253	1.06673	No	0.02805
HMDB0005060	Lipid	Triacylglycerols	TAG56:5-FA20:2	0.91191	1.07344	0.775962	0.723335	-0.467264	0.632424	0.824291	0.490594	1.0607	No	0.032
-	Lipid	Phosphatidylethanolamines	PE(O-16:0/18:2)	0.284443	0.334795	0.241851	0.72257	-0.468791	0.63551	0.823976	0.490565	1.0585	No	0.0301
HMDB0000673	Lipid	Triacylglycerols	TAG56:5-FA18:2	1.94391	2.28723	1.65396	0.722355	-0.469221	0.624927	0.812472	0.498757	1.06766	No	0.02695
HMDB0006528	Lipid	Free fatty acids	FFA(22:5)	2.06584	2.42864	1.7565	0.721967	-0.469995	0.620286	0.808248	0.492476	1.05875	No	0.0301
HMDB0000207	Lipid	Triacylglycerols	TAG54:5-FA18:1	68.2857	80.4486	57.8507	0.719656	-0.474621	0.631478	0.816907	0.497339	1.05929	No	0.0293
HMDB0002068	Lipid	Triacylglycerols	TAG54:5-FA22:1	0.359946	0.424412	0.305861	0.71962	-0.474693	0.619736	0.804159	0.494225	1.05528	No	0.0281
HMDB0010384	Lipid	Lysophosphatidylcholines	LPC(18:0)	23.172	27.3021	19.5986	0.71959	-0.474752	0.630817	0.820211	0.488554	1.05202	No	0.0329
HMDB0004949	Lipid	Ceramides	CER(16:0)	0.876146	1.03538	0.74446	0.719114	-0.475707	0.621868	0.806345	0.486945	1.03948	No	0.0289
HMDB0000673	Lipid	Triacylglycerols	TAG53:4-FA18:2	4.48962	5.29309	3.80737	0.71859	-0.47676	0.634022	0.822866	0.486928	1.056	No	0.0316
HMDB0002212	Lipid	Triacylglycerols	TAG56:3-FA20:0	0.615279	0.726707	0.521055	0.718141	-0.47766	0.6292	0.820766	0.482621	1.03212	No	0.03355
HMDB0001043	Lipid	Triacylglycerols	TAG56:8-FA20:4	1.90041	2.24372	1.60886	0.717959	-0.478027	0.625401	0.813859	0.489768	1.05118	No	0.0316
HMDB0011459	Lipid	Phosphatidylethanolamines	PE(P-18:1/22:5)	0.547739	0.647054	0.464019	0.716912	-0.480132	0.62813	0.81363	0.494232	1.04476	No	0.02815
HMDB0000673	Lipid	Triacylglycerols	TAG51:5-FA18:2	0.336731	0.397447	0.285124	0.71672	-0.480518	0.628786	0.818974	0.490145	1.05917	No	0.0343
HMDB0008141	Lipid	Phosphatidylcholines	PC(18:2/18:3)	0.488138	0.575717	0.412941	0.716429	-0.481104	0.626608	0.814519	0.492092	1.05647	No	0.0331
HMDB0011386	Lipid	Phosphatidylethanolamines	PE(P-18:0/20:4)	11.8268	13.9613	9.99925	0.715998	-0.481973	0.630583	0.81984	0.494382	1.05415	No	0.0314
HMDB0000673	Lipid	Triacylglycerols	TAG54:4-FA18:2	89.4661	105.99	75.5665	0.712807	-0.488416	0.62884	0.81822	0.487218	1.03477	No	0.03165
HMDB0000673	Lipid	Triacylglycerols	TAG52:4-FA18:2	139.468	165.411	117.694	0.71137	-0.491329	0.626564	0.811665	0.486989	1.04106	No	0.0348
-	Lipid	Lysophosphatidylcholines	LPC(17:0)	1.7935	2.13171	1.51059	0.709672	-0.494777	0.62319	0.810437	0.478721	1.02254	No	0.0364
HMDB0008039	Lipid	Phosphatidylcholines	PC(18:0/18:2)	248.956	296.142	208.886	0.708545	-0.497069	0.61335	0.796268	0.479649	1.03019	No	0.03855
HMDB0005060	Lipid	Triacylglycerols	TAG56:6-FA20:2	0.404496	0.481023	0.340438	0.706888	-0.500446	0.621077	0.808447	0.481306	1.03629	No	0.03885
HMDB0003229	Lipid	Triacylglycerols	TAG52:5-FA16:1	11.7809	14.0211	9.88321	0.705694	-0.502885	0.617178	0.797259	0.484974	1.02814	No	0.038
-	Lipid	Phosphatidylethanolamines	PE(P-16:0/22:6)	6.91315	8.22791	5.80595	0.705228	-0.503838	0.623044	0.806812	0.483083	1.02233	No	0.038
HMDB0000207	Lipid	Triacylglycerols	TAG54:6-FA18:1	16.0976	19.1549	13.5082	0.704795	-0.504725	0.612166	0.798721	0.475447	1.03013	No	0.04265
HMDB0002183	Lipid	Triacylglycerols	TAG60:10-FA22:6	0.658589	0.784426	0.552427	0.704537	-0.505252	0.618804	0.801237	0.473459	1.00691	No	0.03995
-	Lipid	Phosphatidylcholines	PC(17:0/18:2)	4.10268	4.89994	3.43847	0.703058	-0.508285	0.612364	0.795133	0.479317	1.02701	No	0.0411
HMDB0034296	Lipid	Triacylglycerols	TAG56:5-FA20:1	0.679692	0.810954	0.570031	0.702948	-0.508511	0.619515	0.804697	0.486389	1.0394	No	0.0373
HMDB0008145	Lipid	Phosphatidylcholines	PC(18:2/20:2)	0.573117	0.685795	0.479923	0.699943	-0.514692	0.608448	0.793638	0.475456	1.02314	No	0.04175
HMDB0000673	Lipid	Triacylglycerols	TAG52:6-FA18:2	2.10441	2.51305	1.75802	0.699873	-0.514834	0.628417	0.812771	0.471327	1.00467	No	0.03935
HMDB0006547	Lipid	Free fatty acids	FFA(18:4)	0.401087	0.479914	0.334939	0.697261	-0.520229	0.623106	0.804925	0.476582	1.01138	No	0.04315
HMDB0000673	Lipid	Triacylglycerols	TAG52:5-FA18:2	21.901	26.2863	18.2353	0.694046	-0.526897	0.605385	0.790093	0.476104	1.01729	No	0.0465
-	Lipid	Phosphatidylethanolamines	PE(O-18:0/20:4)	1.91316	2.29612	1.59279	0.693773	-0.527465	0.61631	0.800424	0.479875	1.01436	No	0.04485
HMDB0011773	Lipid	Ceramides	CER(14:0)	0.0579535	0.0695526	0.0483519	0.693181	-0.528696	0.600203	0.776139	0.473826	1.00851	No	0.04345
HMDB0003229	Lipid	Triacylglycerols	TAG56:8-FA16:1	1.05891	1.27155	0.882463	0.693124	-0.528816	0.599949	0.780874	0.480065	1.01959	No	0.04485
HMDB0034296	Lipid	Triacylglycerols	TAG56:4-FA20:1	1.56319	1.87814	1.30268	0.692693	-0.529713	0.611615	0.795042	0.471694	1.00581	No	0.047
HMDB0000207	Lipid	Triacylglycerols	TAG56:8-FA18:1	1.65446	1.98198	1.37597	0.692678	-0.529743	0.616213	0.800227	0.479841	1.0165	No	0.04625
-	Lipid	Lysophosphatidylcholines	LPC(18:2)	19.6655	23.6649	16.3499	0.692491	-0.530133	0.617175	0.79881	0.468841	1.00138	No	0.04725
HMDB0007237	Lipid	Diacylglycerols	DAG(18:1/22:6)	0.652997	0.787149	0.543397	0.688928	-0.537576	0.602359	0.786406	0.469125	1.01942	No	0.05345
HMDB0008050	Lipid	Phosphatidylcholines	PC(18:0/20:5)	23.9207	28.877	19.8229	0.687161	-0.54128	0.593524	0.771647	0.467125	1.00905	No	0.05325
HMDB0000207	Lipid	Triacylglycerols	TAG55:1-FA18:1	1.5848	1.91652	1.31227	0.683972	-0.547992	0.5972	0.777203	0.470797	1.00741	No	0.0531
HMDB0002183	Lipid	Triacylglycerols	TAG60:11-FA22:6	0.908575	1.10139	0.751478	0.682825	-0.550411	0.59187	0.771588	0.465142	1.01866	No	0.06075

## Sheet: Cyst - LGD vs SCN
							Fold change
				Median concentration (μmol/L)					50% Credible Interval		95% Credible Interval
HMDB	Type	Class	Name	Global	SCN	LGD	Estimate	log2	Lower	Upper	Lower	Upper	Significant	Pr(|log2(Fold Change)| > 1)
HMDB0011503	Lipid	Lysophosphatidylethanolamines	LPE(16:0)	0.705655	0.181736	1.90838	10.4751	3.38889	7.11333	14.9419	3.44664	29.7658	Yes	0.99875
HMDB0011130	Lipid	Lysophosphatidylethanolamines	LPE(18:0)	1.53698	0.40344	3.7548	9.36632	3.22748	6.33296	13.0597	3.32932	27.0666	Yes	0.9982
HMDB0011760	Lipid	Dihydroceramides	DCER(16:0)	0.163905	0.0405937	0.305473	7.53661	2.91392	5.25571	10.9593	2.69991	23.1002	Yes	0.99265
HMDB0001043	Lipid	Free fatty acids	FFA(20:4)	11.9219	4.11913	28.0703	6.81729	2.7692	4.80025	9.99235	2.45211	19.9398	Yes	0.9891
HMDB0011476	Lipid	Lysophosphatidylethanolamines	LPE(18:1)	0.828201	0.248834	1.68203	6.75551	2.75607	4.78015	10.0123	2.3094	19.0247	Yes	0.98825
HMDB0001257	Metabolite	Dialkylamines	Spermidine	1.35816	0.351816	2.28211	6.52142	2.70519	4.4523	8.91672	2.45353	18.192	Yes	0.9894
HMDB0004949	Lipid	Ceramides	CER(16:0)	1.21047	0.327899	2.1223	6.48248	2.69655	4.5374	9.5823	2.2732	19.2139	Yes	0.98485
HMDB0000112	Metabolite	Alpha amino acids and derivatives	GABA	0.805352	0.227307	1.25034	5.49892	2.45915	3.86301	7.7546	1.94567	14.772	Yes	0.9757
-	Lipid	Lysophosphatidylethanolamines	LPE(17:0)	0.0702733	0.0260194	0.128506	4.94728	2.30663	3.54654	7.37103	1.76948	14.7855	Yes	0.9557
HMDB0000673	Lipid	Free fatty acids	FFA(18:2)	41.4953	18.2889	89.227	4.89275	2.29065	3.40259	6.98364	1.67407	13.9632	Yes	0.95055
HMDB0011474	Lipid	Lysophosphatidylethanolamines	LPE(16:1)	0.0647145	0.0237864	0.114407	4.78538	2.25863	3.35962	6.92878	1.65989	13.8915	Yes	0.94955
HMDB0002183	Lipid	Free fatty acids	FFA(22:6)	4.01807	1.78497	8.3658	4.67028	2.22351	3.31971	6.93287	1.59279	13.612	Yes	0.93815
HMDB0001999	Lipid	Free fatty acids	FFA(20:5)	1.98497	0.93202	4.34021	4.65391	2.21844	3.18017	6.5551	1.59902	12.8588	Yes	0.94355
HMDB0002925	Lipid	Free fatty acids	FFA(20:3)	4.20722	1.95437	8.67295	4.44363	2.15174	2.9844	6.19297	1.50601	12.8748	Yes	0.93165
HMDB0010384	Lipid	Lysophosphatidylcholines	LPC(18:0)	5.02527	2.27214	9.88375	4.37549	2.12944	2.91286	6.02631	1.48889	12.7159	Yes	0.9248
HMDB0000195	Metabolite	Purines and derivatives	Inosine	3.44281	1.33385	5.82112	4.36056	2.12451	3.08055	6.13467	1.56103	11.9028	Yes	0.93365
HMDB0000299	Metabolite	Purines and derivatives	Xanthosine	0.133995	0.0437722	0.187663	4.26585	2.09283	3.06481	6.03764	1.58748	11.4964	Yes	0.9339
HMDB0010382	Lipid	Lysophosphatidylcholines	LPC(16:0)	16.7324	7.8244	33.2398	4.23991	2.08403	2.97507	6.12531	1.47828	11.9122	Yes	0.91825
HMDB0006528	Lipid	Free fatty acids	FFA(22:5)	2.17073	1.01101	4.24359	4.17502	2.06178	2.95217	6.13781	1.42649	11.7463	Yes	0.91605
HMDB0003229	Lipid	Free fatty acids	FFA(16:1)	16.9409	7.9137	32.5829	4.10235	2.03645	2.88293	5.94995	1.41494	11.8407	Yes	0.90895
HMDB0000898	Metabolite	Imidazoles	1-Methylhistamine	0.0177158	0.00666406	0.027099	4.06437	2.02303	2.88968	5.7408	1.51976	11.3449	Yes	0.9167
HMDB0011477	Lipid	Lysophosphatidylethanolamines	LPE(18:2)	0.122282	0.0553871	0.22541	4.0581	2.0208	2.93175	5.99229	1.44281	12.0238	Yes	0.9056
HMDB0000207	Lipid	Free fatty acids	FFA(18:1)	111.615	52.6142	211.929	4.04077	2.01463	2.74629	5.68772	1.41427	11.6821	Yes	0.9065
HMDB0002226	Lipid	Free fatty acids	FFA(22:4)	1.12958	0.518987	2.08522	4.01834	2.0066	2.74759	5.75277	1.38093	11.4419	Yes	0.9005
HMDB0011765	Lipid	Dihydroceramides	DCER(22:0)	0.0402437	0.0187538	0.0740193	3.97279	1.99015	2.77156	5.66919	1.33109	11.2659	Yes	0.89975
-	Lipid	Lysophosphatidylcholines	LPC(18:1)	3.26194	1.47718	5.66261	3.84659	1.94358	2.61964	5.43073	1.29399	11.1563	Yes	0.88545
HMDB0001406	Metabolite	Pyridines and derivatives	NAM	1.69124	0.63449	2.40394	3.80726	1.92875	2.78507	5.47051	1.4275	10.2795	Yes	0.898
HMDB0011768	Lipid	Dihydroceramides	DCER(24:0)	0.0587629	0.0252183	0.0946273	3.75737	1.90972	2.62358	5.42518	1.31226	11.191	Yes	0.87525
HMDB0000191	Metabolite	Alpha amino acids and derivatives	Aspartate	8.74653	3.5332	13.2303	3.7361	1.90153	2.51608	5.0032	1.35788	10.1042	Yes	0.89275
-	Lipid	Lysophosphatidylcholines	LPC(17:0)	0.454586	0.224556	0.827187	3.67925	1.87941	2.56711	5.35695	1.28191	10.8433	Yes	0.8699
HMDB0005060	Lipid	Free fatty acids	FFA(20:2)	1.20918	0.605692	2.1538	3.56515	1.83396	2.5134	5.20711	1.24504	10.0039	Yes	0.8568
HMDB0001388	Lipid	Free fatty acids	FFA(18:3)	4.14773	2.29725	8.0815	3.51404	1.81313	2.32296	4.8321	1.20384	10.1329	Yes	0.84935
HMDB0000220	Lipid	Free fatty acids	FFA(16:0)	100.581	56.3265	195.525	3.49333	1.8046	2.4289	5.05389	1.20966	10.2541	Yes	0.8476
HMDB0000034	Metabolite	Purines and derivatives	Adenine	0.00915479	0.00351001	0.0122069	3.47182	1.79569	2.45012	4.89603	1.29437	9.40997	Yes	0.86275
HMDB0034296	Lipid	Free fatty acids	FFA(20:1)	2.75678	1.40053	4.85826	3.46887	1.79446	2.38488	4.94729	1.16614	9.82884	Yes	0.8457
HMDB0000806	Lipid	Free fatty acids	FFA(14:0)	13.7138	7.88591	25.4086	3.2421	1.69693	2.22265	4.61016	1.14492	9.64234	Yes	0.8103
HMDB0000125	Metabolite	Alpha amino acids and derivatives	Glutathione	0.3633	0.152003	0.495509	3.23883	1.69547	2.27569	4.55745	1.21212	9.05356	Yes	0.83135
HMDB0010383	Lipid	Lysophosphatidylcholines	LPC(16:1)	0.438143	0.23453	0.753357	3.22899	1.69108	2.34418	4.82683	1.12658	9.40123	Yes	0.81115
HMDB0004953	Lipid	Ceramides	CER(24:1)	0.63762	0.274261	0.875038	3.18934	1.67326	2.30802	4.76921	1.06444	9.00095	Yes	0.80755
HMDB0011775	Lipid	Ceramides	CER(22:1)	0.0447904	0.0219774	0.0670567	3.07137	1.61888	2.10571	4.37187	1.06031	8.93059	Yes	0.78355
HMDB0000097	Metabolite	Quaternary ammonium salts	Choline	36.6837	16.5898	50.8557	3.0654	1.61608	2.26909	4.44006	1.16567	8.29644	Yes	0.80645
HMDB0011375	Lipid	Phosphatidylethanolamines	PE(P-18:0/18:1)	0.564498	0.237334	0.727036	3.06208	1.61451	2.16144	4.46088	1.10702	9.16354	Yes	0.78685
HMDB0000292	Metabolite	Purines and derivatives	Xanthine	4.95444	1.94622	5.89622	3.0293	1.59898	2.22747	4.39604	1.10401	8.23356	Yes	0.794
HMDB0006750	Lipid	Lactosylceramides	LCER(16:0)	1.07458	0.374762	1.13264	3.02423	1.59657	2.10539	4.4199	1.03846	8.75318	Yes	0.77325
HMDB0000827	Lipid	Free fatty acids	FFA(18:0)	34.6658	21.6064	63.4171	2.93003	1.55092	2.13187	4.42828	1.04412	8.56402	Yes	0.75805
HMDB0061714	Lipid	Free fatty acids	FFA(22:2)	0.67254	0.395164	1.15116	2.92941	1.55061	2.01331	4.20148	1.02216	8.64207	Yes	0.7577
HMDB0004872	Lipid	Lactosylceramides	LCER(24:1)	0.34142	0.117645	0.341052	2.8979	1.53501	1.98244	4.08554	1.01416	8.48257	Yes	0.7578
HMDB0002212	Lipid	Free fatty acids	FFA(20:0)	2.4679	1.49621	4.32703	2.88561	1.52888	2.05437	4.29857	1.00649	8.48953	Yes	0.7509
-	Lipid	Lysophosphatidylcholines	LPC(18:2)	1.25567	0.805851	2.30545	2.87056	1.52133	1.9715	4.08467	1.01661	8.46712	Yes	0.74985
HMDB0000763	Metabolite	Indoles and derivatives	5-Hydroxyindoleacetate	0.0524971	0.0254231	0.0715278	2.80387	1.48742	1.93125	3.82505	1.01255	7.68573	Yes	0.7533
HMDB0000207	Lipid	Triacylglycerols	TAG54:2-FA18:1	1.02562	1.6675	0.580114	0.347102	-1.52657	0.245121	0.513154	0.117792	0.975363	Yes	0.745
HMDB0000207	Lipid	Triacylglycerols	TAG46:2-FA18:1	0.0589028	0.103601	0.0354799	0.342465	-1.54597	0.241837	0.499804	0.119505	0.999337	Yes	0.7567
HMDB0000207	Lipid	Triacylglycerols	TAG56:4-FA18:1	0.0869488	0.125887	0.0429651	0.341674	-1.54931	0.254623	0.522309	0.119657	0.983884	Yes	0.7611
HMDB0000806	Lipid	Triacylglycerols	TAG50:2-FA14:0	0.298631	0.532613	0.180804	0.339902	-1.55681	0.224233	0.464232	0.112975	0.945521	Yes	0.7663
HMDB0000062	Metabolite	Quaternary ammonium salts	Carnitine	12.4835	26.2171	8.85023	0.338119	-1.5644	0.246837	0.490616	0.123505	0.910921	Yes	0.7789
HMDB0001388	Lipid	Triacylglycerols	TAG54:5-FA18:3	0.139056	0.267686	0.0901508	0.33693	-1.56948	0.235846	0.487818	0.113334	0.948898	Yes	0.76745
HMDB0002925	Lipid	Triacylglycerols	TAG56:5-FA20:3	0.0658992	0.109957	0.0367075	0.332931	-1.5867	0.23209	0.480954	0.112222	0.924616	Yes	0.7758
HMDB0000220	Lipid	Triacylglycerols	TAG52:0-FA16:0	0.0851108	0.140128	0.0462831	0.330076	-1.59913	0.22205	0.457998	0.114649	0.933407	Yes	0.78005
HMDB0000651	Metabolite	Fatty Acyls	Decanoylcarnitine	0.19512	0.418186	0.136957	0.327865	-1.60883	0.233867	0.46512	0.122661	0.886518	Yes	0.7962
HMDB0000673	Lipid	Triacylglycerols	TAG54:3-FA18:2	0.332064	0.594549	0.192014	0.322804	-1.63127	0.226548	0.47043	0.110269	0.905692	Yes	0.7926
HMDB0000207	Lipid	Triacylglycerols	TAG52:4-FA18:1	0.454135	0.852429	0.274522	0.321638	-1.63649	0.217029	0.449503	0.109747	0.885351	Yes	0.79165
HMDB0000806	Lipid	Triacylglycerols	TAG48:1-FA14:0	0.209632	0.406372	0.127646	0.313972	-1.67129	0.213431	0.447698	0.109503	0.932803	Yes	0.8031
HMDB0000714	Metabolite	Benzoic acids and derivatives	Hippurate	0.944682	2.2031	0.679557	0.306951	-1.70392	0.219864	0.435343	0.111711	0.818559	Yes	0.8328
HMDB0001388	Lipid	Triacylglycerols	TAG52:5-FA18:3	0.108179	0.215338	0.0658807	0.305844	-1.70913	0.212227	0.436747	0.108352	0.90159	Yes	0.82045
HMDB0000207	Lipid	Triacylglycerols	TAG48:2-FA18:1	0.197369	0.390692	0.116236	0.297069	-1.75113	0.201251	0.418263	0.10296	0.878247	Yes	0.83035
HMDB0000904	Metabolite	Alpha amino acids and derivatives	Citrulline	11.517	27.5002	7.62227	0.277727	-1.84826	0.199534	0.396348	0.0974259	0.712012	Yes	0.87925
HMDB0002925	Lipid	Triacylglycerols	TAG56:6-FA20:3	0.0357146	0.0575933	0.0155628	0.270486	-1.88637	0.193992	0.401358	0.0947158	0.773007	Yes	0.8704
HMDB0000806	Lipid	Triacylglycerols	TAG48:2-FA14:0	0.102872	0.216048	0.0554016	0.256763	-1.96149	0.171209	0.357525	0.086197	0.734516	Yes	0.8925
HMDB0000207	Lipid	Triacylglycerols	TAG44:1-FA18:1	0.0302895	0.0701714	0.0177743	0.253343	-1.98083	0.175286	0.362335	0.0911599	0.741317	Yes	0.8966
HMDB0006737	Lipid	Cholesteryl esters	CE(22:2)	0.136566	0.296009	0.073797	0.248813	-2.00687	0.173292	0.360894	0.0865503	0.710733	Yes	0.90505
HMDB0034296	Lipid	Triacylglycerols	TAG56:2-FA20:1	0.0254314	0.0486329	0.0119069	0.243596	-2.03744	0.175078	0.362764	0.0823259	0.678058	Yes	0.9044
HMDB0000725	Metabolite	Alpha amino acids and derivatives	4-L-Hydroxyproline	4.24358	10.6757	2.58811	0.242794	-2.0422	0.168546	0.333778	0.0918186	0.668836	Yes	0.92495
HMDB0000207	Lipid	Triacylglycerols	TAG47:1-FA18:1	0.0244521	0.0420615	0.0101017	0.240023	-2.05875	0.165829	0.346429	0.0811424	0.686254	Yes	0.91055
HMDB0034296	Lipid	Triacylglycerols	TAG54:2-FA20:1	0.0781252	0.162859	0.0384837	0.237905	-2.07154	0.169331	0.347321	0.0842986	0.682217	Yes	0.9177
HMDB0000925	Metabolite	Oxides	Trimethylamine N-oxide	2.50305	8.01901	1.62773	0.202138	-2.30659	0.147458	0.293831	0.0729791	0.538718	Yes	0.9634
HMDB0034296	Lipid	Triacylglycerols	TAG56:3-FA20:1	0.052466	0.115232	0.0176151	0.153338	-2.70521	0.102049	0.212663	0.0516771	0.433374	Yes	0.98585
HMDB0002250	Metabolite	Fatty Acyls	Dodecanoylcarnitine	1.29647	3.70031	0.561049	0.151158	-2.72587	0.108331	0.228275	0.0499137	0.445824	Yes	0.9853
-	Lipid	Hexosylceramides	HCER(22:1)	0.0557089	0.0281605	0.0811823	2.88029	1.52621	2.04698	4.28415	0.970755	7.90902	No	0.74415
HMDB0004952	Lipid	Ceramides	CER(22:0)	0.185677	0.093721	0.267985	2.8663	1.51919	1.99208	4.19648	0.984365	8.35074	No	0.74095
HMDB0000826	Lipid	Free fatty acids	FFA(15:0)	3.85972	2.48374	6.99698	2.82184	1.49664	2.00494	4.19678	0.955282	7.86474	No	0.73355
-	Lipid	Ceramides	CER(18:0)	0.0727767	0.0339747	0.0957019	2.79761	1.4842	1.88006	3.91434	0.981917	8.16198	No	0.73275
HMDB0002259	Lipid	Free fatty acids	FFA(17:0)	4.68303	3.00598	8.26085	2.72362	1.44553	1.89138	3.90933	0.939939	7.75123	No	0.71825
-	Lipid	Lactosylceramides	LCER(24:0)	0.134114	0.0502727	0.135047	2.66645	1.41492	1.86982	3.87992	0.928568	7.98501	No	0.7064
HMDB0000638	Lipid	Free fatty acids	FFA(12:0)	4.62169	3.07142	8.15289	2.64293	1.40214	1.83082	3.7496	0.920266	7.67532	No	0.7033
HMDB0000944	Lipid	Free fatty acids	FFA(22:0)	1.52261	0.955811	2.53396	2.6395	1.40027	1.83278	3.80982	0.929662	7.62742	No	0.6998
HMDB0004951	Lipid	Ceramides	CER(20:0)	0.0419855	0.0234252	0.0604349	2.5938	1.37507	1.82004	3.80738	0.915945	7.54474	No	0.68165
HMDB0004956	Lipid	Ceramides	CER(24:0)	0.432168	0.234587	0.607282	2.57834	1.36644	1.81549	3.74382	0.891518	7.62161	No	0.68665
-	Lipid	Ceramides	CER(20:1)	0.0120921	0.00830523	0.0210589	2.54435	1.34729	1.77743	3.70569	0.861031	7.20798	No	0.6708
HMDB0004971	Lipid	Hexosylceramides	HCER(16:0)	0.493194	0.267191	0.680236	2.54057	1.34515	1.74864	3.60184	0.916842	7.40651	No	0.6743
HMDB0011698	Lipid	Sphingomyelins	SM(26:0)	0.360313	0.2219	0.559049	2.50667	1.32577	1.66945	3.47201	0.86084	7.0614	No	0.6601
HMDB0007179	Lipid	Diacylglycerols	DAG(18:0/22:6)	0.0457857	0.0311601	0.0776002	2.49513	1.31912	1.78133	3.63797	0.86473	7.03546	No	0.66185
HMDB0007228	Lipid	Diacylglycerols	DAG(18:1/20:4)	0.160264	0.0904595	0.227089	2.49288	1.31782	1.79722	3.73207	0.86108	6.99524	No	0.66025
HMDB0002068	Lipid	Free fatty acids	FFA(22:1)	2.00096	1.3294	3.30055	2.48845	1.31525	1.70173	3.53735	0.860189	7.149	No	0.6556
HMDB0007237	Lipid	Diacylglycerols	DAG(18:1/22:6)	0.0965798	0.0586324	0.142914	2.44487	1.28975	1.65685	3.44161	0.856214	6.9964	No	0.6453
HMDB0006547	Lipid	Free fatty acids	FFA(18:4)	0.252207	0.186281	0.450181	2.40921	1.26856	1.71593	3.57391	0.837774	7.03784	No	0.6364
HMDB0002000	Lipid	Free fatty acids	FFA(14:1)	2.49212	1.72809	4.15835	2.40559	1.26639	1.65924	3.41955	0.89167	7.18456	No	0.63795
HMDB0011769	Lipid	Dihydroceramides	DCER(24:1)	0.197005	0.124164	0.290229	2.34898	1.23203	1.61651	3.31254	0.817186	6.50015	No	0.6148
HMDB0011384	Lipid	Phosphatidylethanolamines	PE(P-18:0/20:3)	0.245308	0.155899	0.355514	2.28192	1.19025	1.66286	3.43153	0.792342	6.647	No	0.5973
HMDB0008927	Lipid	Phosphatidylethanolamines	PE(16:0/18:1)	0.75534	0.476665	1.0465	2.18463	1.12739	1.52089	3.19203	0.766931	6.53756	No	0.56765
HMDB0002003	Lipid	Free fatty acids	FFA(24:0)	0.81793	0.604448	1.31787	2.16265	1.1128	1.48842	3.04985	0.739916	6.04666	No	0.5624
-	Lipid	Ceramides	CER(26:1)	0.0248036	0.0176171	0.0368666	2.08729	1.06163	1.48668	3.05493	0.74044	6.03004	No	0.5366
HMDB0011773	Lipid	Ceramides	CER(14:0)	0.0805811	0.0537076	0.111685	2.08532	1.06027	1.45015	2.99692	0.751872	6.28826	No	0.53615
HMDB0011394	Lipid	Phosphatidylethanolamines	PE(P-18:0/22:6)	0.917676	0.674645	1.39741	2.06736	1.04779	1.43187	2.9516	0.726097	5.92504	No	0.53105
-	Lipid	Diacylglycerols	DAG(14:0/18:1)	0.0554871	0.0304183	0.0627806	2.056	1.03984	1.40332	2.92438	0.673351	5.68857	No	0.52685
-	Lipid	Sphingomyelins	SM(26:1)	0.463208	0.329409	0.673454	2.04779	1.03407	1.41012	2.95704	0.703067	5.88739	No	0.52245
HMDB0000045	Metabolite	Purines and derivatives	AMP	0.303974	0.153379	0.313655	2.04235	1.03023	1.46046	2.9998	0.739057	5.83876	No	0.5193
HMDB0007098	Lipid	Diacylglycerols	DAG(16:0/16:0)	0.266632	0.186042	0.377922	2.0338	1.02418	1.42409	2.91913	0.714617	5.85305	No	0.51705
HMDB0000254	Metabolite	Dicarboxylic acids and derivatives	Succinate	22.0856	13.3615	27.0833	2.02256	1.01618	1.44121	2.83369	0.734433	5.28446	No	0.5118
HMDB0007970	Lipid	Phosphatidylcholines	PC(16:0/18:0)	0.844719	0.630464	1.25144	1.99253	0.994603	1.435	2.92619	0.699904	5.6687	No	0.5017
HMDB0000148	Metabolite	Alpha amino acids and derivatives	Glutamate	86.6912	52.5906	104.376	1.98388	0.988328	1.44865	2.8546	0.738077	5.33373	No	0.4968
HMDB0011487	Lipid	Lysophosphatidylethanolamines	LPE(20:4)	0.0784888	0.0597265	0.117649	1.97693	0.983261	1.41066	2.86876	0.705808	5.68466	No	0.49805
HMDB0000251	Metabolite	Organosulfonic acids	Taurine	133.194	81.0164	158.845	1.9626	0.972768	1.43382	2.78795	0.729844	5.14114	No	0.48785
-	Lipid	Dihydroceramides	DCER(26:1)	0.0564249	0.0477305	0.0928425	1.94763	0.961722	1.37024	2.84064	0.681343	5.52193	No	0.4862
HMDB0000902	Metabolite	Pyridines and derivatives	NAD	0.0795193	0.0547309	0.105675	1.93948	0.955669	1.40607	2.84845	0.675392	5.25443	No	0.48095
HMDB0002368	Lipid	Free fatty acids	FFA(24:1)	1.20492	0.93588	1.75176	1.88261	0.912733	1.31599	2.6668	0.647093	5.26063	No	0.4599
HMDB0007100	Lipid	Diacylglycerols	DAG(16:0/18:0)	0.260644	0.195991	0.360635	1.85051	0.887923	1.31862	2.74506	0.633603	5.39972	No	0.4495
HMDB0011697	Lipid	Sphingomyelins	SM(24:0)	11.7438	9.62378	17.2842	1.80034	0.848272	1.20948	2.49314	0.631424	5.24747	No	0.4351
HMDB0007256	Lipid	Diacylglycerols	DAG(18:2/20:3)	0.0594487	0.0494954	0.0868962	1.75431	0.810902	1.18479	2.4313	0.597556	4.91142	No	0.41025
HMDB0011441	Lipid	Phosphatidylethanolamines	PE(P-18:1/18:1)	0.212201	0.132125	0.231971	1.74827	0.805926	1.21435	2.49228	0.593391	4.94163	No	0.41265
HMDB0007111	Lipid	Diacylglycerols	DAG(16:0/20:3)	0.0900841	0.0712385	0.123028	1.74601	0.804059	1.21923	2.52775	0.619367	5.03681	No	0.4076
HMDB0011342	Lipid	Phosphatidylethanolamines	PE(P-16:0/18:1)	1.06856	0.700634	1.21899	1.7444	0.802727	1.19765	2.45317	0.595206	4.80139	No	0.4063
HMDB0010169	Lipid	Sphingomyelins	SM(16:0)	27.1948	19.8685	34.5611	1.74153	0.800353	1.21983	2.53258	0.60795	5.12878	No	0.4092
HMDB0007219	Lipid	Diacylglycerols	DAG(18:1/18:2)	0.544642	0.372514	0.635972	1.71368	0.777102	1.18554	2.43965	0.603478	4.9624	No	0.39795
HMDB0000033	Metabolite	Beta amino acids and derivatives	Carnosine	0.118095	0.0876938	0.14847	1.69152	0.758317	1.20823	2.39184	0.60616	4.36808	No	0.3806
HMDB0007161	Lipid	Diacylglycerols	DAG(18:0/18:2)	0.131414	0.0885061	0.1476	1.66828	0.73836	1.15136	2.34792	0.580023	4.73293	No	0.37955
HMDB0000128	Metabolite	Alpha amino acids and derivatives	Guanidoacetate	4.07547	3.00982	4.97685	1.66386	0.734532	1.18412	2.342	0.597186	4.4577	No	0.36625
HMDB0007160	Lipid	Diacylglycerols	DAG(18:0/18:1)	0.333449	0.21503	0.353136	1.64541	0.71845	1.11767	2.28392	0.555413	4.55591	No	0.37025
HMDB0004975	Lipid	Hexosylceramides	HCER(24:1)	0.319055	0.223551	0.365283	1.6331	0.70761	1.13515	2.35549	0.574164	4.75742	No	0.36915
HMDB0000564	Lipid	Phosphatidylcholines	PC(16:0/16:0)	2.05275	1.66366	2.71762	1.62115	0.697018	1.16088	2.35764	0.555941	4.49937	No	0.3592
HMDB0007236	Lipid	Diacylglycerols	DAG(18:1/22:5)	0.0505351	0.0383174	0.0620809	1.61666	0.693013	1.10844	2.27622	0.584369	4.81458	No	0.36095
HMDB0000848	Metabolite	Fatty Acyls	Stearoylcarnitine	0.0549125	0.0348919	0.0554284	1.57819	0.658269	1.12168	2.19184	0.593167	4.29214	No	0.3333
HMDB0012102	Lipid	Sphingomyelins	SM(20:0)	3.48633	3.01423	4.69062	1.5701	0.650857	1.09484	2.25344	0.56236	4.52111	No	0.34
HMDB0001173	Metabolite	Purines and derivatives	MTA	6.76944e-06	5.41674e-06	8.31922e-06	1.54226	0.625043	1.11004	2.16189	0.572154	4.03271	No	0.31385
HMDB0001348	Lipid	Sphingomyelins	SM(18:0)	3.22996	2.79496	4.25095	1.52143	0.605428	0.996873	2.09234	0.5212	4.47873	No	0.3298
HMDB0001185	Metabolite	Alpha amino acids and derivatives	SAM	0.346115	0.270497	0.408373	1.52075	0.604782	1.12485	2.21104	0.562068	4.04888	No	0.3078
HMDB0011592	Lipid	Lactosylceramides	LCER(18:1)	0.0914614	0.0829513	0.12529	1.51157	0.596045	1.08712	2.24661	0.540128	4.47292	No	0.3239
HMDB0004978	Lipid	Hexosylceramides	HCER(24:0)	0.185739	0.14963	0.222665	1.48765	0.573036	1.00433	2.08965	0.514222	4.27834	No	0.31635
HMDB0012103	Lipid	Sphingomyelins	SM(22:0)	6.00432	5.32223	7.89648	1.48115	0.566722	0.990648	2.02897	0.512886	4.18561	No	0.3058
HMDB0012097	Lipid	Sphingomyelins	SM(14:0)	2.10095	1.79248	2.58932	1.44588	0.531951	1.04175	2.15219	0.489235	4.14447	No	0.29895
HMDB0000157	Metabolite	Purines and derivatives	Hypoxanthine	24.328	14.8036	21.3427	1.44503	0.531103	1.03523	2.07755	0.513628	3.99223	No	0.28525
HMDB0010395	Lipid	Lysophosphatidylcholines	LPC(20:4)	0.208448	0.189562	0.270826	1.41821	0.504071	0.945843	1.96663	0.496282	4.17402	No	0.29335
HMDB0007103	Lipid	Diacylglycerols	DAG(16:0/18:2)	0.2201	0.176359	0.246922	1.40882	0.494488	0.939749	1.94421	0.479719	3.8995	No	0.28375
HMDB0000222	Metabolite	Fatty Acyls	Palmitoylcarnitine	0.0625276	0.0406003	0.0564385	1.38852	0.473553	0.976133	1.96134	0.49521	3.68307	No	0.2642
HMDB0009059	Lipid	Phosphatidylethanolamines	PE(18:1/18:1)	0.27767	0.227339	0.311123	1.37972	0.464372	0.976575	2.02373	0.470304	3.90906	No	0.276
HMDB0007225	Lipid	Diacylglycerols	DAG(18:1/20:2)	0.195911	0.196573	0.271238	1.37748	0.46203	0.959658	1.97473	0.484582	4.01895	No	0.27355
HMDB0007230	Lipid	Diacylglycerols	DAG(18:1/20:5)	0.0509306	0.0496515	0.0676132	1.36508	0.448991	0.92678	1.90503	0.483987	3.9511	No	0.26915
HMDB0008993	Lipid	Phosphatidylethanolamines	PE(18:0/18:1)	1.56614	1.26811	1.72993	1.36337	0.44718	0.92302	1.89562	0.48578	3.83343	No	0.26755
HMDB0000819	Metabolite	Phenols	Normetanephrine	0.000909836	0.000741014	0.00101057	1.35211	0.435212	0.962621	1.89471	0.504735	3.57283	No	0.2453
HMDB0012107	Lipid	Sphingomyelins	SM(24:1)	10.2301	9.27304	12.5656	1.35026	0.433242	0.945122	1.92894	0.469229	3.86131	No	0.26155
HMDB0007972	Lipid	Phosphatidylcholines	PC(16:0/18:1)	14.8769	13.2672	18.0043	1.35003	0.432994	0.953767	1.99114	0.483769	3.94869	No	0.27035
HMDB0011386	Lipid	Phosphatidylethanolamines	PE(P-18:0/20:4)	1.98763	1.67444	2.22943	1.33811	0.420197	0.914451	1.88857	0.474097	3.97787	No	0.26135
HMDB0007099	Lipid	Diacylglycerols	DAG(16:0/16:1)	0.0701263	0.0531273	0.0707614	1.33128	0.412816	0.924108	1.901	0.468907	3.80883	No	0.2568
HMDB0000247	Metabolite	Sugar alcohols	Sorbitol	6.78708	6.01663	7.9302	1.32285	0.403655	0.944324	1.84786	0.486811	3.39525	No	0.2317
HMDB0000182	Metabolite	Alpha amino acids and derivatives	Lysine	120.287	104.229	136.571	1.31555	0.395662	0.964265	1.89079	0.495181	3.5649	No	0.22845
HMDB0012104	Lipid	Sphingomyelins	SM(22:1)	3.7577	3.63907	4.78668	1.31554	0.395658	0.935164	1.91548	0.466993	3.68946	No	0.2478
HMDB0000014	Metabolite	Pyrimidines and derivatives	Deoxycytidine	0.0894407	0.0774424	0.100302	1.30146	0.380133	0.929921	1.83642	0.481204	3.41709	No	0.22625
HMDB0007227	Lipid	Diacylglycerols	DAG(18:1/20:3)	2.796	3.01184	3.8783	1.29664	0.374777	0.913825	1.90566	0.43478	3.62755	No	0.2539
HMDB0000939	Metabolite	Alpha amino acids and derivatives	SAH	0.0271961	0.0216828	0.028001	1.28748	0.364555	0.885595	1.75467	0.464864	3.41324	No	0.22215
HMDB0012101	Lipid	Sphingomyelins	SM(18:1)	1.06313	1.04562	1.32322	1.26345	0.337371	0.835527	1.72576	0.445378	3.69195	No	0.24045
HMDB0008138	Lipid	Phosphatidylcholines	PC(18:2/18:2)	0.271573	0.314593	0.396973	1.26226	0.336007	0.867212	1.80221	0.448852	3.72196	No	0.24295
HMDB0007973	Lipid	Phosphatidylcholines	PC(16:0/18:2)	11.9351	12.8239	16.1634	1.25506	0.327759	0.872194	1.79081	0.426757	3.52283	No	0.23415
HMDB0007102	Lipid	Diacylglycerols	DAG(16:0/18:1)	0.816313	0.644451	0.807685	1.25369	0.326175	0.904384	1.85152	0.424938	3.50756	No	0.2326
HMDB0008994	Lipid	Phosphatidylethanolamines	PE(18:0/18:2)	0.984373	1.01543	1.26117	1.24214	0.312823	0.875681	1.83394	0.417954	3.46	No	0.23915
HMDB0000673	Lipid	Triacylglycerols	TAG53:4-FA18:2	0.490689	0.479051	0.594796	1.23825	0.3083	0.859664	1.77176	0.444882	3.6143	No	0.22935
-	Lipid	Sphingomyelins	SM(20:1)	0.673116	0.651404	0.805336	1.23549	0.305078	0.864087	1.7748	0.434346	3.55003	No	0.23195
HMDB0007224	Lipid	Diacylglycerols	DAG(18:1/20:1)	0.138812	0.134905	0.165562	1.22546	0.293327	0.869297	1.7765	0.424593	3.50114	No	0.22405
HMDB0004974	Lipid	Hexosylceramides	HCER(22:0)	0.103733	0.0944441	0.11498	1.22106	0.288137	0.862673	1.77099	0.424565	3.42261	No	0.22785
HMDB0011376	Lipid	Phosphatidylethanolamines	PE(P-18:0/18:2)	0.359089	0.284359	0.344979	1.21162	0.276936	0.855886	1.76899	0.421015	3.54017	No	0.23065
HMDB0000201	Metabolite	Fatty Acyls	Acetylcarnitine	5.36494	4.63773	5.57499	1.19776	0.260343	0.827049	1.62566	0.454735	3.18571	No	0.19565
HMDB0060059	Lipid	Cholesteryl esters	CE(17:0)	0.533534	0.462114	0.543345	1.16786	0.223864	0.830122	1.69959	0.410008	3.3872	No	0.2155
HMDB0011343	Lipid	Phosphatidylethanolamines	PE(P-16:0/18:2)	0.273709	0.224316	0.258775	1.16028	0.214474	0.80787	1.64287	0.401204	3.27427	No	0.21135
HMDB0000638	Lipid	Triacylglycerols	TAG38:0-FA12:0	0.0263876	0.0285216	0.0328202	1.15235	0.204578	0.797976	1.64485	0.396799	3.19969	No	0.21765
HMDB0000638	Lipid	Triacylglycerols	TAG36:0-FA12:0	0.0380881	0.0414178	0.0471074	1.13306	0.180221	0.813223	1.67595	0.40033	3.25148	No	0.2083
HMDB0008039	Lipid	Phosphatidylcholines	PC(18:0/18:2)	5.93945	7.01205	7.87277	1.12399	0.16863	0.782126	1.59527	0.389918	3.17175	No	0.21015
HMDB0000099	Metabolite	Alpha amino acids and derivatives	Cystathionine	0.134748	0.142019	0.15614	1.10393	0.142644	0.76071	1.50223	0.418711	3.0112	No	0.17645
HMDB0000207	Lipid	Triacylglycerols	TAG55:5-FA18:1	0.0931539	0.093265	0.101686	1.09172	0.126603	0.759491	1.56493	0.370572	3.05138	No	0.20395
HMDB0011353	Lipid	Phosphatidylethanolamines	PE(P-16:0/20:4)	1.50175	1.45686	1.58101	1.08807	0.121774	0.721002	1.50526	0.37512	3.11044	No	0.20795
HMDB0000300	Metabolite	Pyrimidines and derivatives	Uracil	4.6276	4.04981	4.40286	1.07685	0.106814	0.770256	1.50576	0.390519	2.77708	No	0.17225
HMDB0000517	Metabolite	Alpha amino acids and derivatives	Arginine	52.4249	52.3208	55.6279	1.0644	0.0900462	0.753856	1.49941	0.392794	2.92659	No	0.17905
HMDB0011382	Lipid	Phosphatidylethanolamines	PE(18:0/20:3)	0.325256	0.357453	0.376685	1.05956	0.0834587	0.752131	1.5495	0.379221	3.05891	No	0.19665
HMDB0001051	Metabolite	Carbohydrates and carbohydrate conjugates	Glyceraldehyde	86.2279	90.9089	96.3034	1.05938	0.0832219	0.747708	1.46955	0.403608	2.93908	No	0.1724
HMDB0007218	Lipid	Diacylglycerols	DAG(18:1/18:1)	0.815407	0.695898	0.735238	1.05527	0.0776127	0.734244	1.52048	0.363718	3.06772	No	0.2068
HMDB0000036	Metabolite	Organosulfonic acids	Taurocholate	0.371668	0.354046	0.374313	1.05475	0.0768957	0.762406	1.4898	0.392843	2.78516	No	0.1662
-	Lipid	Cholesteryl esters	CE(20:2)	0.242275	0.225839	0.231903	1.03547	0.0502801	0.686531	1.41397	0.348441	2.86956	No	0.19895
HMDB0000168	Metabolite	Alpha amino acids and derivatives	Asparagine	107.05	111.511	115.002	1.03258	0.0462521	0.740203	1.44855	0.39041	2.73237	No	0.1691
HMDB0000138	Metabolite	Bile acids, alcohols and derivatives	Glycocholate	11.3063	11.0817	11.2902	1.01812	0.0259108	0.716523	1.39324	0.383943	2.75677	No	0.16755
HMDB0000593	Lipid	Phosphatidylcholines	PC(18:1/18:1)	1.60552	1.62476	1.61659	0.997337	-0.00384695	0.703172	1.45803	0.354639	2.93131	No	0.2016
HMDB0000089	Metabolite	Pyrimidines and derivatives	Cytidine	0.187777	0.186136	0.185052	0.996895	-0.00448628	0.704958	1.37941	0.371848	2.67004	No	0.1665
HMDB0007982	Lipid	Phosphatidylcholines	PC(16:0/20:4)	4.85464	5.98096	5.92334	0.995025	-0.00719472	0.691186	1.40707	0.325435	2.66816	No	0.1957
HMDB0009003	Lipid	Phosphatidylethanolamines	PE(18:0/20:4)	1.10975	1.18917	1.18171	0.994154	-0.00845859	0.704944	1.45695	0.35513	2.9326	No	0.19675
HMDB0006729	Lipid	Cholesteryl esters	CE(22:4)	0.190517	0.16454	0.163887	0.993513	-0.00938906	0.707534	1.4663	0.355792	2.90931	No	0.2002
HMDB0008105	Lipid	Phosphatidylcholines	PC(18:1/18:2)	2.1967	2.52529	2.49329	0.992837	-0.0103708	0.667118	1.35004	0.33779	2.76358	No	0.1935
HMDB0001043	Lipid	Triacylglycerols	TAG56:8-FA20:4	0.155913	0.157006	0.154536	0.981369	-0.0271326	0.69145	1.41545	0.357027	2.88941	No	0.1923
HMDB0000159	Metabolite	Alpha amino acids and derivatives	Phenylalanine	50.3368	53.867	52.5009	0.980662	-0.0281719	0.714303	1.38978	0.360313	2.53855	No	0.16295
HMDB0003229	Lipid	Triacylglycerols	TAG47:2-FA16:1	0.0111203	0.00834714	0.00815982	0.975503	-0.0357824	0.653622	1.38032	0.320986	2.79298	No	0.2085
HMDB0000187	Metabolite	Alpha amino acids and derivatives	Serine	85.0236	90.3144	87.8644	0.969727	-0.0443502	0.697339	1.35485	0.369894	2.51791	No	0.16135
HMDB0000824	Metabolite	Fatty Acyls	Propionylcarnitine	0.247772	0.253726	0.241491	0.950045	-0.0739326	0.685777	1.33468	0.341173	2.43241	No	0.16725
HMDB0000220	Lipid	Triacylglycerols	TAG51:2-FA16:0	0.541878	0.574319	0.545869	0.947597	-0.0776545	0.660544	1.36772	0.33604	2.75627	No	0.20035
HMDB0005066	Metabolite	Fatty Acyls	Tetradecanoylcarnitine	0.0758775	0.0640133	0.0604003	0.94381	-0.083431	0.672875	1.33332	0.366878	2.72651	No	0.1758
HMDB0000158	Metabolite	Alpha amino acids and derivatives	Tyrosine	70.585	75.4552	70.8956	0.942666	-0.0851821	0.681229	1.33077	0.353336	2.55928	No	0.17395
HMDB0000696	Metabolite	Alpha amino acids and derivatives	Methionine	18.6723	20.2772	19.0241	0.939484	-0.0900602	0.673296	1.31874	0.350456	2.49474	No	0.16945
HMDB0007234	Lipid	Diacylglycerols	DAG(18:1/22:4)	0.0478395	0.0545463	0.0511246	0.935711	-0.0958643	0.668265	1.38269	0.323891	2.71138	No	0.20475
HMDB0008038	Lipid	Phosphatidylcholines	PC(18:0/18:1)	3.21538	3.44846	3.16788	0.919276	-0.121431	0.651171	1.34804	0.323627	2.62034	No	0.2062
HMDB0006736	Lipid	Cholesteryl esters	CE(20:3)	1.66504	1.92601	1.75682	0.912745	-0.131717	0.6435	1.33817	0.319672	2.70144	No	0.2067
HMDB0000175	Metabolite	Purines and derivatives	IMP	5.0644	5.85905	5.25887	0.903666	-0.146139	0.653486	1.2882	0.334639	2.42747	No	0.18005
HMDB0006731	Lipid	Cholesteryl esters	CE(20:5)	2.24141	2.77881	2.4929	0.896092	-0.158282	0.620965	1.28792	0.30816	2.63281	No	0.21005
HMDB0000207	Lipid	Triacylglycerols	TAG56:1-FA18:1	0.059724	0.0625025	0.0555483	0.890806	-0.166817	0.612429	1.26356	0.302823	2.48103	No	0.20595
HMDB0000064	Metabolite	Alpha amino acids and derivatives	Creatine	56.9555	63.6931	56.5771	0.88867	-0.17028	0.627433	1.23628	0.336029	2.41683	No	0.18185
HMDB0006733	Lipid	Cholesteryl esters	CE(22:6)	1.95274	2.26892	2.00816	0.887012	-0.172974	0.629557	1.29978	0.311507	2.56199	No	0.20675
HMDB0010368	Lipid	Cholesteryl esters	CE(18:0)	2.34951	2.63032	2.32069	0.886191	-0.17431	0.627633	1.29325	0.308019	2.4939	No	0.2098
HMDB0000012	Metabolite	Pyrimidines and derivatives	Deoxyuridine	0.375455	0.410412	0.359206	0.878267	-0.187268	0.644853	1.26262	0.326075	2.36167	No	0.1832
HMDB0000210	Metabolite	Beta amino acids and derivatives	Pantothenate	0.258215	0.26757	0.234154	0.877039	-0.189287	0.622034	1.20686	0.322666	2.31318	No	0.17945
HMDB0008114	Lipid	Phosphatidylcholines	PC(18:1/20:4)	0.896624	1.09123	0.945953	0.869407	-0.201896	0.596878	1.24432	0.295553	2.47576	No	0.21585
HMDB0007131	Lipid	Diacylglycerols	DAG(16:1/18:1)	0.143707	0.130193	0.112601	0.868101	-0.204065	0.625982	1.27482	0.307182	2.46006	No	0.21035
HMDB0011451	Lipid	Phosphatidylethanolamines	PE(P-18:1/20:4)	0.676657	0.765501	0.66186	0.865766	-0.20795	0.59233	1.22273	0.302277	2.52551	No	0.21475
HMDB0006725	Lipid	Cholesteryl esters	CE(14:0)	1.68406	1.96095	1.65511	0.841159	-0.249549	0.600295	1.24394	0.292655	2.40996	No	0.21905
HMDB0000161	Metabolite	Alpha amino acids and derivatives	Alanine	161.745	191.336	160.214	0.838996	-0.253264	0.586496	1.14414	0.309204	2.21292	No	0.1908
HMDB0001539	Metabolite	Alpha amino acids and derivatives	ADMA	0.98429	1.09469	0.914591	0.83678	-0.257079	0.594867	1.17815	0.319623	2.27626	No	0.19555
HMDB0060057	Lipid	Cholesteryl esters	CE(15:0)	0.59646	0.689161	0.576977	0.833359	-0.26299	0.583378	1.19266	0.297474	2.41945	No	0.2183
HMDB0007981	Lipid	Phosphatidylcholines	PC(16:0/20:3)	1.96596	2.86008	2.34555	0.825389	-0.276854	0.571878	1.18123	0.284144	2.36553	No	0.23065
HMDB0000214	Metabolite	Alpha amino acids and derivatives	Ornithine	41.6236	50.0617	40.6839	0.817572	-0.290583	0.580475	1.13863	0.300375	2.132	No	0.1993
HMDB0000658	Lipid	Cholesteryl esters	CE(16:1)	5.62049	6.41922	5.24902	0.813672	-0.29748	0.56252	1.17152	0.292021	2.40136	No	0.2305
HMDB0000705	Metabolite	Fatty Acyls	Hexanoylcarnitine	0.0385253	0.0434595	0.0353176	0.810615	-0.302911	0.594498	1.16046	0.2983	2.12379	No	0.202
HMDB0000827	Lipid	Triacylglycerols	TAG54:0-FA18:0	0.0503445	0.0605849	0.0486028	0.802159	-0.31804	0.531568	1.10695	0.276118	2.25512	No	0.2347
HMDB0000050	Metabolite	Purines and derivatives	Adenosine	0.114788	0.130138	0.103737	0.799417	-0.322981	0.57745	1.14965	0.291101	2.15744	No	0.21605
HMDB0000610	Lipid	Cholesteryl esters	CE(18:2)	54.776	72.5601	57.8819	0.797001	-0.327347	0.538451	1.11833	0.276207	2.23274	No	0.23665
HMDB0000172	Metabolite	Alpha amino acids and derivatives	Isoleucine	49.0127	60.5132	47.8969	0.795429	-0.330194	0.573524	1.12379	0.30399	2.19288	No	0.2141
HMDB0003334	Metabolite	Alpha amino acids and derivatives	SDMA	1.36572	1.62405	1.28802	0.794652	-0.331604	0.546673	1.08262	0.290277	2.08033	No	0.21325
HMDB0010370	Lipid	Cholesteryl esters	CE(18:3)	2.37392	3.11683	2.45109	0.78921	-0.341519	0.565464	1.15789	0.273737	2.19569	No	0.2377
HMDB0000177	Metabolite	Alpha amino acids and derivatives	Histidine	47.3369	61.0046	47.8799	0.786279	-0.346887	0.561325	1.10441	0.293741	2.11862	No	0.21735
HMDB0000918	Lipid	Cholesteryl esters	CE(18:1)	32.425	39.4366	30.941	0.784958	-0.349313	0.560633	1.14404	0.284878	2.24049	No	0.2392
HMDB0000951	Metabolite	Bile acids, alcohols and derivatives	Taurochenodesoxycholate	0.615062	0.782494	0.60944	0.781657	-0.355393	0.557079	1.0922	0.309231	2.13106	No	0.2162
HMDB0000885	Lipid	Cholesteryl esters	CE(16:0)	17.4038	21.9748	17.1215	0.77693	-0.364143	0.558151	1.15134	0.27694	2.25853	No	0.24325
HMDB0000736	Metabolite	Fatty Acyls	Isobutyrylcarnitine	0.256318	0.296984	0.228597	0.770475	-0.376181	0.550155	1.07981	0.276872	2.0063	No	0.2242
HMDB0000715	Metabolite	Quinolines and derivatives	Kynurenate	0.00874597	0.0105566	0.00810014	0.768361	-0.380143	0.55104	1.06614	0.296634	2.05794	No	0.222
HMDB0005060	Lipid	Triacylglycerols	TAG56:3-FA20:2	0.0498706	0.0551869	0.0423617	0.765966	-0.384647	0.532444	1.10424	0.276432	2.24238	No	0.25005
HMDB0000220	Lipid	Triacylglycerols	TAG49:0-FA16:0	0.054956	0.0621082	0.0471993	0.757174	-0.401303	0.519944	1.08061	0.249898	2.0956	No	0.25385
HMDB0000207	Lipid	Triacylglycerols	TAG53:2-FA18:1	0.627006	0.706619	0.528546	0.751889	-0.411409	0.539371	1.11869	0.266653	2.17521	No	0.26665
HMDB0000518	Metabolite	Bile acids, alcohols and derivatives	Chenodeoxycholate	1.37745	1.72463	1.29	0.749944	-0.415146	0.515836	1.02733	0.272486	1.95909	No	0.2418
HMDB0006726	Lipid	Cholesteryl esters	CE(20:4)	9.34148	12.3032	9.24906	0.749229	-0.416521	0.534569	1.10652	0.26453	2.20796	No	0.26675
HMDB0000123	Metabolite	Alpha amino acids and derivatives	Glycine	168.252	216.804	159.483	0.736091	-0.442044	0.535137	1.04723	0.284075	1.97204	No	0.2413
HMDB0000167	Metabolite	Alpha amino acids and derivatives	Threonine	64.5261	82.0561	60.3375	0.735786	-0.442642	0.527052	1.01979	0.281782	1.9544	No	0.23705
HMDB0000687	Metabolite	Alpha amino acids and derivatives	Leucine	64.4684	81.0701	59.6776	0.734944	-0.444293	0.510262	0.988851	0.274374	1.89829	No	0.2388
HMDB0000207	Lipid	Triacylglycerols	TAG51:2-FA18:1	0.602612	0.708358	0.513673	0.731005	-0.452048	0.49951	1.03382	0.255377	2.1076	No	0.27315
HMDB0000562	Metabolite	Alpha amino acids and derivatives	Creatinine	41.7923	52.8023	38.7131	0.728028	-0.457934	0.515686	1.01231	0.273253	1.92732	No	0.2496
HMDB0000929	Metabolite	Alpha amino acids and derivatives	Tryptophan	16.055	20.1146	14.5532	0.724097	-0.465745	0.500195	0.977541	0.278914	1.95736	No	0.2465
HMDB0000220	Lipid	Triacylglycerols	TAG47:0-FA16:0	0.0500873	0.0593134	0.0420834	0.713481	-0.487054	0.508685	1.05342	0.239926	2.02203	No	0.287
HMDB0002183	Lipid	Triacylglycerols	TAG58:8-FA22:6	0.0905224	0.108961	0.0765937	0.701526	-0.511432	0.477943	0.967555	0.240598	1.94204	No	0.283
HMDB0001548	Metabolite	Carbohydrates and carbohydrate conjugates	D-Ribose-5-P	1.84142	2.42606	1.66288	0.683917	-0.548107	0.484858	0.954306	0.245768	1.76663	No	0.28425
HMDB0005193	Lipid	Cholesteryl esters	CE(20:1)	0.802704	0.99494	0.675227	0.678424	-0.559741	0.47813	0.989769	0.234308	1.94938	No	0.31025
HMDB0000207	Lipid	Triacylglycerols	TAG55:4-FA18:1	0.0723029	0.0796885	0.0532913	0.668669	-0.580636	0.474968	0.982378	0.227929	1.90636	No	0.3172
HMDB0000883	Metabolite	Alpha amino acids and derivatives	Valine	136.821	195.874	129.829	0.661237	-0.59676	0.475508	0.932574	0.245018	1.7784	No	0.30265
HMDB0002183	Lipid	Triacylglycerols	TAG56:7-FA22:6	0.209082	0.275048	0.18108	0.655242	-0.6099	0.440547	0.905312	0.226615	1.87626	No	0.32415
HMDB0000226	Metabolite	Pyrimidines and derivatives	Orotate	0.352782	0.503995	0.325808	0.648055	-0.625811	0.448722	0.872444	0.245309	1.76981	No	0.31525
HMDB0000220	Lipid	Triacylglycerols	TAG51:1-FA16:0	0.0989633	0.0972747	0.0633123	0.646791	-0.628629	0.457508	0.949155	0.217722	1.80867	No	0.33605
HMDB0000630	Metabolite	Pyrimidines and derivatives	Cytosine	0.026313	0.0347456	0.0221982	0.640203	-0.643398	0.445328	0.87665	0.234713	1.67375	No	0.32515
HMDB0000827	Lipid	Triacylglycerols	TAG50:0-FA18:0	0.163311	0.196312	0.125764	0.637324	-0.6499	0.44795	0.932424	0.222273	1.83828	No	0.34675
HMDB0008048	Lipid	Phosphatidylcholines	PC(18:0/20:4)	2.52508	4.07217	2.58991	0.632732	-0.660334	0.420611	0.878766	0.223288	1.83906	No	0.3516
HMDB0000092	Metabolite	Alpha amino acids and derivatives	Dimethylglycine	3.05308	4.72435	2.94439	0.62608	-0.675582	0.440307	0.87847	0.241089	1.78247	No	0.33955
HMDB0000017	Metabolite	Pyridines and derivatives	4-Pyridoxate	0.00169902	0.00236646	0.00148123	0.625897	-0.676003	0.444958	0.875081	0.23922	1.69557	No	0.3366
HMDB0000060	Metabolite	Keto acids and derivatives	Acetoacetate	404.383	582.946	361.292	0.615671	-0.699769	0.452746	0.88435	0.23214	1.65138	No	0.34475
HMDB0000220	Lipid	Triacylglycerols	TAG48:0-FA16:0	0.43946	0.577605	0.354243	0.613162	-0.705659	0.424992	0.886246	0.214648	1.76912	No	0.3706
HMDB0000688	Metabolite	Fatty Acyls	Isovalerylcarnitine	0.101389	0.143559	0.0883493	0.612907	-0.70626	0.438916	0.869154	0.224626	1.60789	No	0.3489
HMDB0000827	Lipid	Triacylglycerols	TAG53:1-FA18:0	0.041765	0.0395093	0.0241867	0.609411	-0.714513	0.414964	0.862911	0.208811	1.73093	No	0.36985
HMDB0000220	Lipid	Triacylglycerols	TAG46:0-FA16:0	0.165083	0.223448	0.135885	0.608256	-0.71725	0.407517	0.842447	0.21373	1.71469	No	0.3723
HMDB0000162	Metabolite	Alpha amino acids and derivatives	Proline	82.3449	121.418	72.9301	0.600583	-0.735565	0.42271	0.83556	0.214121	1.58201	No	0.3665
HMDB0002259	Lipid	Triacylglycerols	TAG51:1-FA17:0	0.124862	0.157085	0.0946145	0.599072	-0.739199	0.414663	0.863527	0.204054	1.71769	No	0.38495
HMDB0002000	Lipid	Triacylglycerols	TAG46:3-FA14:1	0.0155329	0.0195936	0.0117114	0.596409	-0.745625	0.419689	0.864568	0.21695	1.73593	No	0.3824
HMDB0000207	Lipid	Triacylglycerols	TAG54:1-FA18:1	0.319135	0.408242	0.239005	0.586052	-0.7709	0.421541	0.868037	0.204736	1.67985	No	0.3967
HMDB0003229	Lipid	Triacylglycerols	TAG48:3-FA16:1	0.133211	0.17534	0.102517	0.585993	-0.771045	0.412333	0.862595	0.20017	1.71009	No	0.40085
HMDB0000673	Lipid	Triacylglycerols	TAG54:6-FA18:2	0.166973	0.252825	0.147354	0.583978	-0.776014	0.398611	0.824764	0.19939	1.68944	No	0.39815
HMDB0000207	Lipid	Triacylglycerols	TAG56:3-FA18:1	0.289916	0.35473	0.20811	0.58361	-0.776924	0.409141	0.84758	0.201524	1.68804	No	0.40345
HMDB0000641	Metabolite	Alpha amino acids and derivatives	Glutamine	171.623	271.242	157.872	0.581934	-0.781072	0.409674	0.794131	0.21553	1.55567	No	0.38695
HMDB0007368	Lipid	Diacylglycerols	DAG(20:0/20:0)	0.59012	0.917335	0.524006	0.572402	-0.804898	0.401695	0.826039	0.196808	1.62836	No	0.41015
HMDB0000220	Lipid	Triacylglycerols	TAG50:0-FA16:0	0.407211	0.560368	0.317957	0.567964	-0.816129	0.384368	0.792695	0.204348	1.63654	No	0.41545
HMDB0010375	Lipid	Cholesteryl esters	CE(22:5)	0.507796	0.702506	0.397986	0.567672	-0.81687	0.38965	0.8012	0.197514	1.59344	No	0.4161
HMDB0000673	Lipid	Triacylglycerols	TAG55:5-FA18:2	0.018847	0.0249274	0.0141261	0.565012	-0.823645	0.390965	0.811382	0.189374	1.58398	No	0.42045
HMDB0000742	Metabolite	Alpha amino acids and derivatives	Homocysteine	7.54469	12.2548	6.77917	0.554841	-0.849853	0.387891	0.756374	0.210143	1.514	No	0.41925
HMDB0000827	Lipid	Triacylglycerols	TAG52:0-FA18:0	0.137421	0.185821	0.102881	0.553804	-0.852553	0.38942	0.799226	0.188473	1.51945	No	0.43155
HMDB0000638	Lipid	Triacylglycerols	TAG40:0-FA12:0	0.0144345	0.0218411	0.0120083	0.549134	-0.86477	0.368884	0.769075	0.186592	1.56851	No	0.4402
HMDB0002183	Lipid	Triacylglycerols	TAG56:8-FA22:6	0.0923038	0.134552	0.0736091	0.548307	-0.866944	0.381557	0.78538	0.190368	1.53949	No	0.44225
HMDB0000220	Lipid	Triacylglycerols	TAG44:0-FA16:0	0.0482672	0.0665827	0.0366503	0.545579	-0.87414	0.379604	0.787798	0.187008	1.55282	No	0.44665
HMDB0000791	Metabolite	Fatty Acyls	Octanoylcarnitine	0.419082	0.652125	0.351732	0.536629	-0.898002	0.387865	0.761559	0.204978	1.43912	No	0.45015
HMDB0000827	Lipid	Triacylglycerols	TAG54:4-FA18:0	0.12685	0.181913	0.0961032	0.528512	-0.919993	0.369348	0.767899	0.180388	1.47677	No	0.46525
HMDB0000673	Lipid	Triacylglycerols	TAG51:4-FA18:2	0.0309731	0.0460564	0.0244193	0.528265	-0.920667	0.36548	0.762701	0.186807	1.53765	No	0.46685
HMDB0002259	Lipid	Triacylglycerols	TAG53:1-FA17:0	0.0444302	0.0585214	0.0308685	0.528223	-0.92078	0.3761	0.780034	0.190754	1.56553	No	0.4673
HMDB0002259	Lipid	Triacylglycerols	TAG49:0-FA17:0	0.0195643	0.0239678	0.0125136	0.522281	-0.937103	0.373763	0.774602	0.180143	1.51691	No	0.47475
HMDB0005060	Lipid	Triacylglycerols	TAG54:3-FA20:2	0.113682	0.155266	0.0805423	0.521319	-0.939762	0.356379	0.728249	0.181787	1.47735	No	0.47435
HMDB0010372	Lipid	Cholesteryl esters	CE(22:1)	0.132015	0.175442	0.0907126	0.515672	-0.955474	0.346281	0.719948	0.176401	1.46877	No	0.48375
HMDB0005060	Lipid	Triacylglycerols	TAG56:5-FA20:2	0.0356615	0.0529163	0.0272819	0.51448	-0.958812	0.362107	0.754622	0.183371	1.52154	No	0.485
HMDB0002259	Lipid	Triacylglycerols	TAG53:3-FA17:0	0.0901098	0.131355	0.067732	0.513827	-0.960645	0.355465	0.739045	0.179537	1.46945	No	0.4867
HMDB0002925	Lipid	Triacylglycerols	TAG52:5-FA20:3	0.0136665	0.0212023	0.0105681	0.499859	-1.00041	0.337915	0.695287	0.177536	1.4824	No	0.5051
HMDB0003229	Lipid	Triacylglycerols	TAG48:4-FA16:1	0.0177097	0.0268018	0.0133391	0.496139	-1.01118	0.347433	0.717956	0.169282	1.44789	No	0.5116
HMDB0005060	Lipid	Triacylglycerols	TAG56:4-FA20:2	0.0675105	0.0871988	0.0428568	0.493631	-1.0185	0.356657	0.737754	0.171686	1.40936	No	0.5144
HMDB0000827	Lipid	Triacylglycerols	TAG54:3-FA18:0	0.453136	0.643524	0.316439	0.491789	-1.02389	0.337192	0.690102	0.167977	1.37873	No	0.51665
HMDB0000673	Lipid	Triacylglycerols	TAG54:5-FA18:2	0.474623	0.721007	0.353808	0.490696	-1.0271	0.356199	0.738156	0.165323	1.37211	No	0.51885
HMDB0000224	Metabolite	Organic phosphoric acids and derivatives	Phosphoethanolamine	0.777761	1.33116	0.641001	0.482011	-1.05286	0.339212	0.659339	0.173992	1.22144	No	0.53285
HMDB0000684	Metabolite	Alpha amino acids and derivatives	Kynurenine	0.574856	0.939346	0.445477	0.47401	-1.07701	0.325385	0.657633	0.172647	1.28528	No	0.54235
HMDB0000806	Lipid	Triacylglycerols	TAG46:0-FA14:0	0.064437	0.0936763	0.043644	0.466115	-1.10124	0.321642	0.663797	0.163162	1.34038	No	0.55255
HMDB0002259	Lipid	Triacylglycerols	TAG53:2-FA17:0	0.130904	0.18555	0.0847985	0.458599	-1.12469	0.309028	0.637712	0.16315	1.33457	No	0.5657
HMDB0006740	Lipid	Cholesteryl esters	CE(20:0)	1.36719	2.45904	1.12679	0.457372	-1.12856	0.323478	0.668493	0.155602	1.30676	No	0.56735
HMDB0001388	Lipid	Triacylglycerols	TAG54:6-FA18:3	0.0706812	0.113735	0.0515412	0.452822	-1.14298	0.32317	0.669759	0.160186	1.33821	No	0.57425
HMDB0000827	Lipid	Triacylglycerols	TAG52:2-FA18:0	0.288394	0.450391	0.199969	0.445758	-1.16567	0.32356	0.657921	0.161705	1.28994	No	0.5876
HMDB0000673	Lipid	Triacylglycerols	TAG52:2-FA18:2	0.314772	0.512586	0.22823	0.443702	-1.17234	0.317275	0.65601	0.148914	1.23193	No	0.58745
HMDB0000043	Metabolite	Alpha amino acids and derivatives	Betaine	21.6039	38.8638	17.188	0.443473	-1.17308	0.325073	0.645591	0.160168	1.16087	No	0.58965
HMDB0000673	Lipid	Triacylglycerols	TAG52:4-FA18:2	0.854254	1.47829	0.654996	0.442797	-1.17528	0.304793	0.629932	0.150918	1.25269	No	0.59
HMDB0000207	Lipid	Triacylglycerols	TAG54:5-FA18:1	0.564149	0.884095	0.391068	0.441996	-1.1779	0.301068	0.616244	0.156208	1.27001	No	0.5956
HMDB0000207	Lipid	Triacylglycerols	TAG47:2-FA18:1	0.0315911	0.0444324	0.0196107	0.440605	-1.18244	0.321373	0.667318	0.151827	1.30132	No	0.5941
HMDB0000673	Lipid	Triacylglycerols	TAG50:2-FA18:2	0.39848	0.646189	0.282597	0.438781	-1.18843	0.317797	0.649139	0.15162	1.24728	No	0.6012
HMDB0001906	Metabolite	Alpha amino acids and derivatives	2-Aminoisobutyrate	0.666644	1.29687	0.56543	0.436756	-1.1951	0.306414	0.601102	0.161086	1.15376	No	0.60675
HMDB0000220	Lipid	Triacylglycerols	TAG50:1-FA16:0	2.01844	3.21701	1.37907	0.428302	-1.2233	0.295759	0.598329	0.153502	1.20323	No	0.615
HMDB0000207	Lipid	Triacylglycerols	TAG50:1-FA18:1	1.21599	1.92621	0.826397	0.428017	-1.22426	0.285836	0.589181	0.153364	1.24383	No	0.6136
HMDB0000207	Lipid	Triacylglycerols	TAG56:5-FA18:1	0.139577	0.186775	0.0809141	0.427837	-1.22487	0.300635	0.615514	0.152462	1.26305	No	0.61635
HMDB0001043	Lipid	Triacylglycerols	TAG56:7-FA20:4	0.105613	0.154037	0.0661249	0.427707	-1.22531	0.303	0.619483	0.149604	1.23285	No	0.6187
HMDB0000130	Metabolite	Phenols	Homogentisate	1.03599	1.92434	0.820802	0.42565	-1.23226	0.304666	0.600266	0.161286	1.12351	No	0.6303
HMDB0000827	Lipid	Triacylglycerols	TAG46:1-FA18:0	0.0153406	0.0226979	0.00962511	0.423535	-1.23945	0.300578	0.617661	0.146446	1.19785	No	0.6258
HMDB0000207	Lipid	Triacylglycerols	TAG56:6-FA18:1	0.152839	0.231621	0.097828	0.422279	-1.24373	0.302348	0.623296	0.152212	1.2454	No	0.6237
HMDB0000220	Lipid	Triacylglycerols	TAG50:2-FA16:0	1.26724	2.14415	0.90324	0.422249	-1.24383	0.283479	0.589828	0.146098	1.22999	No	0.6226
HMDB0000220	Lipid	Triacylglycerols	TAG52:4-FA16:0	0.601794	1.08656	0.459655	0.422147	-1.24418	0.29854	0.619459	0.14636	1.23471	No	0.62435
HMDB0000673	Lipid	Triacylglycerols	TAG53:3-FA18:2	0.0771426	0.118899	0.0502191	0.421328	-1.24698	0.295729	0.611206	0.145842	1.2224	No	0.62515
HMDB0003229	Lipid	Triacylglycerols	TAG50:3-FA16:1	0.355794	0.553704	0.230781	0.415745	-1.26623	0.280694	0.586558	0.139709	1.1575	No	0.6326
HMDB0000220	Lipid	Triacylglycerols	TAG52:3-FA16:0	2.29774	4.07546	1.68483	0.415245	-1.26797	0.289128	0.592973	0.145335	1.1852	No	0.63275
HMDB0000220	Lipid	Triacylglycerols	TAG52:1-FA16:0	0.755039	1.19107	0.492739	0.415193	-1.26814	0.288358	0.59055	0.146027	1.2079	No	0.6381
HMDB0000827	Lipid	Triacylglycerols	TAG54:1-FA18:0	0.17792	0.249344	0.103657	0.41514	-1.26833	0.294025	0.612703	0.141262	1.22458	No	0.63685
HMDB0000220	Lipid	Triacylglycerols	TAG53:3-FA16:0	0.0635102	0.0955401	0.0398593	0.414014	-1.27225	0.295696	0.602217	0.145542	1.20142	No	0.63575
HMDB0001043	Lipid	Triacylglycerols	TAG56:6-FA20:4	0.155766	0.24146	0.100113	0.412517	-1.27747	0.291627	0.597081	0.146289	1.17713	No	0.6408
HMDB0000207	Lipid	Triacylglycerols	TAG54:6-FA18:1	0.108198	0.17419	0.0712836	0.407452	-1.2953	0.284791	0.588596	0.139016	1.14849	No	0.6477
HMDB0000220	Lipid	Triacylglycerols	TAG48:2-FA16:0	0.172769	0.273096	0.11158	0.406363	-1.29916	0.276005	0.565424	0.143257	1.16768	No	0.6523
HMDB0000207	Lipid	Triacylglycerols	TAG55:3-FA18:1	0.0667145	0.0865888	0.0351449	0.405274	-1.30303	0.282546	0.581905	0.142093	1.16128	No	0.65125
HMDB0000827	Lipid	Triacylglycerols	TAG52:1-FA18:0	0.607176	0.947557	0.382518	0.404488	-1.30583	0.289633	0.602892	0.142852	1.17931	No	0.6536
HMDB0001043	Lipid	Triacylglycerols	TAG54:5-FA20:4	0.212672	0.349253	0.139814	0.402565	-1.31271	0.272489	0.561559	0.13865	1.15646	No	0.65985
HMDB0000673	Lipid	Triacylglycerols	TAG52:3-FA18:2	1.99896	3.60868	1.44094	0.401447	-1.31672	0.285933	0.593418	0.134247	1.13562	No	0.6621
HMDB0000207	Lipid	Triacylglycerols	TAG50:3-FA18:1	0.361492	0.602907	0.241799	0.39987	-1.3224	0.274724	0.574269	0.137602	1.16284	No	0.6625
HMDB0000207	Lipid	Triacylglycerols	TAG52:1-FA18:1	0.966495	1.55517	0.620045	0.398234	-1.32831	0.27922	0.573688	0.139987	1.18007	No	0.66635
HMDB0000220	Lipid	Triacylglycerols	TAG50:3-FA16:0	0.288942	0.50848	0.202765	0.397372	-1.33144	0.280478	0.587861	0.139678	1.15829	No	0.6635
HMDB0000673	Lipid	Triacylglycerols	TAG52:5-FA18:2	0.151466	0.274238	0.108481	0.395458	-1.3384	0.273558	0.562885	0.136885	1.10666	No	0.6707
HMDB0000207	Lipid	Triacylglycerols	TAG52:3-FA18:1	2.89225	5.05057	1.97126	0.391408	-1.35325	0.270269	0.55706	0.134432	1.08691	No	0.6802
HMDB0000220	Lipid	Triacylglycerols	TAG48:1-FA16:0	0.437279	0.745238	0.290105	0.389306	-1.36102	0.284503	0.586075	0.130624	1.07308	No	0.68085
HMDB0000220	Lipid	Triacylglycerols	TAG52:2-FA16:0	3.52033	6.04943	2.35435	0.389021	-1.36208	0.273219	0.558686	0.133863	1.09742	No	0.67965
HMDB0003229	Lipid	Triacylglycerols	TAG50:2-FA16:1	0.673416	1.13274	0.437453	0.383602	-1.38232	0.261607	0.536807	0.131957	1.11812	No	0.6873
HMDB0000673	Lipid	Triacylglycerols	TAG54:4-FA18:2	0.817178	1.40021	0.53882	0.382953	-1.38476	0.281052	0.587083	0.135329	1.15788	No	0.68635
HMDB0000207	Lipid	Triacylglycerols	TAG52:2-FA18:1	6.40826	10.9528	4.19966	0.380846	-1.39272	0.272412	0.563	0.133305	1.10207	No	0.69245
HMDB0002925	Lipid	Triacylglycerols	TAG54:5-FA20:3	0.0528451	0.0921754	0.0349995	0.379772	-1.39679	0.259794	0.540467	0.131894	1.1193	No	0.69185
HMDB0000827	Lipid	Triacylglycerols	TAG54:2-FA18:0	0.571965	0.87587	0.331564	0.378239	-1.40263	0.263546	0.546473	0.13356	1.08963	No	0.7004
HMDB0003229	Lipid	Triacylglycerols	TAG48:2-FA16:1	0.138964	0.227851	0.08611	0.378228	-1.40267	0.264281	0.548208	0.128865	1.10548	No	0.699
HMDB0000207	Lipid	Triacylglycerols	TAG54:4-FA18:1	1.66465	2.7942	1.04845	0.37694	-1.40759	0.274888	0.563993	0.133443	1.11573	No	0.7058
HMDB0000574	Metabolite	Alpha amino acids and derivatives	Cysteine	67.8162	133.385	50.1368	0.374743	-1.41603	0.260305	0.513853	0.140718	1.00466	No	0.7147
HMDB0003229	Lipid	Triacylglycerols	TAG52:4-FA16:1	0.272002	0.497994	0.186483	0.374321	-1.41765	0.263793	0.5403	0.132424	1.06601	No	0.70855
HMDB0000673	Lipid	Triacylglycerols	TAG50:3-FA18:2	0.386129	0.69374	0.25703	0.370188	-1.43367	0.258742	0.531396	0.133775	1.09572	No	0.71665
HMDB0003229	Lipid	Triacylglycerols	TAG52:3-FA16:1	0.514429	0.893774	0.322626	0.361268	-1.46886	0.250076	0.516559	0.125527	1.05333	No	0.72835
HMDB0001388	Lipid	Triacylglycerols	TAG52:4-FA18:3	0.257885	0.497401	0.17998	0.360627	-1.47142	0.246312	0.506472	0.124111	1.0147	No	0.73105
HMDB0000207	Lipid	Triacylglycerols	TAG50:2-FA18:1	1.24806	2.22342	0.800607	0.35986	-1.47449	0.253607	0.520631	0.126709	1.06168	No	0.73105
HMDB0000806	Lipid	Triacylglycerols	TAG50:3-FA14:0	0.158184	0.305639	0.108269	0.355392	-1.49252	0.244677	0.50675	0.124847	1.03094	No	0.7364
HMDB0000220	Lipid	Triacylglycerols	TAG52:5-FA16:0	0.0984606	0.185305	0.0646544	0.349622	-1.51613	0.24416	0.506413	0.124633	1.02253	No	0.74925
HMDB0000207	Lipid	Triacylglycerols	TAG48:1-FA18:1	0.328228	0.568847	0.193768	0.339677	-1.55777	0.238213	0.496674	0.120278	1.03259	No	0.7595
HMDB0000207	Lipid	Triacylglycerols	TAG54:3-FA18:1	3.158	5.35532	1.83078	0.33933	-1.55924	0.231226	0.480375	0.120583	1.00955	No	0.7594

## Sheet: Plasma - LGD vs SCN
							Fold change
				Median concentration (μmol/L)					50% Credible Interval		95% Credible Interval
HMDB	Type	Class	Name	Global	SCN	LGD	Estimate	log2	Lower	Upper	Lower	Upper	Significant	Pr(|log2(Fold Change)| > 1)
-	Lipid	Triacylglycerols	TAG42:1-FA12:0	0.117142	0.0485199	0.116665	2.4072	1.26736	2.09352	2.73078	1.64019	3.5221	Yes	0.82545
HMDB0000806	Lipid	Triacylglycerols	TAG46:0-FA14:0	2.29954	1.16745	2.65859	2.28035	1.18925	1.99589	2.58875	1.53839	3.31147	Yes	0.7474
HMDB0000220	Lipid	Triacylglycerols	TAG46:0-FA16:0	4.65219	2.38237	5.38384	2.26054	1.17667	1.96343	2.54571	1.54683	3.28188	Yes	0.7386
HMDB0000220	Lipid	Triacylglycerols	TAG48:0-FA16:0	17.2066	9.53756	20.723	2.16962	1.11745	1.91617	2.49201	1.47994	3.16711	Yes	0.6629
HMDB0003229	Lipid	Triacylglycerols	TAG46:1-FA16:1	2.01838	1.0457	2.24458	2.14703	1.10234	1.87139	2.43736	1.46749	3.12117	Yes	0.64135
-	Lipid	Triacylglycerols	TAG42:0-FA12:0	0.15443	0.0757463	0.160933	2.12676	1.08866	1.87351	2.41962	1.45814	3.11714	Yes	0.625
HMDB0000220	Lipid	Triacylglycerols	TAG44:0-FA16:0	1.21738	0.633529	1.33806	2.10754	1.07556	1.86441	2.43051	1.44054	3.09237	Yes	0.6075
-	Lipid	Triacylglycerols	TAG42:1-FA16:1	0.12599	0.0657314	0.136551	2.08385	1.05925	1.80826	2.35806	1.42404	3.06394	Yes	0.5815
HMDB0000806	Lipid	Triacylglycerols	TAG44:0-FA14:0	0.76167	0.412536	0.823322	1.99613	0.997205	1.73135	2.25264	1.36947	2.92464	Yes	0.49575
HMDB0000806	Lipid	Triacylglycerols	TAG46:1-FA14:0	4.31945	2.36481	4.71935	1.9956	0.99682	1.74333	2.25997	1.36397	2.90564	Yes	0.49495
HMDB0000826	Lipid	Triacylglycerols	TAG47:0-FA15:0	0.461268	0.265947	0.527512	1.98437	0.988677	1.75888	2.27298	1.36562	2.8774	Yes	0.4846
HMDB0000220	Lipid	Triacylglycerols	TAG46:1-FA16:0	5.42371	3.01361	5.90712	1.96155	0.971998	1.70478	2.20736	1.34348	2.89918	Yes	0.45885
HMDB0002259	Lipid	Triacylglycerols	TAG49:0-FA17:0	0.662368	0.397859	0.771848	1.94195	0.957508	1.6853	2.18568	1.34776	2.86029	Yes	0.439
HMDB0000220	Lipid	Triacylglycerols	TAG47:0-FA16:0	0.944801	0.555023	1.07756	1.93848	0.954926	1.69564	2.19378	1.32207	2.82424	Yes	0.43755
HMDB0000827	Lipid	Triacylglycerols	TAG48:0-FA18:0	1.56253	0.93699	1.7927	1.91249	0.935451	1.66949	2.1657	1.32158	2.81387	Yes	0.41095
HMDB0003229	Lipid	Triacylglycerols	TAG48:1-FA16:1	7.59947	4.46462	8.54401	1.91183	0.934955	1.68187	2.17753	1.29979	2.79711	Yes	0.40705
HMDB0002925	Lipid	Triacylglycerols	TAG50:3-FA20:3	0.394985	0.233329	0.443695	1.90516	0.929915	1.69205	2.18438	1.28341	2.74057	Yes	0.39775
-	Lipid	Triacylglycerols	TAG40:0-FA14:0	0.0870685	0.0489381	0.0929116	1.90242	0.927837	1.66422	2.14499	1.30527	2.78731	Yes	0.39405
HMDB0003229	Lipid	Triacylglycerols	TAG46:2-FA16:1	1.68389	0.949021	1.75296	1.84614	0.88451	1.62796	2.10613	1.26403	2.6833	Yes	0.33945
-	Lipid	Triacylglycerols	TAG42:0-FA14:0	0.230845	0.129551	0.239224	1.84483	0.883491	1.60576	2.09703	1.25512	2.70997	Yes	0.3423
-	Lipid	Triacylglycerols	TAG44:1-FA12:0	0.577476	0.319333	0.585317	1.833	0.874205	1.61983	2.10487	1.25193	2.66459	Yes	0.32905
HMDB0000220	Lipid	Triacylglycerols	TAG49:0-FA16:0	1.67317	1.0556	1.91804	1.81733	0.861822	1.5992	2.06938	1.25481	2.66892	Yes	0.3085
HMDB0000220	Lipid	Triacylglycerols	TAG48:1-FA16:0	35.8896	22.1778	40.1304	1.8056	0.852478	1.59507	2.05472	1.23452	2.61017	Yes	0.2943
HMDB0000220	Lipid	Triacylglycerols	TAG47:1-FA16:0	0.781725	0.475526	0.857527	1.80254	0.850033	1.60903	2.09024	1.24065	2.64461	Yes	0.29515
HMDB0000207	Lipid	Triacylglycerols	TAG46:1-FA18:1	4.41099	2.61927	4.69961	1.79068	0.840509	1.57494	2.0479	1.23884	2.65464	Yes	0.2866
HMDB0000806	Lipid	Triacylglycerols	TAG47:1-FA14:0	0.65803	0.402603	0.71708	1.78167	0.833232	1.58177	2.05716	1.22062	2.59939	Yes	0.27765
HMDB0000806	Lipid	Triacylglycerols	TAG44:1-FA14:0	0.726801	0.422003	0.750219	1.77951	0.83148	1.56324	2.03734	1.21104	2.60317	Yes	0.2793
HMDB0000220	Lipid	Triacylglycerols	TAG42:0-FA16:0	0.488474	0.295828	0.525617	1.77824	0.830449	1.54914	2.00334	1.20948	2.54873	Yes	0.26695
HMDB0000826	Lipid	Triacylglycerols	TAG47:1-FA15:0	0.821224	0.502719	0.891294	1.7758	0.828472	1.55475	2.01868	1.20253	2.60531	Yes	0.26705
HMDB0000806	Lipid	Triacylglycerols	TAG48:0-FA14:0	2.38833	1.50546	2.66043	1.76654	0.820924	1.55438	2.01297	1.22552	2.59814	Yes	0.2581
HMDB0002000	Lipid	Triacylglycerols	TAG46:1-FA14:1	0.490045	0.304539	0.5344	1.7549	0.811386	1.52597	1.98776	1.2183	2.59078	Yes	0.25535
-	Lipid	Triacylglycerols	TAG44:0-FA12:0	0.403548	0.239976	0.419681	1.75165	0.808714	1.54124	1.99503	1.19222	2.56598	Yes	0.2443
HMDB0000827	Lipid	Triacylglycerols	TAG50:0-FA18:0	6.65535	4.44092	7.76528	1.74728	0.805112	1.53822	1.99449	1.20869	2.56793	Yes	0.2423
-	Lipid	Triacylglycerols	TAG45:0-FA14:0	0.153547	0.0950206	0.164637	1.73289	0.793181	1.5112	1.95391	1.18432	2.51554	Yes	0.22895
HMDB0002925	Lipid	Triacylglycerols	TAG52:3-FA20:3	1.57495	1.04803	1.79246	1.70909	0.773229	1.51106	1.95819	1.16549	2.49537	Yes	0.20575
HMDB0000207	Lipid	Triacylglycerols	TAG48:1-FA18:1	25.8347	16.7312	28.6029	1.70668	0.771195	1.52065	1.96569	1.15393	2.4412	Yes	0.20365
HMDB0000638	Lipid	Triacylglycerols	TAG46:1-FA12:0	2.41869	1.47792	2.51898	1.70312	0.768178	1.47415	1.91368	1.17785	2.5311	Yes	0.20675
HMDB0000806	Lipid	Triacylglycerols	TAG48:1-FA14:0	19.8686	12.9222	21.9637	1.70031	0.765798	1.4884	1.93392	1.14983	2.47539	Yes	0.2044
-	Lipid	Triacylglycerols	TAG44:1-FA16:1	0.436175	0.261413	0.442813	1.69684	0.762854	1.51227	1.96246	1.17104	2.48468	Yes	0.1966
-	Lipid	Triacylglycerols	TAG44:1-FA14:1	0.156542	0.0984268	0.166636	1.69443	0.760801	1.50311	1.94756	1.16957	2.50645	Yes	0.19215
-	Lipid	Triacylglycerols	TAG44:2-FA12:0	0.197775	0.11592	0.196002	1.6937	0.760178	1.51333	1.96181	1.15563	2.46029	Yes	0.19215
HMDB0000220	Lipid	Triacylglycerols	TAG45:0-FA16:0	0.23699	0.153826	0.259041	1.68328	0.751276	1.46959	1.90635	1.15198	2.454	Yes	0.1872
HMDB0000220	Lipid	Triacylglycerols	TAG50:0-FA16:0	21.3099	14.5398	24.4597	1.67832	0.747018	1.47839	1.91533	1.15237	2.46862	Yes	0.18265
HMDB0034296	Lipid	Triacylglycerols	TAG52:1-FA20:1	0.901669	0.613165	1.01661	1.65827	0.729682	1.45249	1.8923	1.12307	2.40375	Yes	0.1675
HMDB0002259	Lipid	Triacylglycerols	TAG49:1-FA17:0	1.05531	0.693221	1.14957	1.65708	0.728641	1.46229	1.90195	1.13074	2.40417	Yes	0.1684
HMDB0003229	Lipid	Triacylglycerols	TAG48:2-FA16:1	12.9567	8.27764	13.6889	1.65095	0.7233	1.46355	1.89827	1.12439	2.37999	Yes	0.1624
HMDB0000220	Lipid	Triacylglycerols	TAG42:1-FA16:0	0.275841	0.178109	0.293571	1.65006	0.72252	1.45762	1.89204	1.13627	2.42846	Yes	0.16375
HMDB0000220	Lipid	Triacylglycerols	TAG44:1-FA16:0	1.40107	0.905964	1.49063	1.64634	0.719263	1.44389	1.87381	1.14117	2.42914	Yes	0.1575
-	Lipid	Triacylglycerols	TAG46:0-FA12:0	0.321979	0.203447	0.334301	1.64303	0.716354	1.42589	1.85951	1.12381	2.41565	Yes	0.15985
HMDB0000826	Lipid	Triacylglycerols	TAG49:0-FA15:0	0.517912	0.35186	0.577192	1.64159	0.715095	1.43485	1.86479	1.10767	2.39045	Yes	0.15475
-	Lipid	Triacylglycerols	TAG45:1-FA15:0	0.128314	0.0837508	0.13713	1.64066	0.71428	1.45263	1.88267	1.1059	2.39021	Yes	0.15045
HMDB0000827	Lipid	Triacylglycerols	TAG48:1-FA18:0	1.11461	0.731555	1.19314	1.63087	0.705638	1.43179	1.84311	1.12518	2.37019	Yes	0.13435
HMDB0001043	Lipid	Triacylglycerols	TAG50:4-FA20:4	0.507006	0.346843	0.563325	1.626	0.701325	1.42112	1.83769	1.10258	2.32827	Yes	0.14075
HMDB0000220	Lipid	Triacylglycerols	TAG49:1-FA16:0	6.36516	4.36536	7.08119	1.61903	0.695127	1.42407	1.84507	1.10789	2.36152	Yes	0.13655
HMDB0000827	Lipid	Triacylglycerols	TAG46:0-FA18:0	0.346623	0.229545	0.372075	1.61762	0.693871	1.42564	1.85371	1.11508	2.36623	Yes	0.1381
HMDB0005060	Lipid	Triacylglycerols	TAG52:2-FA20:2	0.764686	0.536225	0.857865	1.60073	0.678729	1.39872	1.81877	1.09404	2.33937	Yes	0.12735
-	Lipid	Triacylglycerols	TAG46:3-FA18:3	0.241662	0.161186	0.256689	1.59323	0.671951	1.39466	1.81647	1.09491	2.3314	Yes	0.12175
HMDB0002000	Lipid	Triacylglycerols	TAG48:1-FA14:1	0.458486	0.312411	0.489222	1.56898	0.649826	1.39914	1.82275	1.06412	2.27151	Yes	0.10545
HMDB0000220	Lipid	Triacylglycerols	TAG50:1-FA16:0	176.224	126.695	198.321	1.56385	0.6451	1.37158	1.77533	1.08026	2.28787	Yes	0.10045
-	Lipid	Triacylglycerols	TAG42:1-FA14:0	0.165332	0.110333	0.171442	1.5539	0.635892	1.37323	1.78935	1.05654	2.26447	Yes	0.1003
HMDB0000207	Lipid	Triacylglycerols	TAG50:1-FA18:1	107.314	78.1852	120.559	1.54168	0.624499	1.35945	1.76183	1.06607	2.27491	Yes	0.09005
HMDB0000827	Lipid	Triacylglycerols	TAG51:0-FA18:0	0.442453	0.326298	0.501379	1.53831	0.621343	1.36931	1.77382	1.05021	2.23209	Yes	0.08575
HMDB0000806	Lipid	Triacylglycerols	TAG47:0-FA14:0	0.218551	0.151307	0.232595	1.53554	0.618743	1.34391	1.73905	1.05686	2.23665	Yes	0.08745
-	Lipid	Phosphatidylethanolamines	PE(16:0/16:1)	0.150414	0.0971777	0.14938	1.53411	0.617398	1.33099	1.72955	1.06486	2.24059	Yes	0.0842
HMDB0002250	Metabolite	Fatty Acyls	Dodecanoylcarnitine	68.7877	51.753	79.2851	1.5332	0.616547	1.3102	1.74232	1.02862	2.36344	Yes	0.1143
HMDB0000220	Lipid	Triacylglycerols	TAG51:1-FA16:0	5.51851	4.0005	6.1204	1.52778	0.611436	1.34863	1.74528	1.04021	2.20831	Yes	0.08095
HMDB0002000	Lipid	Triacylglycerols	TAG46:2-FA14:1	0.731365	0.489675	0.748322	1.52521	0.609003	1.32638	1.7158	1.05409	2.23213	Yes	0.08155
HMDB0007099	Lipid	Diacylglycerols	DAG(16:0/16:1)	0.70128	0.49597	0.755987	1.52437	0.608217	1.33877	1.74528	1.03393	2.22733	Yes	0.0826
HMDB0000806	Lipid	Triacylglycerols	TAG46:2-FA14:0	1.55316	1.04307	1.58839	1.5241	0.607957	1.33495	1.73321	1.05489	2.24668	Yes	0.07985
-	Lipid	Triacylglycerols	TAG48:4-FA20:4	0.129705	0.0913873	0.139314	1.52301	0.606927	1.34511	1.73639	1.05484	2.22346	Yes	0.07775
HMDB0000826	Lipid	Triacylglycerols	TAG49:1-FA15:0	4.15944	2.99587	4.55289	1.52211	0.606071	1.34766	1.74814	1.0594	2.23886	Yes	0.07365
HMDB0000827	Lipid	Triacylglycerols	TAG50:1-FA18:0	8.38431	6.03071	9.17009	1.51891	0.603037	1.33489	1.73641	1.02447	2.20125	Yes	0.07655
HMDB0002259	Lipid	Triacylglycerols	TAG47:0-FA17:0	0.225938	0.160203	0.243148	1.51681	0.601036	1.35274	1.75936	1.04587	2.22032	Yes	0.07475
HMDB0000207	Lipid	Triacylglycerols	TAG45:1-FA18:1	0.175968	0.123472	0.187278	1.51466	0.598997	1.33375	1.72741	1.04107	2.20891	Yes	0.0753
HMDB0005060	Lipid	Triacylglycerols	TAG50:2-FA20:2	0.214732	0.15221	0.23059	1.51447	0.598815	1.3434	1.74645	1.03733	2.21951	Yes	0.0735
HMDB0000207	Lipid	Triacylglycerols	TAG44:1-FA18:1	1.17709	0.802434	1.21369	1.51439	0.598738	1.32036	1.71308	1.0346	2.19519	Yes	0.07425
HMDB0002259	Lipid	Triacylglycerols	TAG51:0-FA17:0	0.594984	0.438334	0.663203	1.51415	0.598504	1.34867	1.75057	1.04065	2.23257	Yes	0.0773
HMDB0001999	Lipid	Triacylglycerols	TAG50:5-FA20:5	0.245044	0.179839	0.271768	1.51304	0.597446	1.31727	1.70841	1.04673	2.20938	Yes	0.074
HMDB0000207	Lipid	Triacylglycerols	TAG49:1-FA18:1	5.54837	4.00334	6.05313	1.51212	0.596577	1.30727	1.69285	1.03595	2.21834	Yes	0.07565
-	Lipid	Triacylglycerols	TAG44:2-FA14:0	0.195837	0.129276	0.195035	1.5105	0.595029	1.32873	1.72813	1.03228	2.20693	Yes	0.07325
HMDB0000806	Lipid	Triacylglycerols	TAG49:1-FA14:0	0.610311	0.433416	0.655033	1.50952	0.594094	1.32953	1.72117	1.03736	2.21047	Yes	0.0717
HMDB0003229	Lipid	Triacylglycerols	TAG49:1-FA16:1	0.672037	0.472995	0.714535	1.50931	0.593887	1.31443	1.71156	1.02447	2.19175	Yes	0.0725
HMDB0001043	Lipid	Triacylglycerols	TAG52:4-FA20:4	3.03635	2.28952	3.43655	1.50508	0.589841	1.30581	1.69144	1.04165	2.18869	Yes	0.0714
HMDB0000207	Lipid	Triacylglycerols	TAG46:2-FA18:1	2.16177	1.47933	2.21642	1.49948	0.584465	1.31606	1.70648	1.02764	2.18687	Yes	0.0676
HMDB0000207	Lipid	Triacylglycerols	TAG47:1-FA18:1	0.790988	0.560524	0.832243	1.48596	0.571391	1.30712	1.68587	1.02304	2.17194	Yes	0.06095
HMDB0003229	Lipid	Triacylglycerols	TAG50:1-FA16:1	8.36701	6.10164	9.05151	1.48423	0.569718	1.27892	1.66123	1.01233	2.14535	Yes	0.06265
HMDB0000220	Lipid	Triacylglycerols	TAG51:0-FA16:0	0.914921	0.678667	1.00678	1.48127	0.566831	1.31591	1.69534	1.02249	2.18939	Yes	0.0579
-	Lipid	Triacylglycerols	TAG44:2-FA16:1	0.279529	0.187366	0.276907	1.47692	0.562587	1.28491	1.67023	1.00654	2.13992	Yes	0.061
HMDB0000220	Lipid	Triacylglycerols	TAG52:7-FA16:0	0.841678	0.629375	0.928175	1.47447	0.560201	1.29561	1.68166	1.01258	2.14968	Yes	0.0553
HMDB0000207	Lipid	Triacylglycerols	TAG48:2-FA18:1	16.948	11.885	17.5056	1.47186	0.557637	1.29486	1.68943	1.00169	2.15242	Yes	0.05795
-	Lipid	Triacylglycerols	TAG42:1-FA18:1	0.253588	0.17349	0.254853	1.47002	0.555839	1.28867	1.67214	1.01137	2.14576	Yes	0.0541
HMDB0002000	Lipid	Triacylglycerols	TAG48:2-FA14:1	3.66182	2.62658	3.86327	1.46902	0.554858	1.28104	1.66448	1.00348	2.15708	Yes	0.05735
HMDB0002925	Lipid	Triacylglycerols	TAG50:4-FA20:3	0.198594	0.141496	0.204549	1.44894	0.535	1.27736	1.65012	1.0012	2.1053	Yes	0.0459
-	Lipid	Lysophosphatidylcholines	LPC(18:2)	17.8642	23.4568	16.1499	0.689225	-0.536953	0.607244	0.786064	0.468745	0.993068	Yes	0.0468
HMDB0001388	Lipid	Triacylglycerols	TAG54:6-FA18:3	13.3875	18.1997	12.4995	0.684714	-0.546426	0.60054	0.778099	0.46555	0.99277	Yes	0.05155
HMDB0001043	Lipid	Free fatty acids	FFA(20:4)	3.88393	5.26901	3.60246	0.682838	-0.550384	0.604246	0.780801	0.464984	0.991612	Yes	0.0532
HMDB0007250	Lipid	Diacylglycerols	DAG(18:2/18:3)	0.336797	0.466349	0.31645	0.678205	-0.560207	0.598704	0.774648	0.46859	0.99419	Yes	0.056
HMDB0006733	Lipid	Cholesteryl esters	CE(22:6)	30.8274	43.3855	29.3104	0.676175	-0.564532	0.601194	0.778157	0.466046	0.992153	Yes	0.0597
HMDB0000673	Lipid	Free fatty acids	FFA(18:2)	90.2314	121.081	81.6251	0.675163	-0.566693	0.594223	0.770345	0.460803	0.978437	Yes	0.0607
HMDB0008043	Lipid	Phosphatidylcholines	PC(18:0/20:0)	0.642879	0.903714	0.608879	0.67426	-0.568623	0.586683	0.762234	0.465145	0.990892	Yes	0.06105
HMDB0000673	Lipid	Triacylglycerols	TAG54:5-FA18:2	66.525	91.5452	61.3182	0.671887	-0.57371	0.595123	0.769589	0.462376	0.984462	Yes	0.06235
-	Lipid	Phosphatidylethanolamines	PE(P-18:2/20:4)	0.218445	0.314907	0.211367	0.669614	-0.578597	0.590811	0.76555	0.460372	0.974697	Yes	0.06285
HMDB0008057	Lipid	Phosphatidylcholines	PC(18:0/22:6)	38.9291	54.5047	36.3676	0.668537	-0.58092	0.589614	0.765875	0.452909	0.9618	Yes	0.06805
HMDB0007259	Lipid	Diacylglycerols	DAG(18:2/20:5)	0.181598	0.264103	0.175518	0.665256	-0.588018	0.586576	0.760035	0.460383	0.977143	Yes	0.0688
-	Lipid	Phosphatidylethanolamines	PE(O-16:0/20:4)	0.823683	1.18129	0.783712	0.663448	-0.591945	0.570935	0.739597	0.45836	0.97965	Yes	0.0724
HMDB0001999	Lipid	Triacylglycerols	TAG56:8-FA20:5	1.97927	2.91342	1.92711	0.660247	-0.598923	0.577448	0.748203	0.448766	0.9525	Yes	0.07505
HMDB0000207	Lipid	Triacylglycerols	TAG57:2-FA18:1	1.17686	1.77741	1.17285	0.659759	-0.599989	0.582597	0.753512	0.455708	0.972204	Yes	0.07645
HMDB0002183	Lipid	Triacylglycerols	TAG60:12-FA22:6	0.837585	1.30651	0.855338	0.656744	-0.606596	0.578308	0.749984	0.447049	0.94864	Yes	0.0801
HMDB0011773	Lipid	Ceramides	CER(14:0)	0.0524414	0.0669372	0.0439594	0.656664	-0.606773	0.563135	0.732453	0.446654	0.94425	Yes	0.08005
HMDB0011460	Lipid	Phosphatidylethanolamines	PE(P-18:1/22:6)	3.84124	5.54037	3.64435	0.65633	-0.607507	0.576287	0.746013	0.452634	0.966326	Yes	0.078
-	Lipid	Phosphatidylcholines	PC(17:0/22:6)	1.43284	1.99319	1.30748	0.655321	-0.609727	0.571429	0.740289	0.451944	0.95351	Yes	0.08185
HMDB0008144	Lipid	Phosphatidylcholines	PC(18:2/20:1)	0.6138	0.85769	0.560153	0.65314	-0.614536	0.578524	0.751267	0.447287	0.950742	Yes	0.0843
HMDB0001388	Lipid	Free fatty acids	FFA(18:3)	14.6327	20.0039	13.0488	0.652449	-0.616064	0.563818	0.731161	0.44642	0.956568	Yes	0.0852
HMDB0007991	Lipid	Phosphatidylcholines	PC(16:0/22:6)	126.634	176.202	114.625	0.64984	-0.621843	0.5595	0.726274	0.451272	0.967133	Yes	0.08825
-	Lipid	Phosphatidylethanolamines	PE(O-16:0/22:6)	1.29618	1.89528	1.2308	0.648618	-0.624558	0.572446	0.743985	0.44586	0.95312	Yes	0.0896
HMDB0000207	Lipid	Triacylglycerols	TAG58:9-FA18:1	1.19912	1.84152	1.18916	0.645447	-0.631629	0.567279	0.735118	0.44966	0.95299	Yes	0.09465
HMDB0002183	Lipid	Free fatty acids	FFA(22:6)	3.87772	5.6467	3.63011	0.642603	-0.638001	0.565672	0.733092	0.440274	0.939296	Yes	0.09495
HMDB0011760	Lipid	Dihydroceramides	DCER(16:0)	0.239633	0.347781	0.222757	0.64058	-0.64255	0.562309	0.729327	0.442185	0.931299	Yes	0.0964
HMDB0008138	Lipid	Phosphatidylcholines	PC(18:2/18:2)	8.50049	11.8428	7.56461	0.639407	-0.645193	0.556543	0.722433	0.435532	0.925343	Yes	0.10345
HMDB0011394	Lipid	Phosphatidylethanolamines	PE(P-18:0/22:6)	6.7016	10.0062	6.35974	0.635159	-0.65481	0.552424	0.715481	0.437223	0.919606	Yes	0.1048
HMDB0002183	Lipid	Triacylglycerols	TAG58:10-FA22:6	1.94361	3.08681	1.9577	0.634236	-0.656908	0.563659	0.727288	0.424164	0.910467	Yes	0.1104
HMDB0007266	Lipid	Diacylglycerols	DAG(18:2/22:6)	0.244708	0.387712	0.245824	0.633033	-0.659647	0.552146	0.715941	0.431226	0.925039	Yes	0.11205
HMDB0002183	Lipid	Triacylglycerols	TAG58:9-FA22:6	4.76159	7.55646	4.77981	0.63223	-0.661478	0.550937	0.717719	0.434197	0.926303	Yes	0.11035
HMDB0009005	Lipid	Phosphatidylethanolamines	PE(18:0/20:5)	2.19565	3.02588	1.90509	0.631279	-0.663649	0.561546	0.727223	0.436197	0.925844	Yes	0.116
HMDB0000673	Lipid	Triacylglycerols	TAG55:2-FA18:2	0.558444	0.862061	0.542937	0.62963	-0.667423	0.553973	0.719001	0.427771	0.915693	Yes	0.11935
HMDB0000673	Lipid	Triacylglycerols	TAG58:9-FA18:2	1.05107	1.67607	1.04639	0.622774	-0.68322	0.553585	0.718235	0.429798	0.912361	Yes	0.1278
HMDB0011496	Lipid	Lysophosphatidylethanolamines	LPE(22:6)	0.0538495	0.0778634	0.047331	0.608567	-0.716513	0.525692	0.683392	0.416261	0.891555	Yes	0.15535
-	Lipid	Phosphatidylethanolamines	PE(O-18:0/22:6)	1.52945	2.31742	1.40495	0.604944	-0.725126	0.525492	0.684038	0.415605	0.891185	Yes	0.1652
HMDB0010404	Lipid	Lysophosphatidylcholines	LPC(22:6)	0.367259	0.540471	0.326011	0.603391	-0.728835	0.533666	0.688052	0.409533	0.873699	Yes	0.16225
HMDB0000673	Lipid	Triacylglycerols	TAG57:3-FA18:2	0.459898	0.76165	0.451657	0.593889	-0.751735	0.527018	0.686187	0.399557	0.862137	Yes	0.19135
HMDB0008123	Lipid	Phosphatidylcholines	PC(18:1/22:6)	7.17262	10.6462	6.2581	0.586963	-0.768658	0.520512	0.674428	0.397863	0.85805	Yes	0.19875
HMDB0000673	Lipid	Triacylglycerols	TAG58:10-FA18:2	0.466919	0.778823	0.457165	0.586371	-0.770113	0.510157	0.664422	0.402641	0.867882	Yes	0.20795
HMDB0011354	Lipid	Phosphatidylethanolamines	PE(P-16:0/20:5)	0.937494	1.43261	0.820834	0.573659	-0.801734	0.507016	0.657198	0.391655	0.828379	Yes	0.23755
HMDB0007227	Lipid	Diacylglycerols	DAG(18:1/20:3)	3.1121	4.82362	2.76217	0.5731	-0.803141	0.501819	0.65117	0.390788	0.833345	Yes	0.24225
HMDB0011420	Lipid	Phosphatidylethanolamines	PE(P-18:1/20:5)	0.94786	1.47438	0.814893	0.553731	-0.852743	0.483397	0.627561	0.377115	0.806209	Yes	0.3023
HMDB0011387	Lipid	Phosphatidylethanolamines	PE(P-18:0/20:5)	2.10503	3.38519	1.80401	0.532718	-0.908556	0.463125	0.599011	0.368092	0.776638	Yes	0.3704
HMDB0007257	Lipid	Diacylglycerols	DAG(18:2/20:4)	0.54264	1.00557	0.445648	0.4441	-1.17104	0.387253	0.503069	0.302462	0.643775	Yes	0.729
HMDB0008156	Lipid	Phosphatidylcholines	PC(18:2/22:6)	0.620577	1.20648	0.504795	0.417442	-1.26035	0.366505	0.474221	0.288352	0.615327	Yes	0.82385
HMDB0000220	Lipid	Triacylglycerols	TAG46:2-FA16:0	1.62197	1.11957	1.65887	1.4808	0.566376	1.30752	1.69827	0.992425	2.14337	No	0.06375
HMDB0003229	Lipid	Triacylglycerols	TAG47:2-FA16:1	0.285492	0.199905	0.289963	1.44979	0.535845	1.26754	1.65169	0.985169	2.08987	No	0.0459
HMDB0034296	Lipid	Triacylglycerols	TAG52:2-FA20:1	1.15495	0.843126	1.2192	1.44817	0.534229	1.27275	1.64868	0.983367	2.10735	No	0.04865
HMDB0034296	Lipid	Triacylglycerols	TAG50:1-FA20:1	0.265822	0.19618	0.283881	1.44714	0.533208	1.27158	1.65008	0.982596	2.11095	No	0.0476
HMDB0001388	Lipid	Triacylglycerols	TAG48:3-FA18:3	1.34028	1.00861	1.45435	1.44108	0.527154	1.24831	1.62658	0.993751	2.10897	No	0.04635
HMDB0000827	Lipid	Triacylglycerols	TAG49:0-FA18:0	0.367042	0.281124	0.404482	1.44073	0.526801	1.27279	1.64972	0.98193	2.0797	No	0.04365
HMDB0002925	Lipid	Triacylglycerols	TAG52:4-FA20:3	1.94801	1.42602	2.05401	1.44065	0.526721	1.25549	1.63751	0.993142	2.13014	No	0.0458
HMDB0000207	Lipid	Triacylglycerols	TAG51:1-FA18:1	6.54501	4.94869	7.12512	1.43984	0.525908	1.2784	1.65547	0.992496	2.09793	No	0.0434
HMDB0000806	Lipid	Triacylglycerols	TAG49:2-FA14:0	0.735492	0.544023	0.782382	1.43641	0.522464	1.25315	1.616	0.998253	2.10911	No	0.0412
HMDB0000638	Lipid	Triacylglycerols	TAG46:2-FA12:0	1.44077	1.00104	1.43682	1.43526	0.521311	1.25467	1.62544	0.986662	2.09816	No	0.0419
HMDB0000638	Lipid	Triacylglycerols	TAG48:2-FA12:0	2.74824	1.91544	2.74494	1.43301	0.519047	1.2718	1.64964	0.978047	2.06691	No	0.04035
HMDB0000220	Lipid	Triacylglycerols	TAG48:2-FA16:0	15.6929	11.5028	16.442	1.42856	0.51456	1.236	1.6125	0.967994	2.08872	No	0.04555
HMDB0002259	Lipid	Triacylglycerols	TAG51:1-FA17:0	4.71945	3.6337	5.16278	1.41864	0.504504	1.23761	1.60647	0.986097	2.10138	No	0.03785
HMDB0003229	Lipid	Triacylglycerols	TAG49:2-FA16:1	2.11451	1.56455	2.20066	1.40607	0.491667	1.23239	1.59239	0.967353	2.05445	No	0.03575
HMDB0000207	Lipid	Triacylglycerols	TAG44:2-FA18:1	0.37159	0.268681	0.377373	1.40468	0.490244	1.2398	1.61968	0.968021	2.07973	No	0.03465
HMDB0000806	Lipid	Triacylglycerols	TAG50:1-FA14:0	5.0541	3.85478	5.41478	1.40198	0.48747	1.24395	1.61339	0.964059	2.04812	No	0.03305
HMDB0000220	Lipid	Triacylglycerols	TAG52:0-FA16:0	3.63732	2.93562	4.08502	1.39058	0.475682	1.23239	1.59643	0.956571	2.04615	No	0.0311
HMDB0000673	Lipid	Triacylglycerols	TAG46:2-FA18:2	1.49046	1.10473	1.53483	1.38854	0.473574	1.22367	1.59364	0.942309	2.02078	No	0.02985
HMDB0003229	Lipid	Triacylglycerols	TAG50:2-FA16:1	70.5323	53.6291	74.4812	1.38769	0.472684	1.20963	1.56721	0.946239	2.0127	No	0.02965
HMDB0002226	Lipid	Triacylglycerols	TAG54:4-FA22:4	0.482641	0.383433	0.531639	1.38727	0.472245	1.23118	1.5998	0.942015	2.02922	No	0.03105
HMDB0002226	Lipid	Triacylglycerols	TAG54:5-FA22:4	0.527103	0.402523	0.558619	1.38565	0.470561	1.2075	1.56946	0.940143	2.01573	No	0.0303
HMDB0001043	Lipid	Triacylglycerols	TAG50:5-FA20:4	0.313695	0.235827	0.326513	1.38383	0.468663	1.21635	1.57411	0.958577	2.03845	No	0.02845
HMDB0007098	Lipid	Diacylglycerols	DAG(16:0/16:0)	1.07606	0.869724	1.20118	1.38242	0.467199	1.20928	1.56716	0.944423	2.00004	No	0.02625
HMDB0002226	Lipid	Triacylglycerols	TAG52:4-FA22:4	0.169714	0.133269	0.183425	1.37448	0.45889	1.21586	1.58397	0.941779	2.00885	No	0.0265
-	Lipid	Triacylglycerols	TAG40:0-FA16:0	0.116587	0.082644	0.113441	1.37402	0.458398	1.20972	1.57409	0.934427	2.01154	No	0.0282
HMDB0000806	Lipid	Triacylglycerols	TAG48:2-FA14:0	13.4151	10.2023	13.9593	1.3711	0.455337	1.20928	1.56091	0.936832	1.99621	No	0.0259
-	Lipid	Triacylglycerols	TAG46:3-FA14:0	0.273019	0.20474	0.280106	1.36932	0.45346	1.20442	1.56225	0.952334	2.01033	No	0.0236
HMDB0002925	Lipid	Triacylglycerols	TAG54:3-FA20:3	0.944616	0.74777	1.02383	1.36854	0.452638	1.20378	1.56693	0.934418	1.99625	No	0.0262
HMDB0000247	Metabolite	Sugar alcohols	Sorbitol	5.70563	4.64599	6.33769	1.36215	0.445888	1.16199	1.52167	0.942672	2.03736	No	0.036
HMDB0000220	Lipid	Triacylglycerols	TAG56:4-FA16:0	0.499469	0.39405	0.535766	1.36181	0.445527	1.18308	1.53302	0.922389	1.96104	No	0.0229
-	Lipid	Triacylglycerols	TAG45:0-FA15:0	0.181435	0.137858	0.188047	1.36099	0.444661	1.19015	1.54357	0.922537	1.94761	No	0.02365
HMDB0001043	Lipid	Triacylglycerols	TAG52:5-FA20:4	2.93413	2.31227	3.13731	1.36099	0.444661	1.19783	1.55112	0.92917	1.96737	No	0.02125
HMDB0000827	Lipid	Triacylglycerols	TAG51:1-FA18:0	1.13745	0.914061	1.24139	1.35721	0.440642	1.20701	1.56513	0.932231	1.97592	No	0.0212
HMDB0006528	Lipid	Triacylglycerols	TAG54:5-FA22:5	1.75762	1.43807	1.95058	1.35695	0.440367	1.18956	1.54971	0.916885	1.95674	No	0.0243
HMDB0003229	Lipid	Triacylglycerols	TAG46:3-FA16:1	0.361883	0.261518	0.354128	1.35322	0.436398	1.17564	1.52996	0.927115	1.97387	No	0.0223
-	Lipid	Diacylglycerols	DAG(14:0/16:0)	0.283903	0.226049	0.30539	1.35029	0.433274	1.18382	1.53282	0.933375	1.96113	No	0.0208
HMDB0000827	Lipid	Triacylglycerols	TAG52:0-FA18:0	4.81752	3.97334	5.35195	1.34833	0.431178	1.18667	1.537	0.914384	1.92986	No	0.01925
HMDB0000806	Lipid	Triacylglycerols	TAG48:4-FA14:0	0.392065	0.303708	0.408957	1.34704	0.42979	1.18693	1.5381	0.920721	1.95286	No	0.0197
HMDB0002226	Lipid	Triacylglycerols	TAG56:4-FA22:4	0.252517	0.20566	0.276223	1.34264	0.425069	1.17638	1.52266	0.91707	1.95816	No	0.01995
-	Lipid	Diacylglycerols	DAG(14:0/18:1)	0.816568	0.62909	0.841613	1.33844	0.42055	1.18068	1.53305	0.905712	1.94211	No	0.02035
HMDB0007965	Lipid	Phosphatidylcholines	PC(16:0/14:0)	1.88468	1.37142	1.83461	1.338	0.420076	1.17373	1.51364	0.904276	1.92935	No	0.019
HMDB0001388	Lipid	Triacylglycerols	TAG50:3-FA18:3	5.79982	4.81039	6.42742	1.3358	0.417709	1.16787	1.51621	0.917791	1.95199	No	0.01755
HMDB0000220	Lipid	Triacylglycerols	TAG48:3-FA16:0	2.65695	2.10151	2.80777	1.33522	0.417075	1.15945	1.4982	0.920639	1.95278	No	0.01765
HMDB0000207	Lipid	Triacylglycerols	TAG50:2-FA18:1	141.323	111.082	147.911	1.33493	0.416768	1.18963	1.5434	0.910679	1.92957	No	0.01705
HMDB0000220	Lipid	Triacylglycerols	TAG53:1-FA16:0	0.90166	0.712642	0.951178	1.33336	0.415067	1.16795	1.51463	0.911121	1.94387	No	0.01805
HMDB0002259	Lipid	Triacylglycerols	TAG47:1-FA17:0	0.161053	0.119699	0.159702	1.33317	0.414862	1.17829	1.52553	0.903065	1.93939	No	0.01915
HMDB0000826	Lipid	Triacylglycerols	TAG47:2-FA15:0	0.31797	0.244292	0.324787	1.33214	0.413745	1.16537	1.51445	0.908545	1.96262	No	0.0198
HMDB0000220	Lipid	Triacylglycerols	TAG48:4-FA16:0	0.339452	0.269743	0.359148	1.33211	0.413718	1.15542	1.50195	0.91007	1.94998	No	0.0178
HMDB0003229	Lipid	Triacylglycerols	TAG47:1-FA16:1	0.780775	0.598562	0.798129	1.33095	0.412461	1.17933	1.52465	0.913683	1.94015	No	0.01725
HMDB0003229	Lipid	Triacylglycerols	TAG51:2-FA16:1	1.63395	1.28393	1.69948	1.32786	0.409103	1.16475	1.51392	0.912206	1.93981	No	0.01585
HMDB0000220	Lipid	Triacylglycerols	TAG45:1-FA16:0	0.230984	0.182397	0.241973	1.32622	0.407319	1.15154	1.49274	0.902835	1.94524	No	0.01915
HMDB0000638	Lipid	Triacylglycerols	TAG46:3-FA12:0	0.308732	0.231105	0.306709	1.32578	0.406847	1.18124	1.54023	0.907604	1.93793	No	0.0177
HMDB0002259	Lipid	Triacylglycerols	TAG49:2-FA17:0	0.386839	0.301846	0.399247	1.3256	0.406647	1.17523	1.52359	0.895736	1.91714	No	0.0167
HMDB0001999	Lipid	Triacylglycerols	TAG52:5-FA20:5	1.34908	1.14057	1.5095	1.32442	0.405359	1.15416	1.49665	0.907734	1.9484	No	0.01775
HMDB0000220	Lipid	Triacylglycerols	TAG49:2-FA16:0	2.67846	2.15001	2.83137	1.31865	0.399062	1.16664	1.5124	0.901592	1.93015	No	0.01545
HMDB0034296	Lipid	Triacylglycerols	TAG54:1-FA20:1	0.548194	0.454852	0.597122	1.31257	0.392389	1.16174	1.50667	0.883239	1.88794	No	0.0157
HMDB0000207	Lipid	Triacylglycerols	TAG49:2-FA18:1	2.91751	2.29477	2.99869	1.30839	0.387791	1.15287	1.49583	0.896574	1.90465	No	0.01345
HMDB0000220	Lipid	Triacylglycerols	TAG46:3-FA16:0	0.273245	0.216124	0.281986	1.30738	0.386678	1.15559	1.50195	0.890966	1.8906	No	0.01365
HMDB0003229	Lipid	Triacylglycerols	TAG52:8-FA16:1	0.264598	0.209001	0.273146	1.30621	0.385385	1.15098	1.48996	0.893869	1.90353	No	0.0147
HMDB0000220	Lipid	Triacylglycerols	TAG51:2-FA16:0	8.45919	6.93503	9.06164	1.30603	0.385192	1.14944	1.48928	0.887349	1.88248	No	0.01365
HMDB0007969	Lipid	Phosphatidylcholines	PC(16:0/16:1)	15.7572	11.8367	15.4271	1.30439	0.383375	1.14446	1.47865	0.902247	1.906	No	0.01195
HMDB0000220	Lipid	Triacylglycerols	TAG44:2-FA16:0	0.409705	0.323442	0.421027	1.30295	0.381779	1.15468	1.4955	0.890391	1.91481	No	0.0133
HMDB0000806	Lipid	Triacylglycerols	TAG52:2-FA14:0	0.423998	0.343143	0.445301	1.29734	0.375559	1.12509	1.46077	0.908499	1.92567	No	0.01245
HMDB0000827	Lipid	Triacylglycerols	TAG52:1-FA18:0	37.7837	31.8789	41.323	1.29729	0.375502	1.13006	1.4631	0.896271	1.89177	No	0.01325
HMDB0000806	Lipid	Triacylglycerols	TAG50:0-FA14:0	0.381709	0.315703	0.409389	1.29515	0.373116	1.1331	1.46544	0.880484	1.86835	No	0.01255
HMDB0000806	Lipid	Triacylglycerols	TAG47:2-FA14:0	0.262446	0.205751	0.266259	1.29418	0.372041	1.12804	1.46552	0.883648	1.87607	No	0.01185
HMDB0000806	Lipid	Triacylglycerols	TAG52:4-FA14:0	0.586205	0.4746	0.611721	1.29039	0.367803	1.14512	1.48303	0.895638	1.88982	No	0.0112
HMDB0007102	Lipid	Diacylglycerols	DAG(16:0/18:1)	7.34686	6.10955	7.86392	1.28531	0.36212	1.1289	1.45643	0.87465	1.85597	No	0.0103
HMDB0000207	Lipid	Triacylglycerols	TAG52:7-FA18:1	0.497416	0.413156	0.530979	1.28322	0.359772	1.14015	1.47613	0.879956	1.87523	No	0.0118
HMDB0000806	Lipid	Triacylglycerols	TAG50:2-FA14:0	29.843	24.2721	31.1091	1.28229	0.358723	1.12761	1.46391	0.88125	1.86007	No	0.0098
HMDB0000220	Lipid	Triacylglycerols	TAG53:2-FA16:0	2.13278	1.78524	2.28744	1.28221	0.358628	1.12584	1.46158	0.877736	1.86885	No	0.0102
HMDB0000220	Lipid	Triacylglycerols	TAG58:6-FA16:0	0.412949	0.344761	0.440431	1.27706	0.352825	1.12271	1.45484	0.876101	1.86417	No	0.0097
HMDB0001388	Lipid	Triacylglycerols	TAG48:4-FA18:3	0.871482	0.695085	0.886736	1.27588	0.351492	1.12997	1.45911	0.87143	1.85687	No	0.01015
HMDB0000220	Lipid	Triacylglycerols	TAG50:2-FA16:0	147.175	122.031	155.649	1.27511	0.350621	1.11878	1.44703	0.870798	1.84219	No	0.0092
HMDB0000673	Lipid	Triacylglycerols	TAG48:2-FA18:2	8.8984	7.37769	9.4222	1.2746	0.35005	1.13703	1.46969	0.868717	1.84348	No	0.01065
HMDB0003229	Lipid	Triacylglycerols	TAG48:3-FA16:1	3.78537	2.95367	3.76362	1.27332	0.348596	1.10468	1.43231	0.873203	1.87073	No	0.0108
HMDB0001388	Lipid	Triacylglycerols	TAG49:3-FA18:3	0.308799	0.258327	0.328634	1.27124	0.346242	1.11978	1.45551	0.872358	1.86492	No	0.01015
HMDB0000220	Lipid	Triacylglycerols	TAG52:1-FA16:0	57.1683	48.917	62.1841	1.27017	0.345019	1.10947	1.43169	0.866957	1.85069	No	0.009
HMDB0002183	Lipid	Triacylglycerols	TAG52:6-FA22:6	1.32227	1.1552	1.46731	1.26815	0.342726	1.09952	1.4265	0.871085	1.85407	No	0.0085
HMDB0001043	Lipid	Triacylglycerols	TAG54:4-FA20:4	2.60289	2.25726	2.85884	1.26734	0.3418	1.13086	1.46315	0.860018	1.82362	No	0.00815
HMDB0000715	Metabolite	Quinolines and derivatives	Kynurenate	0.0336793	0.0285177	0.0362327	1.26726	0.34171	1.08479	1.39656	0.887423	1.8618	No	0.0147
-	Lipid	Triacylglycerols	TAG44:0-FA18:0	0.111991	0.0863042	0.109136	1.26438	0.338433	1.11105	1.44197	0.868214	1.86514	No	0.0092
HMDB0000763	Metabolite	Indoles and derivatives	5-Hydroxyindoleacetate	0.100784	0.0807729	0.10258	1.26435	0.3384	1.10251	1.45841	0.851263	1.9172	No	0.01565
HMDB0000292	Metabolite	Purines and derivatives	Xanthine	1.36894	1.13553	1.43346	1.26102	0.334592	1.09216	1.40709	0.881207	1.84721	No	0.0121
HMDB0000806	Lipid	Triacylglycerols	TAG48:3-FA14:0	3.11953	2.55919	3.21965	1.26025	0.333705	1.11421	1.44033	0.855364	1.81468	No	0.0078
HMDB0000207	Lipid	Triacylglycerols	TAG47:2-FA18:1	0.385198	0.309558	0.389152	1.25696	0.329933	1.09373	1.41525	0.868418	1.83094	No	0.0067
HMDB0002925	Lipid	Triacylglycerols	TAG54:4-FA20:3	7.88105	6.6597	8.36974	1.25563	0.328411	1.11202	1.45011	0.852979	1.84128	No	0.0076
HMDB0000819	Metabolite	Phenols	Normetanephrine	0.000937011	0.000774536	0.000973976	1.25505	0.32775	1.08092	1.39812	0.876373	1.86805	No	0.01195
HMDB0000826	Lipid	Triacylglycerols	TAG49:2-FA15:0	2.87462	2.3954	2.97222	1.23943	0.309677	1.08363	1.40475	0.850143	1.80988	No	0.0071
HMDB0001043	Lipid	Triacylglycerols	TAG51:4-FA20:4	0.150996	0.131656	0.163021	1.23844	0.30852	1.08192	1.40178	0.853472	1.82399	No	0.00735
HMDB0000220	Lipid	Triacylglycerols	TAG50:5-FA16:0	0.318344	0.270361	0.334	1.23724	0.307122	1.08568	1.41026	0.855349	1.81695	No	0.00705
HMDB0003229	Lipid	Triacylglycerols	TAG52:1-FA16:1	0.778471	0.663977	0.821238	1.23629	0.306018	1.08724	1.40519	0.839907	1.79014	No	0.00715
HMDB0005060	Lipid	Triacylglycerols	TAG52:3-FA20:2	1.23075	1.01851	1.25962	1.23585	0.305501	1.06414	1.38445	0.853518	1.81286	No	0.0064
HMDB0000827	Lipid	Triacylglycerols	TAG53:1-FA18:0	1.00387	0.882068	1.08937	1.23283	0.301969	1.08122	1.4046	0.840523	1.79122	No	0.00635
HMDB0000638	Lipid	Triacylglycerols	TAG48:1-FA12:0	0.577439	0.46399	0.571891	1.23244	0.301513	1.07459	1.39201	0.845279	1.80147	No	0.00665
HMDB0034296	Lipid	Triacylglycerols	TAG54:2-FA20:1	4.62333	3.98358	4.89876	1.2291	0.297599	1.07351	1.391	0.847824	1.78864	No	0.0062
HMDB0001043	Lipid	Triacylglycerols	TAG53:4-FA20:4	0.204869	0.18071	0.22191	1.22694	0.295069	1.0811	1.40171	0.849257	1.79838	No	0.00485
HMDB0000806	Lipid	Triacylglycerols	TAG52:5-FA14:0	0.607604	0.520257	0.635736	1.22186	0.289078	1.06024	1.37943	0.843643	1.80739	No	0.0051
HMDB0002226	Lipid	Triacylglycerols	TAG56:5-FA22:4	2.18004	1.90851	2.32935	1.22027	0.287204	1.08841	1.4133	0.832513	1.77219	No	0.0056
HMDB0000220	Lipid	Triacylglycerols	TAG49:3-FA16:0	0.415635	0.359876	0.438502	1.21997	0.286845	1.07347	1.39247	0.837845	1.77997	No	0.0051
HMDB0007100	Lipid	Diacylglycerols	DAG(16:0/18:0)	0.701874	0.622352	0.758036	1.21994	0.286809	1.07151	1.38758	0.8294	1.76506	No	0.00485
HMDB0002000	Lipid	Triacylglycerols	TAG50:2-FA14:1	0.498595	0.420001	0.511644	1.21985	0.286703	1.06708	1.38515	0.84363	1.79283	No	0.0047
HMDB0000207	Lipid	Triacylglycerols	TAG53:1-FA18:1	2.19675	1.90212	2.31757	1.2182	0.284751	1.07654	1.39693	0.831735	1.7767	No	0.00535
HMDB0000224	Metabolite	Organic phosphoric acids and derivatives	Phosphoethanolamine	0.965167	0.833384	1.01344	1.21543	0.281472	1.07293	1.3691	0.856695	1.77608	No	0.00755
HMDB0000220	Lipid	Triacylglycerols	TAG54:2-FA16:0	5.01002	4.36626	5.30568	1.21448	0.280341	1.07861	1.40283	0.823333	1.76256	No	0.00545
HMDB0002259	Lipid	Triacylglycerols	TAG53:1-FA17:0	1.20438	1.06073	1.28644	1.21364	0.279342	1.0797	1.39985	0.828708	1.77083	No	0.00485
HMDB0002212	Lipid	Triacylglycerols	TAG52:0-FA20:0	0.259852	0.237597	0.288446	1.21342	0.279082	1.04799	1.36347	0.830439	1.753	No	0.00495
HMDB0000806	Lipid	Triacylglycerols	TAG52:6-FA14:0	0.459413	0.407093	0.493734	1.21261	0.278122	1.0571	1.37253	0.838112	1.7867	No	0.00455
HMDB0000673	Lipid	Triacylglycerols	TAG44:2-FA18:2	0.372511	0.303423	0.368226	1.2126	0.27811	1.06546	1.38348	0.8278	1.74709	No	0.00485
HMDB0007016	Lipid	Diacylglycerols	DAG(14:0/18:2)	0.243823	0.212576	0.256896	1.21214	0.27756	1.06751	1.3835	0.841518	1.77398	No	0.00475
HMDB0000673	Lipid	Triacylglycerols	TAG47:2-FA18:2	0.275229	0.23421	0.284015	1.21195	0.277333	1.07297	1.39571	0.829493	1.78086	No	0.0036
HMDB0000300	Metabolite	Pyrimidines and derivatives	Uracil	4.04276	3.66422	4.42761	1.20821	0.272871	1.05486	1.35814	0.843237	1.78769	No	0.01045
HMDB0000826	Lipid	Triacylglycerols	TAG51:1-FA15:0	1.00681	0.878391	1.06296	1.20812	0.272759	1.0617	1.38049	0.840738	1.80022	No	0.0052
HMDB0000207	Lipid	Triacylglycerols	TAG52:1-FA18:1	75.8427	66.79	80.8545	1.20794	0.272554	1.07225	1.39119	0.829244	1.74904	No	0.00465
HMDB0007112	Lipid	Diacylglycerols	DAG(16:0/20:4)	0.225673	0.200262	0.24181	1.2073	0.271787	1.0473	1.35844	0.821322	1.74702	No	0.00395
HMDB0002000	Lipid	Triacylglycerols	TAG46:3-FA14:1	0.200179	0.159399	0.192222	1.20585	0.270047	1.04833	1.35321	0.826745	1.74946	No	0.00325
HMDB0000827	Lipid	Triacylglycerols	TAG48:2-FA18:0	0.280196	0.230336	0.27707	1.20382	0.267624	1.05966	1.37338	0.818404	1.74943	No	0.005
HMDB0005060	Lipid	Triacylglycerols	TAG54:2-FA20:2	0.460166	0.403532	0.484727	1.20228	0.265773	1.04913	1.3619	0.82284	1.7626	No	0.0042
HMDB0000827	Lipid	Triacylglycerols	TAG50:2-FA18:0	2.3839	2.0428	2.45461	1.19977	0.262756	1.06459	1.38413	0.818418	1.75122	No	0.00395
HMDB0000827	Lipid	Triacylglycerols	TAG54:0-FA18:0	0.636201	0.585805	0.703626	1.19874	0.261515	1.05053	1.3627	0.825253	1.75141	No	0.00425
HMDB0007131	Lipid	Diacylglycerols	DAG(16:1/18:1)	2.81523	2.37975	2.84592	1.19601	0.258229	1.05301	1.3598	0.814699	1.73881	No	0.00355
HMDB0003229	Lipid	Triacylglycerols	TAG48:4-FA16:1	0.563688	0.471635	0.563697	1.19531	0.25738	1.05555	1.36874	0.823505	1.75241	No	0.0046
HMDB0000220	Lipid	Triacylglycerols	TAG50:4-FA16:0	3.29565	2.90077	3.45818	1.19507	0.2571	1.0483	1.35844	0.822938	1.7604	No	0.0035
HMDB0006528	Lipid	Triacylglycerols	TAG52:5-FA22:5	0.730463	0.647014	0.773463	1.19504	0.25706	1.0599	1.3769	0.810041	1.73703	No	0.00365
HMDB0000207	Lipid	Triacylglycerols	TAG51:2-FA18:1	18.1872	15.8281	18.9145	1.19399	0.255789	1.0258	1.32699	0.822522	1.73348	No	0.00325
HMDB0000220	Lipid	Triacylglycerols	TAG56:2-FA16:0	0.420464	0.373012	0.442811	1.18931	0.250128	1.02135	1.33425	0.80959	1.74282	No	0.00285
HMDB0001388	Lipid	Triacylglycerols	TAG51:3-FA18:3	0.346256	0.310588	0.369608	1.18791	0.248423	1.05391	1.36806	0.813395	1.71811	No	0.00325
HMDB0000220	Lipid	Triacylglycerols	TAG56:5-FA16:0	2.44923	2.19148	2.60096	1.18602	0.246133	1.0443	1.355	0.818698	1.75588	No	0.00375
HMDB0000658	Lipid	Cholesteryl esters	CE(16:1)	116.109	96.9539	114.854	1.18558	0.245597	1.02751	1.3338	0.819362	1.74109	No	0.0034
HMDB0000673	Lipid	Triacylglycerols	TAG50:2-FA18:2	41.0922	37.4202	44.2843	1.18413	0.243828	1.03646	1.33656	0.803022	1.71523	No	0.00415
HMDB0001388	Lipid	Triacylglycerols	TAG50:4-FA18:3	5.30917	4.6928	5.55409	1.1834	0.24294	1.04461	1.35451	0.826108	1.73548	No	0.0029
HMDB0000220	Lipid	Triacylglycerols	TAG58:7-FA16:0	0.412503	0.364793	0.43158	1.1833	0.242813	1.03929	1.34928	0.814389	1.73835	No	0.00305
HMDB0002183	Lipid	Triacylglycerols	TAG54:6-FA22:6	5.15588	4.9399	5.83289	1.17829	0.236691	1.04059	1.348	0.807083	1.73055	No	0.00285
HMDB0000207	Lipid	Triacylglycerols	TAG52:2-FA18:1	627.83	564.314	663.484	1.17638	0.23435	1.01124	1.31513	0.819551	1.73967	No	0.00255
HMDB0000673	Lipid	Triacylglycerols	TAG49:2-FA18:2	1.96261	1.77958	2.07967	1.17201	0.228983	1.03703	1.34442	0.799775	1.69429	No	0.00295
HMDB0002000	Lipid	Triacylglycerols	TAG48:3-FA14:1	1.81911	1.54892	1.81708	1.17167	0.228567	1.03513	1.3444	0.802892	1.70029	No	0.00325
HMDB0005060	Lipid	Triacylglycerols	TAG54:3-FA20:2	3.91219	3.49429	4.09419	1.1716	0.228477	1.03387	1.34082	0.793876	1.71861	No	0.0035
HMDB0000207	Lipid	Triacylglycerols	TAG48:3-FA18:1	2.89681	2.40758	2.81849	1.17041	0.227018	1.02357	1.32444	0.792418	1.69265	No	0.00245
HMDB0000220	Lipid	Triacylglycerols	TAG54:1-FA16:0	1.30599	1.21319	1.41893	1.16986	0.226331	1.0203	1.32079	0.801002	1.7028	No	0.0025
HMDB0000220	Lipid	Triacylglycerols	TAG56:3-FA16:0	0.256276	0.227231	0.265493	1.16946	0.225837	1.02448	1.31972	0.805595	1.71219	No	0.0028
HMDB0006528	Lipid	Triacylglycerols	TAG54:6-FA22:5	1.9866	1.76877	2.06704	1.16892	0.22518	1.03415	1.33657	0.807264	1.72288	No	0.0027
HMDB0007160	Lipid	Diacylglycerols	DAG(18:0/18:1)	1.61602	1.46611	1.70985	1.16286	0.217675	1.03347	1.34091	0.804586	1.7237	No	0.00325
HMDB0000827	Lipid	Triacylglycerols	TAG46:1-FA18:0	0.229484	0.197243	0.228645	1.15909	0.212996	1.01876	1.32419	0.790646	1.68969	No	0.00215
HMDB0000092	Metabolite	Alpha amino acids and derivatives	Dimethylglycine	8.3961	7.3767	8.58294	1.15901	0.21289	1.02579	1.30775	0.814608	1.69044	No	0.00305
HMDB0002259	Lipid	Triacylglycerols	TAG51:2-FA17:0	3.26164	2.90546	3.36178	1.15765	0.211194	1.02417	1.32803	0.777729	1.66009	No	0.00265
HMDB0002212	Lipid	Triacylglycerols	TAG52:1-FA20:0	0.253173	0.234405	0.270579	1.15722	0.210669	1.02015	1.31859	0.792851	1.67928	No	0.00255
HMDB0000220	Lipid	Triacylglycerols	TAG54:4-FA16:0	7.86413	7.16289	8.28331	1.15702	0.210416	1.01653	1.32009	0.789082	1.66861	No	0.00195
HMDB0000705	Metabolite	Fatty Acyls	Hexanoylcarnitine	0.0417646	0.0378248	0.0437722	1.15503	0.207925	1.01845	1.29221	0.81244	1.65311	No	0.00285
HMDB0000791	Metabolite	Fatty Acyls	Octanoylcarnitine	1.25562	1.15882	1.33827	1.15464	0.207445	1.00332	1.28055	0.815989	1.67089	No	0.00335
HMDB0001043	Lipid	Triacylglycerols	TAG54:5-FA20:4	15.8207	14.6663	16.8869	1.15404	0.206692	1.01018	1.31147	0.790042	1.66917	No	0.0019
HMDB0000673	Lipid	Triacylglycerols	TAG46:3-FA18:2	0.64426	0.548857	0.633442	1.15241	0.204658	1.00783	1.30551	0.788134	1.66941	No	0.0021
HMDB0001043	Lipid	Triacylglycerols	TAG53:5-FA20:4	0.423873	0.386963	0.443854	1.14635	0.197044	0.98682	1.28141	0.784586	1.66962	No	0.0019
HMDB0000673	Lipid	Triacylglycerols	TAG48:3-FA18:2	5.29252	4.60295	5.26264	1.14598	0.19658	1.00231	1.29527	0.785471	1.66732	No	0.00205
HMDB0000736	Metabolite	Fatty Acyls	Isobutyrylcarnitine	0.170349	0.152295	0.175047	1.14569	0.196214	1.00757	1.27534	0.813664	1.65097	No	0.0025
HMDB0000017	Metabolite	Pyridines and derivatives	4-Pyridoxate	0.0147212	0.0130449	0.015001	1.14474	0.195025	1.01808	1.30355	0.804019	1.66972	No	0.0023
HMDB0002925	Lipid	Triacylglycerols	TAG52:5-FA20:3	0.435414	0.375054	0.430113	1.14451	0.194727	1.01262	1.31559	0.76972	1.63754	No	0.00235
HMDB0000939	Metabolite	Alpha amino acids and derivatives	SAH	0.0147686	0.0131521	0.0150859	1.14412	0.194242	1.00504	1.28435	0.801974	1.65406	No	0.0016
HMDB0011474	Lipid	Lysophosphatidylethanolamines	LPE(16:1)	0.0643253	0.0539443	0.0616586	1.14399	0.194079	1.00043	1.29753	0.787891	1.6645	No	0.00185
HMDB0000220	Lipid	Triacylglycerols	TAG52:2-FA16:0	373.708	344.371	393.282	1.1411	0.190427	0.993297	1.29336	0.788359	1.66616	No	0.00145
HMDB0000220	Lipid	Triacylglycerols	TAG54:5-FA16:0	8.63967	8.08471	9.20509	1.13892	0.18767	0.997657	1.29825	0.779225	1.654	No	0.00175
HMDB0002000	Lipid	Triacylglycerols	TAG48:4-FA14:1	0.367589	0.324412	0.368766	1.13838	0.186988	1.01201	1.30546	0.773311	1.63653	No	0.0018
HMDB0000651	Metabolite	Fatty Acyls	Decanoylcarnitine	0.988075	0.912861	1.03854	1.13707	0.18532	1.00201	1.27505	0.80641	1.65098	No	0.0019
HMDB0000220	Lipid	Triacylglycerols	TAG50:3-FA16:0	36.658	33.6136	38.2286	1.1353	0.183073	0.981105	1.27122	0.782564	1.66489	No	0.00165
HMDB0003229	Lipid	Triacylglycerols	TAG51:3-FA16:1	1.70194	1.51168	1.70784	1.13149	0.178218	1.00608	1.30593	0.772855	1.64134	No	0.0014
HMDB0000824	Metabolite	Fatty Acyls	Propionylcarnitine	0.1854	0.172023	0.195093	1.13071	0.177227	0.989296	1.25563	0.804828	1.63799	No	0.00255
HMDB0006725	Lipid	Cholesteryl esters	CE(14:0)	31.0793	27.2441	30.8239	1.13038	0.176806	0.988347	1.28849	0.786425	1.68669	No	0.00165
HMDB0000827	Lipid	Triacylglycerols	TAG54:1-FA18:0	6.36342	6.05124	6.85075	1.12973	0.175974	0.997322	1.29209	0.769049	1.63136	No	0.0013
HMDB0009089	Lipid	Phosphatidylethanolamines	PE(18:2/16:1)	0.345214	0.326835	0.367579	1.12419	0.16889	1.00025	1.29268	0.767287	1.63225	No	0.0018
HMDB0000138	Metabolite	Bile acids, alcohols and derivatives	Glycocholate	5.46167	5.07933	5.71172	1.12181	0.165833	0.988182	1.25161	0.780046	1.59677	No	0.0024
HMDB0000806	Lipid	Triacylglycerols	TAG52:3-FA14:0	0.483594	0.434321	0.486645	1.12078	0.164503	0.982909	1.27493	0.758491	1.62026	No	0.00145
HMDB0000207	Lipid	Triacylglycerols	TAG46:3-FA18:1	0.390517	0.34351	0.383923	1.11997	0.163466	0.996031	1.28562	0.75968	1.60346	No	0.0017
HMDB0000014	Metabolite	Pyrimidines and derivatives	Deoxycytidine	0.0623152	0.0582768	0.0649757	1.1137	0.155359	0.984503	1.24823	0.7992	1.62589	No	0.00205
HMDB0000060	Metabolite	Keto acids and derivatives	Acetoacetate	1253.78	1173.24	1311.65	1.1133	0.154836	0.981457	1.24262	0.794073	1.61245	No	0.00175
HMDB0000827	Lipid	Triacylglycerols	TAG50:3-FA18:0	0.395634	0.362785	0.403108	1.11298	0.154428	0.970704	1.25989	0.760522	1.62838	No	0.0012
HMDB0007873	Lipid	Phosphatidylcholines	PC(14:0/18:1)	4.95118	4.23211	4.68027	1.1091	0.149395	0.964123	1.24311	0.768211	1.61935	No	0.001
HMDB0001999	Lipid	Triacylglycerols	TAG52:6-FA20:5	1.39743	1.30415	1.4443	1.10792	0.147859	0.99645	1.28323	0.757276	1.61478	No	0.0011
HMDB0000222	Metabolite	Fatty Acyls	Palmitoylcarnitine	0.059882	0.0559047	0.0621481	1.10683	0.146432	0.984314	1.24281	0.771626	1.55807	No	0.0013
HMDB0000725	Metabolite	Alpha amino acids and derivatives	4-L-Hydroxyproline	9.33667	8.59255	9.51191	1.10619	0.145601	0.973333	1.23081	0.7813	1.59044	No	0.00135
HMDB0003229	Lipid	Triacylglycerols	TAG52:2-FA16:1	10.1398	9.3592	10.3394	1.10565	0.144892	0.984134	1.27971	0.748884	1.59358	No	0.0007
HMDB0000826	Lipid	Triacylglycerols	TAG51:2-FA15:0	5.99802	5.60552	6.20104	1.10559	0.144817	0.973096	1.26292	0.76046	1.62576	No	0.0013
HMDB0008035	Lipid	Phosphatidylcholines	PC(18:0/16:1)	2.02424	1.77723	1.96503	1.10479	0.143774	0.970697	1.25975	0.752263	1.58878	No	0.0008
HMDB0001043	Lipid	Triacylglycerols	TAG55:5-FA20:4	0.486356	0.468368	0.517486	1.10302	0.141458	0.978288	1.26788	0.743979	1.59957	No	0.00135
HMDB0002000	Lipid	Triacylglycerols	TAG50:3-FA14:1	2.17033	1.95544	2.15324	1.10273	0.141076	0.961222	1.25307	0.754899	1.60162	No	0.0007
HMDB0000207	Lipid	Triacylglycerols	TAG53:2-FA18:1	14.39	13.5432	14.9143	1.10268	0.141015	0.960793	1.24495	0.758054	1.61787	No	0.00135
HMDB0000826	Lipid	Triacylglycerols	TAG49:3-FA15:0	0.686743	0.63275	0.697205	1.10234	0.140564	0.973618	1.26097	0.755895	1.61378	No	0.0013
HMDB0005066	Metabolite	Fatty Acyls	Tetradecanoylcarnitine	0.167187	0.155632	0.171587	1.10132	0.139229	0.975618	1.23646	0.783388	1.58916	No	0.0009
HMDB0011351	Lipid	Phosphatidylethanolamines	PE(P-16:0/20:3)	0.76509	0.726866	0.79895	1.09842	0.135424	0.960108	1.2423	0.749551	1.58331	No	0.001
HMDB0000130	Metabolite	Phenols	Homogentisate	2.53418	2.42493	2.66326	1.09595	0.132178	0.961278	1.22004	0.777513	1.59728	No	0.00205
HMDB0000630	Metabolite	Pyrimidines and derivatives	Cytosine	0.0277069	0.0258011	0.0282747	1.09472	0.130566	0.960882	1.21593	0.771722	1.57252	No	0.0007
HMDB0004951	Lipid	Ceramides	CER(20:0)	0.147754	0.135122	0.147362	1.09128	0.126019	0.952408	1.23347	0.756595	1.60439	No	0.00095
HMDB0010367	Lipid	Cholesteryl esters	CE(14:1)	1.63454	1.46049	1.5881	1.0907	0.125253	0.956219	1.23713	0.740378	1.5836	No	0.0012
HMDB0000207	Lipid	Triacylglycerols	TAG48:4-FA18:1	0.422419	0.378338	0.41294	1.08996	0.124281	0.941016	1.21534	0.749712	1.59	No	0.0009
HMDB0000574	Metabolite	Alpha amino acids and derivatives	Cysteine	141.431	135.131	147.286	1.08834	0.12213	0.968899	1.22957	0.761793	1.55621	No	0.00145
HMDB0000207	Lipid	Triacylglycerols	TAG58:5-FA18:1	0.428787	0.406848	0.443003	1.08786	0.121492	0.949075	1.23166	0.74976	1.60647	No	0.0007
HMDB0000214	Metabolite	Alpha amino acids and derivatives	Ornithine	53.0759	51.344	55.9071	1.08783	0.121458	0.947943	1.20282	0.77709	1.59065	No	0.0014
HMDB0003229	Lipid	Triacylglycerols	TAG50:3-FA16:1	39.6066	36.2634	39.4326	1.08566	0.118576	0.954102	1.23761	0.74324	1.5862	No	0.00065
HMDB0000687	Metabolite	Alpha amino acids and derivatives	Leucine	59.1348	56.1937	60.8359	1.08202	0.113721	0.959751	1.21055	0.766803	1.54602	No	0.00095
HMDB0006528	Lipid	Triacylglycerols	TAG56:5-FA22:5	1.24931	1.22465	1.32419	1.08142	0.112927	0.947416	1.22493	0.737258	1.57297	No	0.00065
-	Lipid	Phosphatidylcholines	PC(18:0/14:0)	0.322584	0.286235	0.309475	1.08089	0.112219	0.960686	1.24446	0.749538	1.59232	No	0.00075
HMDB0003229	Lipid	Triacylglycerols	TAG49:3-FA16:1	0.720995	0.653705	0.704532	1.07985	0.110829	0.942914	1.22288	0.738251	1.56695	No	0.0005
HMDB0000207	Lipid	Triacylglycerols	TAG54:1-FA18:1	6.33232	6.27051	6.75616	1.0797	0.110624	0.954764	1.23701	0.746961	1.60398	No	0.0005
HMDB0000099	Metabolite	Alpha amino acids and derivatives	Cystathionine	0.10983	0.102757	0.110887	1.07881	0.109437	0.95614	1.20784	0.763402	1.54653	No	0.001
HMDB0000220	Lipid	Triacylglycerols	TAG54:3-FA16:0	6.09072	5.85356	6.30877	1.07784	0.108143	0.966511	1.24517	0.744123	1.5612	No	0.00065
HMDB0009000	Lipid	Phosphatidylethanolamines	PE(18:0/20:2)	0.404501	0.370489	0.398545	1.0762	0.105953	0.948671	1.23162	0.732838	1.55871	No	0.00075
HMDB0000638	Lipid	Triacylglycerols	TAG48:3-FA12:0	1.69875	1.50661	1.61979	1.07347	0.102279	0.944119	1.22696	0.730544	1.54885	No	0.00085
HMDB0002259	Lipid	Triacylglycerols	TAG53:2-FA17:0	7.12854	6.88956	7.3953	1.07338	0.102158	0.956224	1.23775	0.735201	1.55882	No	0.00065
HMDB0000673	Lipid	Triacylglycerols	TAG51:2-FA18:2	2.30161	2.23826	2.4007	1.0732	0.101912	0.941116	1.22386	0.734281	1.56795	No	0.00075
HMDB0000162	Metabolite	Alpha amino acids and derivatives	Proline	115.443	111.607	119.48	1.07292	0.101549	0.938106	1.18283	0.76575	1.54247	No	0.001
HMDB0000058	Metabolite	Purines and derivatives	cAMP	0.0243892	0.0232261	0.0249686	1.07288	0.101486	0.945858	1.19319	0.781199	1.56483	No	0.0007
HMDB0001043	Lipid	Triacylglycerols	TAG52:6-FA20:4	0.647076	0.613592	0.65475	1.06814	0.0950964	0.934702	1.21113	0.747376	1.5693	No	0.00065
HMDB0002925	Lipid	Triacylglycerols	TAG54:5-FA20:3	4.05755	3.88668	4.14006	1.06681	0.0932966	0.946847	1.22412	0.718776	1.5401	No	0.00065
HMDB0000562	Metabolite	Alpha amino acids and derivatives	Creatinine	61.6493	58.8843	63.0456	1.06649	0.0928715	0.955888	1.19741	0.757982	1.51631	No	0.0009
HMDB0002212	Lipid	Triacylglycerols	TAG54:1-FA20:0	1.04947	1.0661	1.13599	1.06555	0.0915945	0.941791	1.2303	0.732411	1.57494	No	0.0007
HMDB0000210	Metabolite	Beta amino acids and derivatives	Pantothenate	0.320353	0.304608	0.322249	1.06025	0.0844111	0.939231	1.18566	0.740024	1.49774	No	0.0004
HMDB0000062	Metabolite	Quaternary ammonium salts	Carnitine	31.1771	30.243	32.1215	1.05946	0.0833358	0.937487	1.18335	0.748261	1.5029	No	0.0008
HMDB0001999	Lipid	Triacylglycerols	TAG54:5-FA20:5	0.858618	0.864794	0.91489	1.05859	0.0821461	0.938218	1.2146	0.727881	1.55308	No	0.0005
HMDB0000043	Metabolite	Alpha amino acids and derivatives	Betaine	41.9688	40.159	42.4426	1.05594	0.0785311	0.949091	1.20005	0.748432	1.51616	No	0.00055
HMDB0000827	Lipid	Triacylglycerols	TAG52:2-FA18:0	22.8301	22.449	23.6736	1.0557	0.0781958	0.919518	1.18849	0.717147	1.51488	No	0.00025
HMDB0004953	Lipid	Ceramides	CER(24:1)	1.7012	1.60997	1.69861	1.05454	0.07661	0.91408	1.18394	0.722602	1.53832	No	0.00055
HMDB0002183	Lipid	Triacylglycerols	TAG52:7-FA22:6	0.675706	0.664235	0.699465	1.05174	0.0727756	0.927571	1.20477	0.720557	1.54958	No	0.00055
HMDB0001388	Lipid	Triacylglycerols	TAG52:3-FA18:3	4.30603	4.32171	4.53931	1.05154	0.0725004	0.925515	1.20481	0.717921	1.52652	No	0.00045
HMDB0001388	Lipid	Triacylglycerols	TAG51:4-FA18:3	0.960374	0.940937	0.989751	1.0515	0.0724527	0.934353	1.2103	0.724322	1.53176	No	0.0002
HMDB0000207	Lipid	Triacylglycerols	TAG50:3-FA18:1	33.4615	31.433	33.023	1.04975	0.070043	0.910263	1.18118	0.719064	1.54187	No	0.00065
HMDB0000673	Lipid	Triacylglycerols	TAG50:3-FA18:2	47.5523	46.0462	48.3028	1.04887	0.068839	0.926976	1.20304	0.710403	1.5169	No	0.0007
HMDB0000220	Lipid	Triacylglycerols	TAG53:4-FA16:0	0.55762	0.544665	0.570961	1.0482	0.0679093	0.928399	1.20052	0.719122	1.51306	No	0.00015
HMDB0034296	Lipid	Triacylglycerols	TAG56:2-FA20:1	0.56381	0.553296	0.579256	1.04774	0.0672812	0.928523	1.2022	0.705747	1.49503	No	0.00025
-	Lipid	Diacylglycerols	DAG(14:1/18:1)	0.287782	0.270049	0.282682	1.04567	0.0644276	0.916316	1.18193	0.716282	1.51904	No	0.00045
HMDB0001043	Lipid	Triacylglycerols	TAG58:8-FA20:4	0.502727	0.509868	0.531879	1.04489	0.0633486	0.933318	1.20774	0.707899	1.52638	No	0.0008
HMDB0008927	Lipid	Phosphatidylethanolamines	PE(16:0/18:1)	2.57996	2.34944	2.45204	1.0445	0.0628132	0.910211	1.17826	0.722178	1.5356	No	0.0005
HMDB0003229	Lipid	Triacylglycerols	TAG54:6-FA16:1	1.62334	1.57016	1.63893	1.04371	0.0617174	0.916505	1.1878	0.710823	1.52319	No	0.00035
HMDB0000172	Metabolite	Alpha amino acids and derivatives	Isoleucine	53.6444	51.747	54.0524	1.0428	0.0604582	0.92526	1.16772	0.740754	1.48647	No	0.0004
HMDB0003229	Lipid	Triacylglycerols	TAG54:3-FA16:1	0.826079	0.783533	0.816498	1.04231	0.0597908	0.906705	1.18245	0.703666	1.5287	No	0.00045
HMDB0000226	Metabolite	Pyrimidines and derivatives	Orotate	0.527217	0.515587	0.538063	1.04166	0.0588911	0.931636	1.1714	0.728335	1.49059	No	0.00075
HMDB0000220	Lipid	Triacylglycerols	TAG54:6-FA16:0	6.01991	6.14416	6.40286	1.04155	0.0587254	0.92275	1.20068	0.702827	1.51867	No	0.00075
-	Lipid	Ceramides	CER(18:0)	0.162865	0.153665	0.159857	1.04096	0.0579204	0.911787	1.18179	0.721358	1.52405	No	0.00045
HMDB0000207	Lipid	Triacylglycerols	TAG58:6-FA18:1	1.45864	1.45431	1.50925	1.04001	0.0565989	0.902624	1.17169	0.698436	1.49332	No	0.0006
HMDB0000673	Lipid	Triacylglycerols	TAG49:3-FA18:2	0.960378	0.924653	0.960707	1.03881	0.0549256	0.901954	1.17019	0.714351	1.53224	No	0.0002
HMDB0000220	Lipid	Triacylglycerols	TAG53:3-FA16:0	1.37454	1.36504	1.4172	1.03852	0.0545352	0.909221	1.18736	0.71398	1.52602	No	0.00045
HMDB0000827	Lipid	Triacylglycerols	TAG56:2-FA18:0	0.602448	0.605958	0.628116	1.03837	0.054323	0.919859	1.19416	0.702341	1.50626	No	0.00045
HMDB0003334	Metabolite	Alpha amino acids and derivatives	SDMA	2.82844	2.7186	2.82477	1.03804	0.0538576	0.926247	1.17118	0.735957	1.49206	No	0.0004
HMDB0000207	Lipid	Triacylglycerols	TAG55:2-FA18:1	0.979322	0.944107	0.981731	1.03761	0.0532584	0.910377	1.18259	0.708696	1.50547	No	0.00015
HMDB0034296	Lipid	Triacylglycerols	TAG52:3-FA20:1	0.419082	0.397314	0.411988	1.03719	0.0526847	0.910793	1.18118	0.713692	1.51658	No	0.00035
HMDB0002925	Lipid	Triacylglycerols	TAG58:8-FA20:3	0.240616	0.236491	0.244911	1.03577	0.0507089	0.89977	1.16741	0.705919	1.48844	No	0.0002
HMDB0001488	Metabolite	Pyridines and derivatives	Nicotinate	1.58986	1.58829	1.64274	1.03504	0.0496896	0.913611	1.15545	0.722885	1.46797	No	0.0004
HMDB0009056	Lipid	Phosphatidylethanolamines	PE(18:1/16:1)	0.16069	0.148639	0.15351	1.03441	0.0488067	0.913143	1.18331	0.709578	1.50577	No	0.0006
HMDB0000207	Lipid	Triacylglycerols	TAG50:4-FA18:1	3.12826	3.03268	3.13972	1.03393	0.0481436	0.909122	1.17362	0.715587	1.50755	No	0.0004
HMDB0007218	Lipid	Diacylglycerols	DAG(18:1/18:1)	11.1793	10.9255	11.2908	1.03391	0.0481126	0.927017	1.20012	0.710726	1.5034	No	0.0003
HMDB0000904	Metabolite	Alpha amino acids and derivatives	Citrulline	46.8229	45.5047	47.0582	1.03362	0.0477058	0.918141	1.16462	0.72467	1.47587	No	0.0007
HMDB0000097	Metabolite	Quaternary ammonium salts	Choline	18.378	18.1245	18.7822	1.03352	0.0475662	0.916525	1.15473	0.726235	1.47391	No	0.0005
HMDB0000688	Metabolite	Fatty Acyls	Isovalerylcarnitine	0.0933661	0.0937194	0.0967911	1.03219	0.0457064	0.916615	1.15933	0.721543	1.47785	No	0.0005
HMDB0002259	Lipid	Triacylglycerols	TAG51:3-FA17:0	0.758264	0.748199	0.772647	1.03189	0.0452949	0.901943	1.16636	0.706926	1.51315	No	0.00025
HMDB0007972	Lipid	Phosphatidylcholines	PC(16:0/18:1)	342.872	320.628	330.172	1.03061	0.0434938	0.906947	1.17426	0.708382	1.50335	No	0.0004
HMDB0000827	Lipid	Triacylglycerols	TAG52:4-FA18:0	0.586424	0.582602	0.599353	1.02914	0.0414423	0.897539	1.16568	0.70044	1.48594	No	0.00065
HMDB0000827	Lipid	Triacylglycerols	TAG52:3-FA18:0	5.05592	5.0677	5.21042	1.02887	0.0410659	0.894566	1.15971	0.705847	1.51028	No	0.00025
HMDB0002226	Lipid	Triacylglycerols	TAG56:6-FA22:4	1.13003	1.13264	1.16442	1.0285	0.0405359	0.915973	1.19087	0.704529	1.49652	No	0.0002
HMDB0007949	Lipid	Phosphatidylcholines	PC(15:0/20:4)	0.863003	0.837899	0.86243	1.02836	0.0403394	0.898228	1.1627	0.708703	1.51053	No	0.0004
HMDB0005060	Lipid	Triacylglycerols	TAG52:4-FA20:2	0.332114	0.315669	0.324562	1.02655	0.0377977	0.908813	1.17205	0.707266	1.50799	No	0.0003
HMDB0000806	Lipid	Triacylglycerols	TAG50:3-FA14:0	19.4595	19.263	19.6625	1.02437	0.0347353	0.905791	1.17517	0.70436	1.49758	No	0.0003
HMDB0000161	Metabolite	Alpha amino acids and derivatives	Alanine	196.997	197.512	202.05	1.02177	0.0310698	0.906043	1.14555	0.72263	1.47749	No	0.0006
-	Lipid	Cholesteryl esters	CE(18:4)	2.22136	2.13421	2.17695	1.02138	0.0305239	0.898941	1.1628	0.703492	1.49757	No	0.0002
HMDB0008936	Lipid	Phosphatidylethanolamines	PE(16:0/20:3)	0.56581	0.52288	0.534346	1.02105	0.0300556	0.898901	1.1603	0.68633	1.47909	No	0.00035
HMDB0000012	Metabolite	Pyrimidines and derivatives	Deoxyuridine	0.383717	0.380841	0.388973	1.02056	0.0293576	0.9027	1.13433	0.723741	1.43945	No	0.0005
HMDB0001043	Lipid	Triacylglycerols	TAG58:7-FA20:4	0.294929	0.298449	0.304892	1.01911	0.0273027	0.88744	1.14663	0.703915	1.48497	No	0.0003
HMDB0003229	Lipid	Triacylglycerols	TAG50:5-FA16:1	0.754824	0.721825	0.736051	1.01838	0.0262695	0.913069	1.18127	0.693723	1.47075	No	0.00035
HMDB0006528	Lipid	Triacylglycerols	TAG56:6-FA22:5	10.5809	10.7761	10.9905	1.01794	0.025655	0.885275	1.15389	0.694675	1.49144	No	0.00075
HMDB0000112	Metabolite	Alpha amino acids and derivatives	GABA	0.197967	0.194352	0.197661	1.01745	0.0249602	0.911449	1.1471	0.718463	1.44201	No	0.00045
HMDB0001043	Lipid	Triacylglycerols	TAG56:4-FA20:4	1.05524	1.11019	1.12989	1.01744	0.024947	0.88376	1.1423	0.691388	1.46409	No	0.00025
HMDB0011343	Lipid	Phosphatidylethanolamines	PE(P-16:0/18:2)	2.40469	2.4878	2.53492	1.01717	0.024558	0.895315	1.16154	0.70836	1.50693	No	0.00045
HMDB0003229	Lipid	Triacylglycerols	TAG54:5-FA16:1	1.37644	1.33602	1.35926	1.01715	0.0245388	0.886793	1.14469	0.706766	1.48373	No	0.0001
HMDB0007975	Lipid	Phosphatidylcholines	PC(16:0/18:3)	11.6249	10.7082	10.8972	1.01705	0.0243896	0.895198	1.15668	0.706033	1.49564	No	0.0003
HMDB0009009	Lipid	Phosphatidylethanolamines	PE(18:0/22:4)	0.482801	0.47163	0.478512	1.01532	0.0219368	0.89878	1.1647	0.694966	1.477	No	0.00035
HMDB0000182	Metabolite	Alpha amino acids and derivatives	Lysine	136.207	135.869	138.222	1.01502	0.021507	0.897971	1.13474	0.70931	1.43986	No	0.00025
HMDB0000564	Lipid	Phosphatidylcholines	PC(16:0/16:0)	12.3248	11.7145	11.8632	1.01451	0.0207821	0.889646	1.15265	0.690801	1.46575	No	0.0005
HMDB0007103	Lipid	Diacylglycerols	DAG(16:0/18:2)	2.3694	2.4571	2.48806	1.01404	0.020121	0.900837	1.16169	0.696358	1.46586	No	0.0008
HMDB0002925	Lipid	Triacylglycerols	TAG56:4-FA20:3	1.42595	1.45592	1.47638	1.01249	0.0179101	0.89503	1.16057	0.696124	1.47883	No	0.0004
HMDB0000673	Lipid	Triacylglycerols	TAG44:3-FA18:2	0.111434	0.103339	0.104279	1.01166	0.0167255	0.892516	1.15845	0.69548	1.47777	No	0.0002
HMDB0002262	Lipid	Cholesteryl esters	CE(12:0)	0.964605	0.91442	0.925133	1.0099	0.0142082	0.882127	1.14583	0.697637	1.48633	No	0.00035
HMDB0000925	Metabolite	Oxides	Trimethylamine N-oxide	7.15291	6.95833	7.0245	1.00952	0.0136756	0.897827	1.1363	0.710998	1.45048	No	0.00025
HMDB0009068	Lipid	Phosphatidylethanolamines	PE(18:1/20:3)	0.350603	0.332302	0.335393	1.00866	0.0124471	0.87278	1.13137	0.68254	1.4536	No	0.0004
HMDB0000207	Lipid	Triacylglycerols	TAG50:5-FA18:1	0.368837	0.364301	0.366856	1.00777	0.0111612	0.887176	1.15465	0.681394	1.45751	No	0.0004
HMDB0000827	Lipid	Triacylglycerols	TAG56:3-FA18:0	0.756824	0.787129	0.792859	1.00718	0.0103249	0.888141	1.14918	0.700038	1.48204	No	0.0003
HMDB0001539	Metabolite	Alpha amino acids and derivatives	ADMA	2.236	2.22494	2.23723	1.00648	0.00931988	0.892274	1.11959	0.716502	1.44259	No	0.0002
HMDB0008054	Lipid	Phosphatidylcholines	PC(18:0/22:4)	2.10597	2.10406	2.1154	1.00611	0.00878601	0.889946	1.15908	0.693354	1.47871	No	0.00025
HMDB0010370	Lipid	Cholesteryl esters	CE(18:3)	60.0251	59.8038	60.1728	1.00565	0.00813477	0.878296	1.13599	0.689984	1.47029	No	0.0003
HMDB0000148	Metabolite	Alpha amino acids and derivatives	Glutamate	44.3629	43.747	44.0138	1.00565	0.00813353	0.885675	1.11584	0.706814	1.42076	No	0.00015
HMDB0000159	Metabolite	Alpha amino acids and derivatives	Phenylalanine	56.8002	57.1665	57.4715	1.00513	0.00738166	0.896646	1.12888	0.710383	1.44229	No	0.0002
HMDB0008945	Lipid	Phosphatidylethanolamines	PE(16:0/22:5)	1.06548	1.00145	1.00857	1.00494	0.00710744	0.881341	1.14025	0.69181	1.48312	No	0.00025
HMDB0007970	Lipid	Phosphatidylcholines	PC(16:0/18:0)	11.1821	10.7984	10.8257	1.00439	0.00631821	0.871121	1.12995	0.686803	1.47442	No	0.00035
HMDB0000827	Lipid	Triacylglycerols	TAG56:4-FA18:0	1.66599	1.75104	1.75757	1.00409	0.00588519	0.889206	1.15193	0.687632	1.46877	No	0.0004
-	Lipid	Diacylglycerols	DAG(16:1/18:3)	0.119105	0.119962	0.120646	1.00341	0.00491179	0.883311	1.14304	0.691926	1.47023	No	0.0004
HMDB0003229	Lipid	Triacylglycerols	TAG52:3-FA16:1	57.3886	56.5485	56.7605	1.00135	0.00194201	0.872167	1.12653	0.685987	1.45408	No	0.00025
HMDB0060057	Lipid	Cholesteryl esters	CE(15:0)	9.26931	9.1074	9.06754	0.998106	-0.00273495	0.87772	1.14004	0.679558	1.45088	No	0.00055
HMDB0000033	Metabolite	Beta amino acids and derivatives	Carnosine	0.0635584	0.0644931	0.0644395	0.998039	-0.00283143	0.885097	1.11711	0.701952	1.42505	No	0.00035
HMDB0000220	Lipid	Triacylglycerols	TAG52:6-FA16:0	1.70876	1.7544	1.75031	0.998003	-0.00288452	0.870577	1.12762	0.689602	1.47898	No	0.00055
HMDB0034296	Lipid	Triacylglycerols	TAG54:3-FA20:1	2.52257	2.54123	2.53839	0.99734	-0.00384206	0.877498	1.13525	0.674675	1.44307	No	0.00045
HMDB0000177	Metabolite	Alpha amino acids and derivatives	Histidine	84.6253	86.155	85.8729	0.996039	-0.00572526	0.884232	1.11724	0.701473	1.42243	No	0.00035
HMDB0007988	Lipid	Phosphatidylcholines	PC(16:0/22:4)	5.59721	5.53301	5.49145	0.994738	-0.00761216	0.871362	1.1282	0.684162	1.45003	No	0.00025
HMDB0002183	Lipid	Triacylglycerols	TAG54:7-FA22:6	5.84019	6.172	6.12924	0.994737	-0.0076131	0.857474	1.11418	0.681014	1.44734	No	0.00015
HMDB0001388	Lipid	Triacylglycerols	TAG52:4-FA18:3	35.638	37.1999	36.9808	0.994442	-0.00804137	0.885704	1.14136	0.682369	1.45263	No	0.0003
HMDB0000175	Metabolite	Purines and derivatives	IMP	4.35009	4.43811	4.39752	0.993069	-0.0100347	0.884748	1.1137	0.707234	1.41649	No	0.0004
HMDB0008269	Lipid	Phosphatidylcholines	PC(20:0/18:1)	1.05798	1.0347	1.02456	0.992975	-0.010171	0.856312	1.11155	0.680829	1.45607	No	0.00015
HMDB0000696	Metabolite	Alpha amino acids and derivatives	Methionine	16.3769	16.6369	16.5037	0.992779	-0.0104556	0.875054	1.10241	0.705538	1.41988	No	0.0002
HMDB0000220	Lipid	Triacylglycerols	TAG56:6-FA16:0	7.96543	8.29168	8.23934	0.992736	-0.0105178	0.884202	1.14711	0.681092	1.44008	No	0.00035
HMDB0000207	Lipid	Triacylglycerols	TAG54:2-FA18:1	63.2659	65.5948	64.9746	0.992454	-0.0109276	0.872787	1.13146	0.685087	1.46054	No	0.00015
HMDB0001548	Metabolite	Carbohydrates and carbohydrate conjugates	D-Ribose-5-P	1.81686	1.84941	1.82884	0.991257	-0.0126685	0.881507	1.11264	0.700382	1.41302	No	0.00025
HMDB0001999	Lipid	Triacylglycerols	TAG54:6-FA20:5	6.23672	6.56627	6.50083	0.990848	-0.0132648	0.851279	1.10283	0.689775	1.45398	No	0.00015
HMDB0000168	Metabolite	Alpha amino acids and derivatives	Asparagine	125.749	127.407	126.056	0.989955	-0.0145646	0.879437	1.10687	0.694777	1.39785	No	0.0003
HMDB0000207	Lipid	Triacylglycerols	TAG58:3-FA18:1	0.433271	0.440239	0.436927	0.989706	-0.0149275	0.874504	1.13128	0.682	1.44441	No	0.0003
HMDB0011382	Lipid	Phosphatidylethanolamines	PE(18:0/20:3)	4.71598	4.62839	4.57885	0.989503	-0.0152238	0.879141	1.1414	0.678141	1.43684	No	0.0005
HMDB0000827	Lipid	Triacylglycerols	TAG54:2-FA18:0	31.5136	32.9073	32.6135	0.989364	-0.0154271	0.860217	1.11735	0.674207	1.45024	No	0.00035
HMDB0001043	Lipid	Triacylglycerols	TAG53:6-FA20:4	0.144558	0.151064	0.149467	0.989114	-0.0157912	0.860418	1.11214	0.678782	1.43341	No	0.00055
HMDB0003229	Lipid	Triacylglycerols	TAG50:4-FA16:1	6.15111	6.1196	6.04038	0.988629	-0.0164984	0.8579	1.11545	0.668803	1.43593	No	0.0005
HMDB0000220	Lipid	Triacylglycerols	TAG56:1-FA16:0	0.207919	0.218464	0.215928	0.987603	-0.0179966	0.8672	1.13037	0.679303	1.45404	No	0.00045
HMDB0002212	Lipid	Triacylglycerols	TAG52:2-FA20:0	0.192748	0.202981	0.200279	0.986044	-0.0202766	0.881992	1.14459	0.668283	1.41936	No	0.00055
HMDB0007228	Lipid	Diacylglycerols	DAG(18:1/20:4)	0.709883	0.727033	0.716813	0.986019	-0.020312	0.863118	1.11697	0.679071	1.44067	No	0.00015
HMDB0001185	Metabolite	Alpha amino acids and derivatives	SAM	0.511537	0.507117	0.499327	0.984788	-0.0221148	0.879183	1.106	0.689956	1.39087	No	0.0007
HMDB0000045	Metabolite	Purines and derivatives	AMP	0.235258	0.229665	0.226217	0.984354	-0.0227503	0.893633	1.12908	0.687841	1.40031	No	0.0005
HMDB0000207	Lipid	Triacylglycerols	TAG55:3-FA18:1	1.65953	1.68038	1.65179	0.98217	-0.025955	0.861704	1.11299	0.664519	1.41321	No	0.0004
HMDB0000883	Metabolite	Alpha amino acids and derivatives	Valine	197.135	201.992	197.979	0.980668	-0.0281636	0.878647	1.10181	0.689452	1.3814	No	0.0005
HMDB0004952	Lipid	Ceramides	CER(22:0)	0.872279	0.900521	0.883345	0.980543	-0.0283465	0.853631	1.10134	0.678516	1.42697	No	0.00025
HMDB0011769	Lipid	Dihydroceramides	DCER(24:1)	0.279167	0.274607	0.269346	0.980502	-0.0284068	0.856889	1.10893	0.670802	1.419	No	0.00055
HMDB0008993	Lipid	Phosphatidylethanolamines	PE(18:0/18:1)	12.9	12.5478	12.281	0.978833	-0.0308659	0.868066	1.12629	0.673652	1.44334	No	0.00055
HMDB0002925	Lipid	Triacylglycerols	TAG56:5-FA20:3	3.25714	3.36476	3.29244	0.977541	-0.0327715	0.854993	1.11226	0.667612	1.42647	No	0.00015
HMDB0002925	Lipid	Triacylglycerols	TAG54:6-FA20:3	0.798059	0.813885	0.795218	0.976982	-0.0335961	0.864056	1.11457	0.669775	1.42491	No	0.00065
HMDB0010379	Lipid	Lysophosphatidylcholines	LPC(14:0)	0.803705	0.790899	0.769193	0.974645	-0.0370514	0.8569	1.11216	0.66741	1.4112	No	0.00055
HMDB0000638	Lipid	Triacylglycerols	TAG48:4-FA12:0	0.49199	0.474108	0.461994	0.974261	-0.0376192	0.875537	1.13607	0.669014	1.41605	No	0.00065
HMDB0008999	Lipid	Phosphatidylethanolamines	PE(18:0/20:1)	0.110381	0.106008	0.103203	0.973422	-0.0388634	0.852797	1.1031	0.664675	1.41148	No	0.0002
HMDB0001388	Lipid	Triacylglycerols	TAG54:3-FA18:3	0.431817	0.465917	0.452409	0.972237	-0.0406207	0.849838	1.10039	0.666916	1.41451	No	0.0005
HMDB0007132	Lipid	Diacylglycerols	DAG(16:1/18:2)	0.761107	0.783825	0.762599	0.97217	-0.0407196	0.862901	1.11591	0.671749	1.42622	No	0.0001
HMDB0001043	Lipid	Triacylglycerols	TAG58:9-FA20:4	0.700129	0.74691	0.725358	0.97201	-0.0409567	0.849261	1.09665	0.665734	1.41001	No	0.0004
HMDB0001043	Lipid	Triacylglycerols	TAG58:6-FA20:4	0.243801	0.257277	0.249469	0.970906	-0.0425959	0.833545	1.08517	0.658605	1.40895	No	0.00025
HMDB0000220	Lipid	Triacylglycerols	TAG53:0-FA16:0	1.80034	1.94619	1.89046	0.969856	-0.0441574	0.850938	1.10502	0.66673	1.41642	No	0.0005
HMDB0000518	Metabolite	Bile acids, alcohols and derivatives	Chenodeoxycholate	8.40164	8.58345	8.27476	0.967918	-0.0470437	0.868757	1.09398	0.687609	1.3954	No	0.00045
HMDB0008107	Lipid	Phosphatidylcholines	PC(18:1/18:3)	1.65759	1.60653	1.55455	0.967489	-0.0476832	0.856339	1.10082	0.662595	1.40741	No	0.00055
HMDB0011342	Lipid	Phosphatidylethanolamines	PE(P-16:0/18:1)	1.05975	1.10154	1.06623	0.967419	-0.0477879	0.841294	1.09051	0.656357	1.41472	No	0.00045
HMDB0000220	Lipid	Triacylglycerols	TAG54:0-FA16:0	0.306554	0.334799	0.32358	0.966408	-0.049295	0.856862	1.10718	0.667385	1.40231	No	0.0003
HMDB0000517	Metabolite	Alpha amino acids and derivatives	Arginine	36.9557	37.8821	36.4882	0.963492	-0.0536553	0.865862	1.08822	0.675294	1.35657	No	0.0004
HMDB0005060	Lipid	Triacylglycerols	TAG54:4-FA20:2	2.02378	2.09496	2.02133	0.963336	-0.0538884	0.842676	1.09423	0.664004	1.42023	No	0.0004
HMDB0000742	Metabolite	Alpha amino acids and derivatives	Homocysteine	18.6856	19.2811	18.5484	0.96202	-0.0558619	0.86343	1.08913	0.679764	1.37916	No	0.00025
HMDB0000848	Metabolite	Fatty Acyls	Stearoylcarnitine	0.0303532	0.0310953	0.0298593	0.961233	-0.0570416	0.860126	1.08519	0.674556	1.35484	No	0.0003
HMDB0008101	Lipid	Phosphatidylcholines	PC(18:1/16:1)	11.2192	10.7034	10.278	0.960181	-0.0586218	0.839013	1.08428	0.660256	1.39785	No	0.0004
HMDB0000827	Lipid	Triacylglycerols	TAG58:6-FA18:0	0.639699	0.692413	0.664495	0.960115	-0.0587202	0.838198	1.08662	0.666919	1.41	No	0.00035
HMDB0000673	Lipid	Triacylglycerols	TAG52:8-FA18:2	0.193777	0.207142	0.198589	0.957728	-0.0623121	0.839204	1.08924	0.657042	1.39173	No	0.00025
HMDB0003229	Lipid	Triacylglycerols	TAG51:4-FA16:1	0.509005	0.52037	0.497792	0.957656	-0.06242	0.841848	1.08522	0.660872	1.39713	No	0.0001
HMDB0000673	Lipid	Triacylglycerols	TAG52:2-FA18:2	29.9513	32.3374	30.921	0.955731	-0.0653234	0.834466	1.08102	0.649383	1.38473	No	0.0004
HMDB0000207	Lipid	Triacylglycerols	TAG56:5-FA18:1	7.97291	8.5296	8.14872	0.955184	-0.0661494	0.828401	1.07738	0.649379	1.38855	No	0.00045
HMDB0001406	Metabolite	Pyridines and derivatives	NAM	0.13266	0.142134	0.135229	0.954791	-0.0667437	0.852849	1.0778	0.672388	1.3775	No	0.00055
HMDB0001043	Lipid	Triacylglycerols	TAG56:5-FA20:4	8.13536	8.97357	8.53992	0.952637	-0.070001	0.831533	1.07891	0.637203	1.36427	No	0.0004
HMDB0000036	Metabolite	Organosulfonic acids	Taurocholate	0.44885	0.460243	0.437491	0.951603	-0.0715678	0.859578	1.08312	0.66823	1.34127	No	0.00045
HMDB0001043	Lipid	Triacylglycerols	TAG54:7-FA20:4	1.33746	1.44275	1.36858	0.950909	-0.0726201	0.839681	1.09453	0.657614	1.40977	No	0.00055
HMDB0000207	Lipid	Triacylglycerols	TAG52:3-FA18:1	340.144	360.441	341.698	0.950833	-0.0727357	0.835943	1.08422	0.651218	1.39619	No	0.00055
HMDB0011450	Lipid	Phosphatidylethanolamines	PE(P-18:1/20:3)	0.551457	0.577863	0.549577	0.950714	-0.0729171	0.829934	1.0818	0.644267	1.38127	No	0.0006
HMDB0011353	Lipid	Phosphatidylethanolamines	PE(P-16:0/20:4)	6.60311	7.2075	6.84788	0.950433	-0.0733437	0.819022	1.06381	0.65828	1.3912	No	0.00045
HMDB0006528	Lipid	Triacylglycerols	TAG54:7-FA22:5	0.437132	0.455989	0.433018	0.950037	-0.073945	0.839635	1.08948	0.653615	1.40927	No	0.0003
HMDB0011775	Lipid	Ceramides	CER(22:1)	0.0695935	0.0684448	0.0648538	0.949732	-0.0744073	0.8408	1.0918	0.640635	1.36662	No	0.00035
HMDB0001999	Lipid	Triacylglycerols	TAG52:7-FA20:5	0.312186	0.323497	0.307406	0.949601	-0.0746062	0.82869	1.0821	0.649235	1.39653	No	0.00035
HMDB0000951	Metabolite	Bile acids, alcohols and derivatives	Taurochenodesoxycholate	0.292137	0.307861	0.291941	0.949251	-0.075139	0.841554	1.0625	0.667447	1.34686	No	0.0006
HMDB0000201	Metabolite	Fatty Acyls	Acetylcarnitine	7.11762	7.2908	6.91235	0.947769	-0.0773921	0.844423	1.06513	0.656921	1.32894	No	0.00045
HMDB0000128	Metabolite	Alpha amino acids and derivatives	Guanidoacetate	1.73087	1.83026	1.73065	0.946842	-0.078805	0.845022	1.06424	0.665474	1.33686	No	0.00045
HMDB0000207	Lipid	Triacylglycerols	TAG56:6-FA18:1	11.6297	12.5839	11.8859	0.946585	-0.0791964	0.833624	1.07892	0.650088	1.37998	No	0.0008
-	Lipid	Phosphatidylcholines	PC(12:0/18:1)	0.468399	0.463845	0.438637	0.946104	-0.079929	0.822056	1.06752	0.652001	1.37347	No	0.0008
HMDB0011360	Lipid	Phosphatidylethanolamines	PE(P-16:0/22:5)	1.6057	1.69527	1.60293	0.945374	-0.081043	0.825007	1.07005	0.643099	1.37658	No	0.0006
HMDB0009059	Lipid	Phosphatidylethanolamines	PE(18:1/18:1)	0.878056	0.855823	0.809188	0.944387	-0.0825495	0.82466	1.06309	0.654939	1.371	No	0.00055
HMDB0003229	Lipid	Triacylglycerols	TAG54:7-FA16:1	1.28374	1.39185	1.31239	0.944044	-0.0830738	0.827452	1.07453	0.642729	1.37387	No	0.00035
HMDB0001043	Lipid	Triacylglycerols	TAG54:6-FA20:4	7.79426	8.44271	7.9692	0.943945	-0.0832252	0.837265	1.08188	0.643499	1.38631	No	0.00085
HMDB0000827	Lipid	Triacylglycerols	TAG56:5-FA18:0	3.42398	3.79421	3.568	0.943732	-0.0835507	0.82373	1.07454	0.649826	1.39925	No	0.0009
HMDB0007234	Lipid	Diacylglycerols	DAG(18:1/22:4)	0.0928927	0.0971518	0.0916115	0.943329	-0.0841663	0.827633	1.07345	0.647894	1.38051	No	0.0006
HMDB0002183	Lipid	Triacylglycerols	TAG56:6-FA22:6	3.35396	3.83905	3.62953	0.943173	-0.0844062	0.825194	1.06807	0.65085	1.37856	No	0.0004
HMDB0000918	Lipid	Cholesteryl esters	CE(18:1)	650.617	682.267	642.426	0.942566	-0.0853339	0.835723	1.07987	0.64317	1.36945	No	0.00035
HMDB0007224	Lipid	Diacylglycerols	DAG(18:1/20:1)	0.231742	0.250262	0.235708	0.942531	-0.085388	0.809777	1.05076	0.636899	1.35891	No	0.00065
HMDB0034296	Lipid	Triacylglycerols	TAG56:3-FA20:1	2.23012	2.34675	2.2134	0.942426	-0.0855493	0.82596	1.06256	0.658901	1.38524	No	0.0005
HMDB0007105	Lipid	Diacylglycerols	DAG(16:0/18:3)	0.273843	0.304672	0.287451	0.941763	-0.0865647	0.831039	1.07659	0.651713	1.39024	No	0.0005
HMDB0005060	Lipid	Triacylglycerols	TAG56:3-FA20:2	0.407766	0.435798	0.410885	0.941473	-0.0870076	0.82515	1.06799	0.638822	1.3684	No	0.00055
HMDB0007978	Lipid	Phosphatidylcholines	PC(16:0/20:1)	1.68554	1.74824	1.6444	0.941397	-0.0871243	0.828622	1.07178	0.652045	1.37864	No	0.0006
HMDB0000191	Metabolite	Alpha amino acids and derivatives	Aspartate	1.14666	1.19571	1.12457	0.941203	-0.0874223	0.85132	1.06504	0.665618	1.32629	No	0.00065
HMDB0008040	Lipid	Phosphatidylcholines	PC(18:0/18:3)	3.90163	3.97645	3.74589	0.941003	-0.0877292	0.834967	1.08268	0.645631	1.3727	No	0.00085
HMDB0000641	Metabolite	Alpha amino acids and derivatives	Glutamine	442.248	462.631	435.135	0.940307	-0.0887958	0.854308	1.07376	0.663543	1.32965	No	0.0004
HMDB0000806	Lipid	Triacylglycerols	TAG50:5-FA14:0	0.833983	0.890524	0.834292	0.940209	-0.088946	0.837726	1.0895	0.644052	1.38159	No	0.00055
HMDB0008923	Lipid	Phosphatidylethanolamines	PE(16:0/16:0)	0.0670285	0.0649238	0.0609229	0.939063	-0.0907067	0.823789	1.06821	0.643661	1.38304	No	0.0009
HMDB0060059	Lipid	Cholesteryl esters	CE(17:0)	8.0034	8.38634	7.85689	0.938329	-0.0918342	0.823611	1.07002	0.643504	1.3709	No	0.00065
HMDB0006528	Lipid	Triacylglycerols	TAG58:6-FA22:5	0.85897	0.940304	0.880971	0.937386	-0.0932854	0.826823	1.07438	0.643477	1.37856	No	0.001
HMDB0000211	Metabolite	Sugar alcohols	Myo-inositol	7.76843	8.09386	7.57416	0.936325	-0.0949189	0.840192	1.05868	0.648727	1.31786	No	0.0007
HMDB0001388	Lipid	Triacylglycerols	TAG53:4-FA18:3	0.739942	0.808251	0.755981	0.935568	-0.0960855	0.828497	1.07536	0.641535	1.3639	No	0.0007
HMDB0003229	Lipid	Triacylglycerols	TAG54:4-FA16:1	1.02338	1.05751	0.988531	0.935395	-0.096352	0.823493	1.06391	0.650337	1.36722	No	0.00085
HMDB0000251	Metabolite	Organosulfonic acids	Taurine	48.6621	50.7757	47.5049	0.935343	-0.0964333	0.843896	1.06368	0.663138	1.33686	No	0.0006
HMDB0000207	Lipid	Triacylglycerols	TAG56:3-FA18:1	4.18973	4.43788	4.14955	0.93509	-0.096823	0.822622	1.06564	0.637903	1.35475	No	0.00065
HMDB0004956	Lipid	Ceramides	CER(24:0)	2.42923	2.65857	2.48617	0.934795	-0.097278	0.819513	1.05909	0.641852	1.35202	No	0.00045
-	Lipid	Phosphatidylcholines	PC(14:0/20:3)	0.804823	0.822993	0.768828	0.933541	-0.0992151	0.816053	1.05875	0.638025	1.35641	No	0.0007
HMDB0000207	Lipid	Triacylglycerols	TAG58:2-FA18:1	0.293777	0.316927	0.29563	0.9333	-0.0995878	0.826162	1.06958	0.633109	1.34042	No	0.0008
HMDB0000254	Metabolite	Dicarboxylic acids and derivatives	Succinate	14.8161	15.6166	14.5191	0.931575	-0.102256	0.823652	1.03801	0.658484	1.31422	No	0.00075
HMDB0000673	Lipid	Triacylglycerols	TAG53:2-FA18:2	0.826244	0.899519	0.838078	0.931494	-0.102382	0.828563	1.06832	0.638542	1.34615	No	0.0005
HMDB0000638	Lipid	Triacylglycerols	TAG36:0-FA12:0	0.111049	0.108358	0.10077	0.930088	-0.104561	0.821806	1.06499	0.639107	1.35369	No	0.0008
HMDB0007981	Lipid	Phosphatidylcholines	PC(16:0/20:3)	87.928	91.8129	85.232	0.929434	-0.105576	0.812156	1.05011	0.634403	1.34703	No	0.0004
HMDB0000089	Metabolite	Pyrimidines and derivatives	Cytidine	0.238611	0.249074	0.231249	0.928583	-0.106897	0.826416	1.04642	0.64743	1.30568	No	0.00055
HMDB0000673	Lipid	Triacylglycerols	TAG51:3-FA18:2	6.4415	6.99457	6.48914	0.928114	-0.107626	0.820385	1.06293	0.640843	1.3642	No	0.0006
HMDB0000898	Metabolite	Imidazoles	1-Methylhistamine	0.00820369	0.00853816	0.00793258	0.92783	-0.108067	0.831928	1.0538	0.647821	1.31815	No	0.00095
-	Lipid	Cholesteryl esters	CE(20:2)	1.63048	1.7394	1.61388	0.927646	-0.108353	0.809043	1.05478	0.627858	1.33918	No	0.001
HMDB0005193	Lipid	Cholesteryl esters	CE(20:1)	0.59348	0.637225	0.590487	0.926327	-0.110406	0.817489	1.06588	0.634157	1.3603	No	0.0013
HMDB0007979	Lipid	Phosphatidylcholines	PC(16:0/20:2)	8.75994	9.12763	8.4285	0.926089	-0.110777	0.811839	1.052	0.631152	1.35303	No	0.00085
HMDB0000157	Metabolite	Purines and derivatives	Hypoxanthine	8.18712	8.51651	7.88435	0.925449	-0.111774	0.821536	1.03912	0.63772	1.31345	No	0.00095
HMDB0002226	Lipid	Triacylglycerols	TAG58:6-FA22:4	0.549734	0.598849	0.553147	0.924895	-0.112639	0.815264	1.0612	0.625813	1.33337	No	0.00035
HMDB0008038	Lipid	Phosphatidylcholines	PC(18:0/18:1)	54.5145	57.143	52.7552	0.924721	-0.11291	0.818916	1.05847	0.637869	1.36269	No	0.0007
HMDB0001388	Lipid	Triacylglycerols	TAG48:5-FA18:3	0.167666	0.170338	0.157364	0.924019	-0.114006	0.808767	1.04577	0.635883	1.33837	No	0.0004
HMDB0007883	Lipid	Phosphatidylcholines	PC(14:0/20:4)	1.47239	1.49274	1.37927	0.923042	-0.115532	0.809835	1.04878	0.633627	1.34663	No	0.00065
HMDB0000673	Lipid	Triacylglycerols	TAG48:4-FA18:2	0.878876	0.894733	0.824965	0.921466	-0.117996	0.80612	1.04228	0.637759	1.33306	No	0.00055
HMDB0001388	Lipid	Triacylglycerols	TAG50:5-FA18:3	1.32031	1.39535	1.28432	0.920292	-0.119836	0.805853	1.04411	0.624599	1.32071	No	0.00045
HMDB0008989	Lipid	Phosphatidylethanolamines	PE(18:0/16:0)	0.117079	0.123256	0.113116	0.919098	-0.121709	0.803197	1.04321	0.635049	1.36368	No	0.00065
HMDB0034296	Lipid	Triacylglycerols	TAG54:4-FA20:1	0.530108	0.569499	0.521031	0.916304	-0.126102	0.809379	1.04967	0.628325	1.33446	No	0.00075
-	Lipid	Phosphatidylethanolamines	PE(O-18:0/18:1)	0.445109	0.453541	0.415628	0.916297	-0.126114	0.803685	1.04391	0.631316	1.33575	No	0.00085
HMDB0000220	Lipid	Triacylglycerols	TAG52:3-FA16:0	278.075	309.844	282.965	0.915416	-0.1275	0.806213	1.04856	0.619348	1.33394	No	0.00085
HMDB0000806	Lipid	Triacylglycerols	TAG50:4-FA14:0	4.70494	5.14428	4.71001	0.915341	-0.12762	0.806037	1.04706	0.624879	1.33476	No	0.001
HMDB0008930	Lipid	Phosphatidylethanolamines	PE(16:0/18:3)	0.15456	0.153594	0.140421	0.913674	-0.130248	0.803482	1.04165	0.625937	1.31782	No	0.0012
HMDB0000207	Lipid	Triacylglycerols	TAG56:1-FA18:1	0.405587	0.460509	0.420139	0.910939	-0.134573	0.797428	1.03301	0.632263	1.34368	No	0.0009
HMDB0005060	Lipid	Triacylglycerols	TAG56:4-FA20:2	1.39954	1.52165	1.38341	0.910831	-0.134745	0.80119	1.03956	0.619283	1.32211	No	0.00135
HMDB0007161	Lipid	Diacylglycerols	DAG(18:0/18:2)	0.615542	0.688595	0.626919	0.910338	-0.135526	0.800551	1.04012	0.617069	1.33239	No	0.00155
HMDB0000673	Lipid	Triacylglycerols	TAG54:2-FA18:2	3.36781	3.79004	3.4521	0.909851	-0.136297	0.798172	1.03566	0.62288	1.33424	No	0.001
-	Lipid	Phosphatidylcholines	PC(18:0/12:0)	1.1811	1.24233	1.13086	0.909479	-0.136888	0.810815	1.04798	0.626576	1.31867	No	0.001
HMDB0000673	Lipid	Triacylglycerols	TAG52:3-FA18:2	246.888	277.341	251.629	0.906705	-0.141295	0.804526	1.03937	0.631606	1.34058	No	0.0009
HMDB0008928	Lipid	Phosphatidylethanolamines	PE(16:0/18:2)	3.81097	3.89439	3.52938	0.906329	-0.141894	0.8007	1.03569	0.618118	1.31943	No	0.00115
HMDB0009011	Lipid	Phosphatidylethanolamines	PE(18:0/22:5)	1.79805	1.88192	1.70671	0.905065	-0.143907	0.796089	1.03316	0.622898	1.32942	No	0.0013
HMDB0002212	Lipid	Triacylglycerols	TAG52:3-FA20:0	0.539485	0.610871	0.552709	0.903629	-0.146197	0.792051	1.03353	0.620505	1.32112	No	0.00105
HMDB0002068	Lipid	Triacylglycerols	TAG52:3-FA22:1	0.179687	0.198776	0.179635	0.902011	-0.148782	0.788783	1.02268	0.625284	1.31649	No	0.00125
HMDB0011358	Lipid	Phosphatidylethanolamines	PE(P-16:0/22:4)	0.662968	0.719555	0.648067	0.901503	-0.149596	0.788948	1.02501	0.613122	1.30474	No	0.0012
HMDB0000885	Lipid	Cholesteryl esters	CE(16:0)	360.348	392.046	353.554	0.901474	-0.149642	0.788646	1.01819	0.614702	1.30996	No	0.00135
HMDB0002226	Lipid	Triacylglycerols	TAG56:7-FA22:4	0.223695	0.250901	0.226083	0.900893	-0.150572	0.779023	1.01107	0.611268	1.30919	No	0.0013
-	Lipid	Phosphatidylcholines	PC(17:0/18:1)	2.13868	2.21855	1.99706	0.899761	-0.152387	0.796207	1.03087	0.622108	1.31579	No	0.00075
HMDB0000638	Lipid	Triacylglycerols	TAG40:0-FA12:0	0.0909506	0.0851845	0.0766781	0.89966	-0.152548	0.795096	1.03286	0.62254	1.32645	No	0.0014
HMDB0000207	Lipid	Triacylglycerols	TAG54:3-FA18:1	238.933	261.772	235.494	0.898791	-0.153942	0.789263	1.02705	0.613748	1.31869	No	0.0015
HMDB0011441	Lipid	Phosphatidylethanolamines	PE(P-18:1/18:1)	0.76404	0.846961	0.760919	0.898623	-0.154213	0.787408	1.02527	0.614239	1.30149	No	0.0014
HMDB0003229	Lipid	Triacylglycerols	TAG56:7-FA16:1	0.82776	0.909967	0.818397	0.898564	-0.154307	0.789253	1.02598	0.619409	1.31152	No	0.00165
HMDB0007939	Lipid	Phosphatidylcholines	PC(15:0/18:1)	1.18025	1.21045	1.08625	0.896898	-0.156985	0.785378	1.01478	0.617858	1.29824	No	0.0012
HMDB0000034	Metabolite	Purines and derivatives	Adenine	0.0022445	0.0023991	0.00214654	0.896343	-0.157877	0.809271	1.0221	0.623088	1.26669	No	0.00145
HMDB0007121	Lipid	Diacylglycerols	DAG(16:0/22:6)	0.199531	0.237544	0.212589	0.896193	-0.158118	0.783905	1.01598	0.610453	1.29812	No	0.00145
HMDB0008113	Lipid	Phosphatidylcholines	PC(18:1/20:3)	9.70147	10.3798	9.29044	0.894542	-0.160779	0.783955	1.0122	0.61043	1.29142	No	0.0013
HMDB0006729	Lipid	Cholesteryl esters	CE(22:4)	0.455391	0.485761	0.435089	0.893674	-0.16218	0.772578	1.00078	0.619376	1.30059	No	0.00085
HMDB0001999	Lipid	Triacylglycerols	TAG56:6-FA20:5	1.43668	1.68008	1.49887	0.892637	-0.163854	0.784495	1.01927	0.602662	1.28522	No	0.0008
HMDB0001906	Metabolite	Alpha amino acids and derivatives	2-Aminoisobutyrate	1.75806	1.93907	1.72768	0.892536	-0.164017	0.803069	1.01596	0.618029	1.26239	No	0.00175
HMDB0002183	Lipid	Triacylglycerols	TAG55:7-FA22:6	0.869479	1.01201	0.904122	0.892001	-0.164882	0.787529	1.02085	0.602469	1.29445	No	0.00125
HMDB0010383	Lipid	Lysophosphatidylcholines	LPC(16:1)	3.22345	3.36103	3.00251	0.89158	-0.165563	0.767312	0.99987	0.612053	1.29805	No	0.0013
HMDB0001043	Lipid	Triacylglycerols	TAG58:10-FA20:4	0.582102	0.687257	0.610735	0.890112	-0.167942	0.780788	1.01411	0.619324	1.31571	No	0.0015
HMDB0002068	Lipid	Triacylglycerols	TAG52:4-FA22:1	0.237206	0.266163	0.23687	0.889925	-0.168244	0.776459	1.00522	0.612444	1.30609	No	0.00165
HMDB0004973	Lipid	Hexosylceramides	HCER(20:0)	0.0978647	0.107838	0.0960324	0.889496	-0.168939	0.777684	1.00483	0.617298	1.31904	No	0.001
HMDB0000207	Lipid	Triacylglycerols	TAG52:6-FA18:1	0.515426	0.574021	0.510574	0.889407	-0.169084	0.789387	1.02041	0.600645	1.28841	No	0.0021
HMDB0008937	Lipid	Phosphatidylethanolamines	PE(16:0/20:4)	4.22001	4.4388	3.95122	0.888807	-0.170058	0.781247	1.01312	0.604357	1.29808	No	0.00125
HMDB0011384	Lipid	Phosphatidylethanolamines	PE(P-18:0/20:3)	1.15423	1.31473	1.16607	0.886424	-0.173931	0.766334	0.99629	0.597588	1.27659	No	0.0018
HMDB0006528	Lipid	Triacylglycerols	TAG60:10-FA22:5	0.247028	0.282051	0.249612	0.885026	-0.176209	0.790667	1.02344	0.607553	1.29333	No	0.00115
HMDB0007114	Lipid	Diacylglycerols	DAG(16:0/20:5)	0.129721	0.150622	0.133194	0.884869	-0.176465	0.774405	1.00759	0.60702	1.29973	No	0.00175
HMDB0009069	Lipid	Phosphatidylethanolamines	PE(18:1/20:4)	2.17492	2.27741	2.01233	0.88439	-0.177245	0.780368	1.01367	0.611441	1.30193	No	0.0018
HMDB0007219	Lipid	Diacylglycerols	DAG(18:1/18:2)	7.48496	8.60566	7.60711	0.884366	-0.177284	0.771046	0.999363	0.612153	1.29392	No	0.0015
HMDB0011495	Lipid	Lysophosphatidylethanolamines	LPE(22:5)	0.0348486	0.0361969	0.0320414	0.883929	-0.177998	0.772567	1.00121	0.599768	1.27983	No	0.00255
HMDB0008056	Lipid	Phosphatidylcholines	PC(18:0/22:5)	9.43244	10.3815	9.17967	0.883914	-0.178022	0.765257	0.989847	0.600015	1.28065	No	0.00175
HMDB0000123	Metabolite	Alpha amino acids and derivatives	Glycine	141.946	154.261	135.811	0.883728	-0.178326	0.79038	1.00507	0.60797	1.23554	No	0.0022
HMDB0000806	Lipid	Free fatty acids	FFA(14:0)	23.1805	24.5823	21.7174	0.882931	-0.179627	0.774122	1.00186	0.60639	1.2868	No	0.0016
HMDB0000593	Lipid	Phosphatidylcholines	PC(18:1/18:1)	22.1733	23.4698	20.7245	0.882306	-0.180649	0.775201	1.00398	0.607334	1.27042	No	0.00115
HMDB0000187	Metabolite	Alpha amino acids and derivatives	Serine	77.0708	83.6705	73.6383	0.881546	-0.181893	0.794959	1.00377	0.613209	1.23285	No	0.002
HMDB0007990	Lipid	Phosphatidylcholines	PC(16:0/22:5)	32.3449	35.0573	30.8262	0.881052	-0.182701	0.768756	0.999619	0.605909	1.3034	No	0.0019
HMDB0011437	Lipid	Phosphatidylethanolamines	PE(P-18:1/16:0)	0.222619	0.253186	0.222829	0.8807	-0.183278	0.769523	0.998261	0.608444	1.28585	No	0.0016
HMDB0002183	Lipid	Triacylglycerols	TAG56:7-FA22:6	27.1151	32.6946	28.8046	0.880257	-0.184004	0.769494	0.999517	0.608861	1.29877	No	0.0018
HMDB0006736	Lipid	Cholesteryl esters	CE(20:3)	27.533	31.0283	27.3011	0.879819	-0.184721	0.772017	1.00679	0.602237	1.30189	No	0.00265
HMDB0000167	Metabolite	Alpha amino acids and derivatives	Threonine	74.6932	81.9781	71.9577	0.879794	-0.184762	0.787097	0.997042	0.609511	1.24548	No	0.00205
HMDB0001043	Lipid	Triacylglycerols	TAG56:6-FA20:4	9.47166	10.9426	9.63717	0.879399	-0.18541	0.777414	1.00542	0.604351	1.27852	No	0.0022
HMDB0000673	Lipid	Triacylglycerols	TAG53:3-FA18:2	5.1857	5.92965	5.20734	0.879382	-0.185439	0.777325	1.0088	0.600167	1.28639	No	0.0023
HMDB0012097	Lipid	Sphingomyelins	SM(14:0)	18.4177	19.5	17.1329	0.878753	-0.18647	0.781522	1.01226	0.597665	1.27289	No	0.0018
HMDB0000207	Lipid	Triacylglycerols	TAG52:4-FA18:1	60.6863	68.6697	60.2859	0.878716	-0.186531	0.767932	0.993438	0.610425	1.28989	No	0.00155
HMDB0002212	Lipid	Triacylglycerols	TAG54:2-FA20:0	0.606827	0.702012	0.61721	0.878622	-0.186685	0.769623	0.999165	0.608411	1.29168	No	0.00145
HMDB0000207	Lipid	Triacylglycerols	TAG56:4-FA18:1	4.64247	5.20637	4.58192	0.878152	-0.187457	0.756254	0.98303	0.602943	1.28509	No	0.0019
HMDB0007150	Lipid	Diacylglycerols	DAG(16:1/22:6)	0.0995299	0.117769	0.103288	0.877805	-0.188028	0.777217	1.00562	0.611667	1.30984	No	0.00175
HMDB0000826	Lipid	Triacylglycerols	TAG51:3-FA15:0	4.20556	4.76173	4.18194	0.877278	-0.188895	0.77582	1.0051	0.599228	1.26791	No	0.0018
HMDB0001173	Metabolite	Purines and derivatives	MTA	5.07136e-06	5.49933e-06	4.81562e-06	0.877251	-0.188938	0.789589	0.999539	0.621464	1.26294	No	0.0024
HMDB0000220	Lipid	Triacylglycerols	TAG52:5-FA16:0	15.2897	17.523	15.3387	0.875214	-0.192293	0.769131	0.997652	0.601591	1.27959	No	0.00155
HMDB0001043	Lipid	Triacylglycerols	TAG54:8-FA20:4	0.168998	0.19435	0.169843	0.872462	-0.196836	0.769182	0.999426	0.60214	1.27514	No	0.0018
HMDB0008996	Lipid	Phosphatidylethanolamines	PE(18:0/18:3)	0.551417	0.594163	0.518565	0.872281	-0.197136	0.771016	1.00061	0.593287	1.26072	No	0.00195
HMDB0000638	Lipid	Free fatty acids	FFA(12:0)	6.34627	6.71045	5.85384	0.872271	-0.197152	0.769475	0.995041	0.595141	1.27267	No	0.00325
-	Lipid	Phosphatidylcholines	PC(17:0/20:5)	0.940524	1.03724	0.905769	0.872082	-0.197465	0.765859	0.995227	0.597469	1.28139	No	0.00195
HMDB0000207	Lipid	Triacylglycerols	TAG52:5-FA18:1	6.5075	7.3084	6.36836	0.871696	-0.198103	0.754731	0.978043	0.595305	1.26266	No	0.00135
HMDB0000207	Lipid	Triacylglycerols	TAG55:4-FA18:1	1.10558	1.25016	1.08821	0.870416	-0.200223	0.762946	0.988857	0.599216	1.28336	No	0.00225
HMDB0000673	Lipid	Triacylglycerols	TAG55:5-FA18:2	1.01125	1.15827	1.0078	0.870022	-0.200876	0.76146	0.987508	0.596475	1.27698	No	0.00215
HMDB0005060	Lipid	Triacylglycerols	TAG54:5-FA20:2	0.446262	0.50425	0.438317	0.869932	-0.201026	0.773834	0.996495	0.605015	1.27164	No	0.002
HMDB0002003	Lipid	Free fatty acids	FFA(24:0)	0.855628	0.934064	0.810416	0.8694	-0.201908	0.765333	0.989121	0.599612	1.26302	No	0.0021
HMDB0000064	Metabolite	Alpha amino acids and derivatives	Creatine	22.134	24.7914	21.4702	0.86899	-0.202588	0.776175	0.987125	0.599783	1.22577	No	0.00265
HMDB0006740	Lipid	Cholesteryl esters	CE(20:0)	0.691788	0.773724	0.671291	0.867668	-0.204785	0.757817	0.981778	0.592877	1.26948	No	0.0021
HMDB0007982	Lipid	Phosphatidylcholines	PC(16:0/20:4)	207.026	225.805	195.782	0.864878	-0.209432	0.756144	0.978703	0.59507	1.25998	No	0.0018
HMDB0009060	Lipid	Phosphatidylethanolamines	PE(18:1/18:2)	2.26602	2.42448	2.09303	0.863175	-0.212275	0.750336	0.971639	0.594269	1.26317	No	0.00235
HMDB0000827	Lipid	Triacylglycerols	TAG56:6-FA18:0	1.9397	2.35092	2.02792	0.86271	-0.213053	0.748893	0.970322	0.596759	1.2727	No	0.00255
HMDB0011376	Lipid	Phosphatidylethanolamines	PE(P-18:0/18:2)	4.02008	4.68999	4.04867	0.862366	-0.213627	0.757687	0.981792	0.596069	1.28122	No	0.00265
HMDB0004978	Lipid	Hexosylceramides	HCER(24:0)	0.723142	0.805623	0.694015	0.861803	-0.21457	0.755357	0.977822	0.598631	1.27072	No	0.00215
HMDB0010394	Lipid	Lysophosphatidylcholines	LPC(20:3)	1.65185	1.82857	1.57811	0.861591	-0.214925	0.763465	0.989592	0.590727	1.25432	No	0.0021
HMDB0011375	Lipid	Phosphatidylethanolamines	PE(P-18:0/18:1)	1.37934	1.56569	1.34938	0.861174	-0.215623	0.755223	0.976458	0.59046	1.23732	No	0.00185
HMDB0011451	Lipid	Phosphatidylethanolamines	PE(P-18:1/20:4)	5.69266	6.77423	5.83072	0.86081	-0.216233	0.770764	0.998498	0.584003	1.2463	No	0.0026
HMDB0000684	Metabolite	Alpha amino acids and derivatives	Kynurenine	2.78914	3.1392	2.69748	0.860549	-0.216672	0.775452	0.985244	0.60026	1.21676	No	0.00285
HMDB0000673	Lipid	Triacylglycerols	TAG55:4-FA18:2	0.866407	0.987354	0.851357	0.859905	-0.21775	0.75952	0.98297	0.592944	1.25942	No	0.0021
-	Lipid	Phosphatidylcholines	PC(16:0/12:0)	0.69908	0.763972	0.657175	0.85892	-0.219405	0.753863	0.973199	0.588161	1.24731	No	0.0025
HMDB0000827	Lipid	Triacylglycerols	TAG54:3-FA18:0	30.4829	35.7299	30.6996	0.858503	-0.220105	0.748805	0.969124	0.587373	1.2566	No	0.00235
HMDB0002226	Lipid	Free fatty acids	FFA(22:4)	0.706716	0.791307	0.677697	0.857472	-0.221838	0.752308	0.972335	0.587463	1.26409	No	0.00275
HMDB0000050	Metabolite	Purines and derivatives	Adenosine	0.00633207	0.00652345	0.00556722	0.85676	-0.223036	0.767995	1.0105	0.558187	1.27343	No	0.0121
HMDB0000827	Lipid	Triacylglycerols	TAG56:7-FA18:0	0.459297	0.56005	0.479175	0.856394	-0.223653	0.756536	0.982485	0.59151	1.24598	No	0.00285
HMDB0000207	Lipid	Triacylglycerols	TAG56:7-FA18:1	7.94628	9.60163	8.21268	0.855377	-0.225367	0.756728	0.977404	0.580901	1.23085	No	0.00305
HMDB0010368	Lipid	Cholesteryl esters	CE(18:0)	37.5513	43.6441	37.1361	0.852103	-0.2309	0.750397	0.975087	0.583261	1.23888	No	0.0027
HMDB0001999	Lipid	Triacylglycerols	TAG54:7-FA20:5	3.52675	4.19678	3.57383	0.851897	-0.231249	0.752532	0.980127	0.574601	1.23585	No	0.00325
-	Lipid	Lysophosphatidylcholines	LPC(18:1)	22.4272	24.7683	21.0835	0.851827	-0.231368	0.735333	0.954804	0.581983	1.2301	No	0.00285
HMDB0008111	Lipid	Phosphatidylcholines	PC(18:1/20:2)	1.31685	1.459	1.24132	0.851423	-0.232052	0.753715	0.980474	0.579296	1.22829	No	0.0023
HMDB0001257	Metabolite	Dialkylamines	Spermidine	0.0309863	0.0340756	0.02899	0.851405	-0.232082	0.774569	0.986641	0.590048	1.20783	No	0.0048
HMDB0002000	Lipid	Triacylglycerols	TAG50:4-FA14:1	0.998767	1.12537	0.957769	0.851023	-0.23273	0.745347	0.965103	0.590323	1.24826	No	0.00285
HMDB0001348	Lipid	Sphingomyelins	SM(18:0)	37.1536	41.9166	35.6717	0.850954	-0.232848	0.7545	0.981488	0.582901	1.23919	No	0.0032
HMDB0002259	Lipid	Triacylglycerols	TAG53:3-FA17:0	4.92392	5.78655	4.91903	0.850824	-0.233068	0.750986	0.969222	0.588659	1.23722	No	0.0022
HMDB0004975	Lipid	Hexosylceramides	HCER(24:1)	0.735005	0.811062	0.689386	0.850593	-0.233459	0.754096	0.976028	0.587894	1.24877	No	0.0023
HMDB0007368	Lipid	Diacylglycerols	DAG(20:0/20:0)	0.253863	0.291016	0.247188	0.850318	-0.233925	0.752973	0.975064	0.580077	1.23535	No	0.00305
-	Lipid	Phosphatidylethanolamines	PE(O-18:0/16:0)	0.144633	0.158724	0.134992	0.850285	-0.233982	0.749433	0.972605	0.574284	1.22317	No	0.0034
HMDB0008994	Lipid	Phosphatidylethanolamines	PE(18:0/18:2)	25.4093	28.4049	24.1161	0.8491	-0.235994	0.738701	0.953366	0.588889	1.24377	No	0.00265
HMDB0001388	Lipid	Triacylglycerols	TAG54:4-FA18:3	4.31932	5.06289	4.28634	0.84779	-0.238222	0.745045	0.965362	0.581736	1.23921	No	0.00295
HMDB0000207	Lipid	Triacylglycerols	TAG55:5-FA18:1	0.625313	0.72398	0.613889	0.84763	-0.238494	0.743002	0.963833	0.579455	1.2357	No	0.0029
HMDB0000220	Lipid	Triacylglycerols	TAG56:7-FA16:0	8.44994	10.376	8.78549	0.847079	-0.239431	0.734939	0.957444	0.577288	1.23746	No	0.00345
HMDB0001043	Lipid	Triacylglycerols	TAG56:9-FA20:4	0.382734	0.462894	0.391794	0.846581	-0.240279	0.738808	0.957917	0.579453	1.23449	No	0.00335
HMDB0000220	Lipid	Free fatty acids	FFA(16:0)	192.161	212.506	179.732	0.845886	-0.241464	0.743285	0.963794	0.579387	1.23116	No	0.0031
HMDB0009003	Lipid	Phosphatidylethanolamines	PE(18:0/20:4)	19.5237	22.0361	18.6516	0.845767	-0.241668	0.736216	0.953299	0.576932	1.23343	No	0.0038
HMDB0000673	Lipid	Triacylglycerols	TAG58:7-FA18:2	0.545184	0.651185	0.549502	0.844773	-0.243364	0.733396	0.954772	0.577861	1.23979	No	0.00375
HMDB0000638	Lipid	Triacylglycerols	TAG38:0-FA12:0	0.089787	0.0932472	0.0786974	0.844358	-0.244074	0.745261	0.966024	0.570115	1.22837	No	0.00295
HMDB0011486	Lipid	Lysophosphatidylethanolamines	LPE(20:3)	0.138988	0.153616	0.129516	0.843389	-0.245731	0.734128	0.953785	0.57771	1.22796	No	0.00335
HMDB0002925	Lipid	Triacylglycerols	TAG56:6-FA20:3	1.86273	2.19305	1.84885	0.842489	-0.247271	0.734125	0.953908	0.584993	1.23299	No	0.00315
-	Lipid	Hexosylceramides	HCER(22:1)	0.104981	0.117803	0.0990762	0.841738	-0.248557	0.744941	0.969468	0.583706	1.25435	No	0.0031
HMDB0000929	Metabolite	Alpha amino acids and derivatives	Tryptophan	52.5676	60.8218	50.9913	0.841362	-0.249202	0.74597	0.955111	0.58247	1.20588	No	0.00435
HMDB0000826	Lipid	Free fatty acids	FFA(15:0)	4.89764	5.3954	4.54028	0.841253	-0.249388	0.734641	0.956963	0.581064	1.23042	No	0.00355
HMDB0007874	Lipid	Phosphatidylcholines	PC(14:0/18:2)	3.41107	3.69004	3.10328	0.840605	-0.250501	0.727027	0.950316	0.577286	1.23734	No	0.00345
HMDB0010403	Lipid	Lysophosphatidylcholines	LPC(22:5)	0.196493	0.221112	0.185415	0.840007	-0.251527	0.731443	0.949454	0.572826	1.22346	No	0.00425
HMDB0000827	Lipid	Triacylglycerols	TAG54:5-FA18:0	2.47158	2.8968	2.43175	0.839858	-0.251782	0.72965	0.950332	0.579216	1.2483	No	0.00405
HMDB0008114	Lipid	Phosphatidylcholines	PC(18:1/20:4)	23.0755	25.6817	21.5333	0.836942	-0.256801	0.733281	0.950897	0.57799	1.22511	No	0.00385
HMDB0011442	Lipid	Phosphatidylethanolamines	PE(P-18:1/18:2)	1.68384	2.02063	1.68616	0.836638	-0.257324	0.74474	0.966091	0.567092	1.21608	No	0.0042
HMDB0004974	Lipid	Hexosylceramides	HCER(22:0)	0.558744	0.655991	0.548195	0.836549	-0.257477	0.728167	0.947678	0.574728	1.21553	No	0.00325
HMDB0001388	Lipid	Triacylglycerols	TAG56:7-FA18:3	0.55285	0.663176	0.553856	0.835742	-0.25887	0.741317	0.960595	0.579771	1.23173	No	0.0039
HMDB0006528	Lipid	Triacylglycerols	TAG56:7-FA22:5	5.06471	6.06819	5.06583	0.83573	-0.258892	0.741733	0.962938	0.574716	1.22566	No	0.00355
HMDB0012104	Lipid	Sphingomyelins	SM(22:1)	53.7804	61.1794	51.0492	0.835405	-0.259452	0.734784	0.94349	0.580942	1.21561	No	0.0041
HMDB0000673	Lipid	Triacylglycerols	TAG46:4-FA18:2	0.126689	0.140756	0.117247	0.834942	-0.260252	0.73614	0.949591	0.584453	1.23428	No	0.0039
HMDB0000125	Metabolite	Alpha amino acids and derivatives	Glutathione	0.443589	0.500394	0.417746	0.834613	-0.26082	0.752712	0.961893	0.574938	1.1748	No	0.0054
HMDB0011393	Lipid	Phosphatidylethanolamines	PE(P-18:0/22:5)	1.16628	1.37074	1.1425	0.834207	-0.261523	0.732892	0.94863	0.570748	1.21597	No	0.0042
HMDB0006528	Lipid	Triacylglycerols	TAG58:7-FA22:5	2.2764	2.71661	2.26251	0.834173	-0.261582	0.74642	0.966729	0.570491	1.21163	No	0.00415
HMDB0002925	Lipid	Triacylglycerols	TAG56:7-FA20:3	0.716701	0.861786	0.718338	0.833105	-0.26343	0.723472	0.945125	0.565526	1.21967	No	0.00385
HMDB0008946	Lipid	Phosphatidylethanolamines	PE(16:0/22:6)	10.5663	12.0722	10.0547	0.833098	-0.263442	0.743425	0.960639	0.570367	1.20067	No	0.00345
HMDB0010381	Lipid	Lysophosphatidylcholines	LPC(15:0)	0.919976	1.04733	0.870873	0.832969	-0.263666	0.720278	0.936126	0.571122	1.20261	No	0.00365
HMDB0002212	Lipid	Triacylglycerols	TAG56:2-FA20:0	0.713477	0.871884	0.723903	0.831416	-0.266357	0.728118	0.944486	0.562558	1.20735	No	0.00475
HMDB0001999	Lipid	Triacylglycerols	TAG58:10-FA20:5	0.309011	0.378592	0.314518	0.831001	-0.267077	0.731716	0.951257	0.574092	1.21434	No	0.00455
HMDB0000673	Lipid	Triacylglycerols	TAG54:3-FA18:2	29.6906	35.6071	29.5717	0.830412	-0.2681	0.728412	0.942791	0.573144	1.22163	No	0.00395
HMDB0008045	Lipid	Phosphatidylcholines	PC(18:0/20:2)	3.19969	3.73261	3.09498	0.829797	-0.26917	0.731736	0.950234	0.570397	1.21942	No	0.0049
HMDB0000207	Lipid	Triacylglycerols	TAG58:7-FA18:1	2.59773	3.12354	2.59034	0.829028	-0.270508	0.728561	0.948989	0.566063	1.21781	No	0.0047
HMDB0008047	Lipid	Phosphatidylcholines	PC(18:0/20:3)	36.8737	43.4364	35.9408	0.828683	-0.271108	0.726283	0.945533	0.564851	1.21821	No	0.00445
HMDB0000826	Lipid	Triacylglycerols	TAG51:4-FA15:0	1.28248	1.53701	1.27322	0.828634	-0.271193	0.73157	0.952701	0.564199	1.19834	No	0.0045
HMDB0000220	Lipid	Triacylglycerols	TAG52:4-FA16:0	92.6641	111.718	92.2905	0.827569	-0.273048	0.724037	0.93891	0.561363	1.20013	No	0.0052
HMDB0000673	Lipid	Triacylglycerols	TAG56:3-FA18:2	0.778329	0.937742	0.773021	0.825519	-0.276627	0.715637	0.928089	0.554141	1.18706	No	0.0045
HMDB0000673	Lipid	Triacylglycerols	TAG55:3-FA18:2	0.443659	0.519723	0.428998	0.825494	-0.27667	0.715251	0.927278	0.564275	1.22558	No	0.0051
HMDB0000673	Lipid	Triacylglycerols	TAG50:5-FA18:2	0.953555	1.12342	0.925954	0.825423	-0.276795	0.725927	0.941175	0.568841	1.20551	No	0.00455
-	Lipid	Phosphatidylcholines	PC(17:0/20:3)	1.58596	1.83311	1.51295	0.825307	-0.276997	0.727241	0.941108	0.563556	1.19672	No	0.00475
HMDB0000827	Lipid	Triacylglycerols	TAG58:7-FA18:0	0.788489	0.989817	0.816257	0.824665	-0.278119	0.728559	0.941645	0.56006	1.18304	No	0.00405
-	Lipid	Sphingomyelins	SM(26:1)	0.674358	0.772231	0.636678	0.823852	-0.279543	0.716518	0.927711	0.568189	1.19812	No	0.00485
HMDB0000902	Metabolite	Pyridines and derivatives	NAD	0.00594518	0.00668406	0.00548787	0.823808	-0.279621	0.739526	0.941769	0.566741	1.15838	No	0.00705
HMDB0001388	Lipid	Triacylglycerols	TAG56:8-FA18:3	0.658458	0.807268	0.664091	0.823646	-0.279904	0.721059	0.935752	0.568829	1.20444	No	0.00435
HMDB0009078	Lipid	Phosphatidylethanolamines	PE(18:1/22:6)	1.59799	1.84093	1.51791	0.823562	-0.28005	0.737143	0.951682	0.559327	1.19448	No	0.0052
HMDB0007225	Lipid	Diacylglycerols	DAG(18:1/20:2)	0.313177	0.367219	0.302129	0.822062	-0.282681	0.723794	0.938075	0.568277	1.19542	No	0.00475
HMDB0008036	Lipid	Phosphatidylcholines	PC(18:0/18:0)	1.59984	1.84047	1.51617	0.821586	-0.283516	0.726564	0.94155	0.561656	1.20401	No	0.00585
HMDB0007984	Lipid	Phosphatidylcholines	PC(16:0/20:5)	41.6847	47.1043	38.6829	0.820644	-0.285172	0.724775	0.937658	0.556876	1.19048	No	0.00565
HMDB0001388	Lipid	Triacylglycerols	TAG52:5-FA18:3	18.7902	22.4923	18.454	0.820269	-0.285831	0.727266	0.943115	0.561111	1.19606	No	0.0055
HMDB0000673	Lipid	Triacylglycerols	TAG50:4-FA18:2	7.46785	8.69389	7.12611	0.818941	-0.288168	0.723009	0.93438	0.561053	1.1806	No	0.0049
HMDB0010397	Lipid	Lysophosphatidylcholines	LPC(20:5)	0.377151	0.436834	0.35642	0.815242	-0.2947	0.716552	0.930673	0.559323	1.19416	No	0.0061
-	Lipid	Phosphatidylethanolamines	PE(O-18:0/18:2)	0.87295	1.03707	0.845302	0.814872	-0.295355	0.70651	0.920388	0.559795	1.20013	No	0.006
HMDB0000673	Lipid	Triacylglycerols	TAG48:5-FA18:2	0.116538	0.130645	0.106188	0.813783	-0.297284	0.707546	0.919726	0.554979	1.16869	No	0.00595
HMDB0010375	Lipid	Cholesteryl esters	CE(22:5)	3.06372	3.61997	2.94061	0.813775	-0.297297	0.718908	0.933077	0.559685	1.19745	No	0.00595
HMDB0004972	Lipid	Hexosylceramides	HCER(18:0)	0.0947077	0.111341	0.0907009	0.813023	-0.298631	0.71156	0.927446	0.546832	1.173	No	0.0074
HMDB0004872	Lipid	Lactosylceramides	LCER(24:1)	0.275695	0.316881	0.256615	0.811623	-0.301119	0.702039	0.907904	0.558729	1.17087	No	0.00525
HMDB0010395	Lipid	Lysophosphatidylcholines	LPC(20:4)	3.04014	3.55187	2.88119	0.811345	-0.301613	0.71756	0.924167	0.561404	1.17644	No	0.005
HMDB0012102	Lipid	Sphingomyelins	SM(20:0)	110.96	128.133	103.707	0.810785	-0.302608	0.706501	0.919124	0.548806	1.17509	No	0.006
-	Lipid	Phosphatidylcholines	PC(15:0/20:3)	0.688624	0.804676	0.652438	0.810246	-0.303568	0.720996	0.937354	0.550519	1.18055	No	0.0063
HMDB0001388	Lipid	Triacylglycerols	TAG51:5-FA18:3	0.308077	0.365187	0.294409	0.808371	-0.306911	0.71044	0.920789	0.552393	1.17911	No	0.00585
HMDB0002259	Lipid	Triacylglycerols	TAG53:4-FA17:0	1.59719	1.96639	1.58742	0.807837	-0.307863	0.712151	0.92199	0.550291	1.17779	No	0.00745
HMDB0002183	Lipid	Triacylglycerols	TAG54:8-FA22:6	1.26499	1.56897	1.26496	0.807401	-0.308644	0.703309	0.908276	0.552762	1.17234	No	0.00595
HMDB0010382	Lipid	Lysophosphatidylcholines	LPC(16:0)	91.1425	108.429	87.5986	0.806858	-0.309614	0.704962	0.914105	0.557859	1.17728	No	0.00665
HMDB0002226	Lipid	Triacylglycerols	TAG58:7-FA22:4	0.320547	0.390257	0.314319	0.805509	-0.312028	0.700179	0.909441	0.553969	1.1824	No	0.00695
HMDB0012107	Lipid	Sphingomyelins	SM(24:1)	72.992	86.0513	69.1491	0.805317	-0.312371	0.71082	0.92142	0.548564	1.17465	No	0.0075
HMDB0007973	Lipid	Phosphatidylcholines	PC(16:0/18:2)	518.116	600.585	483.145	0.805191	-0.312597	0.708666	0.918791	0.554178	1.16929	No	0.00595
-	Lipid	Sphingomyelins	SM(20:1)	10.205	11.8436	9.54965	0.804961	-0.313009	0.706723	0.914882	0.543773	1.15761	No	0.00615
HMDB0006528	Lipid	Triacylglycerols	TAG56:8-FA22:5	0.906739	1.11594	0.898795	0.803919	-0.314879	0.691283	0.896918	0.55498	1.17127	No	0.006
HMDB0001051	Metabolite	Carbohydrates and carbohydrate conjugates	Glyceraldehyde	158.22	188.16	150.721	0.803539	-0.31556	0.706554	0.911847	0.54411	1.13516	No	0.00885
HMDB0002259	Lipid	Free fatty acids	FFA(17:0)	6.05666	7.00845	5.62591	0.80303	-0.316475	0.711772	0.921159	0.552907	1.16424	No	0.00655
-	Lipid	Phosphatidylcholines	PC(18:1/22:4)	0.488984	0.582173	0.467872	0.802972	-0.316579	0.701039	0.908496	0.54161	1.15855	No	0.00665
HMDB0000207	Lipid	Triacylglycerols	TAG54:7-FA18:1	2.06332	2.47991	1.98471	0.801919	-0.318471	0.699811	0.906854	0.552381	1.16799	No	0.0074
HMDB0010169	Lipid	Sphingomyelins	SM(16:0)	171.368	201.087	161.105	0.801389	-0.319426	0.70616	0.91659	0.549596	1.16986	No	0.00655
HMDB0000827	Lipid	Triacylglycerols	TAG54:4-FA18:0	13.1374	16.1496	12.9329	0.800358	-0.321282	0.712343	0.924346	0.552463	1.17458	No	0.0072
HMDB0002068	Lipid	Free fatty acids	FFA(22:1)	2.31283	2.74124	2.18398	0.798239	-0.325107	0.704097	0.912435	0.542235	1.15007	No	0.0087
HMDB0010388	Lipid	Lysophosphatidylcholines	LPC(18:3)	0.348281	0.402109	0.321065	0.797909	-0.325704	0.6974	0.902206	0.548612	1.1504	No	0.0074
HMDB0011371	Lipid	Phosphatidylethanolamines	PE(P-18:0/16:0)	0.266217	0.3141	0.250665	0.79789	-0.325738	0.688502	0.894224	0.536972	1.1544	No	0.00795
HMDB0002183	Lipid	Triacylglycerols	TAG60:10-FA22:6	0.610326	0.799489	0.63669	0.796091	-0.328995	0.707547	0.918379	0.544123	1.16616	No	0.0075
HMDB0001999	Lipid	Triacylglycerols	TAG56:7-FA20:5	3.35589	4.22742	3.37382	0.795733	-0.329644	0.695488	0.905148	0.549964	1.16666	No	0.00845
HMDB0001388	Lipid	Triacylglycerols	TAG56:6-FA18:3	0.373227	0.458098	0.364806	0.795086	-0.330817	0.706503	0.918209	0.544055	1.16021	No	0.0079
HMDB0006726	Lipid	Cholesteryl esters	CE(20:4)	222.287	268.641	213.423	0.79469	-0.331536	0.70174	0.906584	0.552395	1.18127	No	0.0082
HMDB0011476	Lipid	Lysophosphatidylethanolamines	LPE(18:1)	1.23629	1.41301	1.12409	0.794581	-0.331735	0.702269	0.912039	0.545404	1.17273	No	0.0086
-	Lipid	Phosphatidylcholines	PC(17:0/20:4)	3.1147	3.66229	2.91416	0.794229	-0.332373	0.694642	0.899918	0.542395	1.15089	No	0.0082
HMDB0000944	Lipid	Free fatty acids	FFA(22:0)	1.40402	1.61784	1.28253	0.794177	-0.332468	0.700328	0.905167	0.552639	1.16717	No	0.00785
HMDB0009012	Lipid	Phosphatidylethanolamines	PE(18:0/22:6)	12.9167	15.6916	12.4641	0.794111	-0.332588	0.694261	0.89957	0.545084	1.15458	No	0.0073
HMDB0000826	Lipid	Triacylglycerols	TAG55:7-FA15:0	0.193216	0.243254	0.192811	0.793173	-0.334293	0.69628	0.901638	0.539368	1.14753	No	0.0095
HMDB0000673	Lipid	Triacylglycerols	TAG56:10-FA18:2	0.38089	0.464923	0.3684	0.791425	-0.337476	0.689597	0.894375	0.543523	1.15386	No	0.0091
HMDB0008110	Lipid	Phosphatidylcholines	PC(18:1/20:1)	0.451582	0.518623	0.410258	0.790513	-0.339138	0.69624	0.899659	0.537886	1.14656	No	0.0086
HMDB0000673	Lipid	Triacylglycerols	TAG56:6-FA18:2	2.92448	3.67717	2.90226	0.789248	-0.34145	0.691352	0.897025	0.531468	1.13749	No	0.0082
HMDB0008279	Lipid	Phosphatidylcholines	PC(20:0/20:4)	1.28587	1.55675	1.2295	0.788951	-0.341992	0.687989	0.88786	0.544968	1.15136	No	0.00885
HMDB0002183	Lipid	Triacylglycerols	TAG58:7-FA22:6	2.59382	3.44859	2.71525	0.78837	-0.343056	0.685248	0.890482	0.545912	1.16103	No	0.00965
HMDB0003229	Lipid	Free fatty acids	FFA(16:1)	29.338	33.4234	26.2908	0.787674	-0.344329	0.682729	0.883159	0.544896	1.14796	No	0.0096
HMDB0008270	Lipid	Phosphatidylcholines	PC(20:0/18:2)	2.08305	2.52798	1.99147	0.787418	-0.344798	0.697786	0.901697	0.543673	1.15102	No	0.00695
HMDB0003229	Lipid	Triacylglycerols	TAG52:4-FA16:1	35.5542	43.07	33.8799	0.787376	-0.344875	0.688555	0.892349	0.538818	1.14898	No	0.01055
HMDB0001043	Lipid	Triacylglycerols	TAG56:8-FA20:4	1.76361	2.26531	1.78559	0.786218	-0.346999	0.693956	0.900001	0.543765	1.15467	No	0.00965
HMDB0002212	Lipid	Triacylglycerols	TAG52:4-FA20:0	0.510019	0.639688	0.503122	0.786075	-0.347261	0.689748	0.89302	0.548483	1.15857	No	0.0091
HMDB0001043	Lipid	Triacylglycerols	TAG56:7-FA20:4	4.65815	5.91588	4.64767	0.785755	-0.347849	0.694768	0.901422	0.533899	1.14781	No	0.01025
HMDB0007236	Lipid	Diacylglycerols	DAG(18:1/22:5)	0.276602	0.343682	0.270327	0.785456	-0.348398	0.696636	0.904244	0.538308	1.152	No	0.0105
HMDB0001388	Lipid	Triacylglycerols	TAG52:6-FA18:3	3.12122	3.86489	3.02844	0.785015	-0.349207	0.690587	0.892138	0.541717	1.14932	No	0.01025
HMDB0000714	Metabolite	Benzoic acids and derivatives	Hippurate	3.77826	4.51572	3.53972	0.78332	-0.352326	0.69847	0.894208	0.53575	1.10695	No	0.01235
HMDB0000673	Lipid	Triacylglycerols	TAG56:7-FA18:2	3.97955	5.09114	3.98932	0.783033	-0.352856	0.680235	0.882337	0.541074	1.14734	No	0.009
HMDB0001999	Lipid	Triacylglycerols	TAG54:8-FA20:5	0.620539	0.783294	0.612278	0.782986	-0.352941	0.688105	0.891112	0.540289	1.13767	No	0.00835
HMDB0004971	Lipid	Hexosylceramides	HCER(16:0)	1.01584	1.22934	0.962747	0.781776	-0.355173	0.686267	0.887956	0.537274	1.13671	No	0.0101
HMDB0002068	Lipid	Triacylglycerols	TAG54:4-FA22:1	0.302913	0.375342	0.293427	0.780906	-0.356779	0.689458	0.894103	0.537609	1.13744	No	0.0112
HMDB0008044	Lipid	Phosphatidylcholines	PC(18:0/20:1)	0.47646	0.574954	0.449407	0.780567	-0.357405	0.690896	0.89076	0.536419	1.12466	No	0.00865
HMDB0006750	Lipid	Lactosylceramides	LCER(16:0)	2.32968	2.78088	2.16672	0.778825	-0.360628	0.679524	0.879479	0.542408	1.14384	No	0.01095
HMDB0011391	Lipid	Phosphatidylethanolamines	PE(P-18:0/22:4)	0.474912	0.576271	0.448519	0.777991	-0.362174	0.67654	0.877887	0.533902	1.14182	No	0.0118
HMDB0007230	Lipid	Diacylglycerols	DAG(18:1/20:5)	0.362044	0.450418	0.351112	0.777804	-0.362521	0.688058	0.890423	0.533499	1.13872	No	0.0097
HMDB0011386	Lipid	Phosphatidylethanolamines	PE(P-18:0/20:4)	10.9924	14.247	11.0961	0.777717	-0.362682	0.689528	0.891988	0.525218	1.1243	No	0.01075
HMDB0003229	Lipid	Triacylglycerols	TAG52:6-FA16:1	1.98031	2.44939	1.90489	0.777339	-0.363385	0.682003	0.886292	0.524943	1.12872	No	0.01245
HMDB0009102	Lipid	Phosphatidylethanolamines	PE(18:2/20:4)	0.214259	0.256776	0.199396	0.776751	-0.364476	0.687721	0.894726	0.532487	1.13597	No	0.0118
HMDB0011487	Lipid	Lysophosphatidylethanolamines	LPE(20:4)	0.361638	0.430477	0.333974	0.776294	-0.365326	0.684939	0.886686	0.530002	1.12968	No	0.01035
HMDB0034296	Lipid	Free fatty acids	FFA(20:1)	3.07107	3.61771	2.81113	0.776183	-0.365532	0.673689	0.875563	0.533574	1.14735	No	0.0128
HMDB0002212	Lipid	Triacylglycerols	TAG56:3-FA20:0	0.569266	0.730973	0.567283	0.77595	-0.365964	0.685628	0.885623	0.529857	1.12908	No	0.01145
HMDB0002183	Lipid	Triacylglycerols	TAG60:11-FA22:6	0.839041	1.12972	0.874857	0.774895	-0.367928	0.677711	0.879021	0.526565	1.11791	No	0.0129
HMDB0007940	Lipid	Phosphatidylcholines	PC(15:0/18:2)	1.11978	1.31425	1.01785	0.774587	-0.368501	0.687425	0.891236	0.532788	1.13187	No	0.0114
HMDB0007237	Lipid	Diacylglycerols	DAG(18:1/22:6)	0.604597	0.801874	0.619121	0.773209	-0.371069	0.666968	0.869336	0.518739	1.12212	No	0.01385
HMDB0009093	Lipid	Phosphatidylethanolamines	PE(18:2/18:2)	0.136517	0.16145	0.124907	0.773083	-0.371304	0.686444	0.889636	0.53223	1.12733	No	0.0119
HMDB0011698	Lipid	Sphingomyelins	SM(26:0)	0.430312	0.517134	0.400517	0.772954	-0.371546	0.682138	0.885956	0.525009	1.1251	No	0.01255
HMDB0006731	Lipid	Cholesteryl esters	CE(20:5)	59.0853	71.8335	55.6674	0.772923	-0.371604	0.677961	0.877952	0.529816	1.12648	No	0.0112
HMDB0000220	Lipid	Triacylglycerols	TAG55:1-FA16:0	2.59439	3.49982	2.70194	0.772459	-0.37247	0.681225	0.885206	0.534972	1.12893	No	0.01185
HMDB0000207	Lipid	Free fatty acids	FFA(18:1)	231.108	276.983	213.811	0.770985	-0.375225	0.681942	0.881888	0.533021	1.12954	No	0.0133
-	Lipid	Phosphatidylcholines	PC(20:0/20:3)	0.301172	0.378205	0.290686	0.76898	-0.378982	0.673591	0.872883	0.523104	1.10401	No	0.0116
HMDB0001388	Lipid	Triacylglycerols	TAG54:5-FA18:3	17.5564	22.0678	16.9448	0.76878	-0.379357	0.6725	0.878003	0.520928	1.11132	No	0.0128
HMDB0011157	Lipid	Phosphatidylethanolamines	PE(O-16:0/18:1)	0.15649	0.190549	0.146172	0.766745	-0.383182	0.677113	0.877113	0.525271	1.11273	No	0.0134
HMDB0008116	Lipid	Phosphatidylcholines	PC(18:1/20:5)	5.12936	6.13394	4.70186	0.76672	-0.383229	0.674079	0.869276	0.529959	1.12058	No	0.0121
HMDB0000158	Metabolite	Alpha amino acids and derivatives	Tyrosine	181.141	224.431	171.298	0.766648	-0.383365	0.678386	0.879812	0.511476	1.09881	No	0.02125
HMDB0008122	Lipid	Phosphatidylcholines	PC(18:1/22:5)	1.6754	2.00383	1.52836	0.762468	-0.391251	0.676955	0.876274	0.522086	1.11626	No	0.01445
HMDB0008991	Lipid	Phosphatidylethanolamines	PE(18:0/18:0)	0.681649	0.850317	0.647198	0.761356	-0.393357	0.678438	0.88056	0.528894	1.11553	No	0.01385
HMDB0008146	Lipid	Phosphatidylcholines	PC(18:2/20:3)	1.51825	1.83227	1.39503	0.760853	-0.39431	0.668305	0.867577	0.517627	1.10753	No	0.01585
-	Lipid	Phosphatidylethanolamines	PE(O-18:0/22:5)	0.357363	0.451569	0.343408	0.759533	-0.396815	0.67542	0.878446	0.518876	1.10198	No	0.01415
HMDB0000610	Lipid	Cholesteryl esters	CE(18:2)	1441.78	1844.21	1397.09	0.758058	-0.399619	0.66415	0.859048	0.522826	1.11391	No	0.0155
HMDB0000673	Lipid	Triacylglycerols	TAG54:6-FA18:2	55.1643	67.9221	51.3525	0.75749	-0.4007	0.661179	0.862546	0.514467	1.10604	No	0.01635
HMDB0002925	Lipid	Free fatty acids	FFA(20:3)	2.24987	2.80086	2.12027	0.757205	-0.401245	0.667813	0.863171	0.52392	1.10734	No	0.01505
HMDB0011697	Lipid	Sphingomyelins	SM(24:0)	33.5884	42.0193	31.7727	0.757129	-0.40139	0.667969	0.869538	0.517047	1.10228	No	0.0171
HMDB0002368	Lipid	Free fatty acids	FFA(24:1)	1.11683	1.37592	1.04219	0.756805	-0.402006	0.667587	0.863079	0.521626	1.10436	No	0.01515
HMDB0000827	Lipid	Free fatty acids	FFA(18:0)	62.4845	77.745	58.7743	0.756383	-0.402811	0.673186	0.868961	0.513988	1.09838	No	0.0178
HMDB0000673	Lipid	Triacylglycerols	TAG51:4-FA18:2	1.89073	2.39166	1.81069	0.756154	-0.403249	0.665668	0.863677	0.520363	1.10649	No	0.0164
HMDB0010384	Lipid	Lysophosphatidylcholines	LPC(18:0)	21.4662	27.5671	20.8376	0.755836	-0.403856	0.66349	0.859242	0.515171	1.09729	No	0.01635
HMDB0012101	Lipid	Sphingomyelins	SM(18:1)	11.0987	14.0756	10.6278	0.755105	-0.405251	0.666721	0.866849	0.516335	1.09455	No	0.01655
HMDB0000673	Lipid	Triacylglycerols	TAG56:5-FA18:2	1.80646	2.2954	1.73401	0.754283	-0.406821	0.677932	0.879294	0.519014	1.10239	No	0.0164
HMDB0002000	Lipid	Free fatty acids	FFA(14:1)	3.64005	4.35574	3.28409	0.75342	-0.408473	0.66093	0.852644	0.519576	1.10311	No	0.0172
-	Lipid	Lysophosphatidylethanolamines	LPE(17:0)	0.0402312	0.0493021	0.0371379	0.753342	-0.408623	0.655264	0.844486	0.513611	1.09167	No	0.01595
HMDB0005060	Lipid	Triacylglycerols	TAG56:5-FA20:2	0.843398	1.06917	0.804882	0.752891	-0.409488	0.659685	0.855943	0.517088	1.09353	No	0.01605
HMDB0012103	Lipid	Sphingomyelins	SM(22:0)	100.728	126.787	95.4784	0.752644	-0.40996	0.663103	0.864611	0.516602	1.10524	No	0.01725
HMDB0000220	Lipid	Triacylglycerols	TAG56:8-FA16:0	2.71991	3.7152	2.7937	0.752593	-0.410058	0.663032	0.863337	0.521325	1.10633	No	0.01735
HMDB0061714	Lipid	Free fatty acids	FFA(22:2)	0.647699	0.779512	0.585872	0.752322	-0.410578	0.665577	0.867627	0.51121	1.08602	No	0.0154
-	Lipid	Phosphatidylethanolamines	PE(O-16:0/18:2)	0.263253	0.332739	0.250297	0.752009	-0.411178	0.661671	0.856987	0.516043	1.09998	No	0.0172
HMDB0000207	Lipid	Triacylglycerols	TAG54:4-FA18:1	147.105	187.621	141.019	0.751929	-0.411331	0.66475	0.861232	0.516042	1.09489	No	0.0177
HMDB0002212	Lipid	Free fatty acids	FFA(20:0)	2.39398	2.93466	2.20388	0.750704	-0.413685	0.664737	0.862747	0.507737	1.10723	No	0.02055
HMDB0000207	Lipid	Triacylglycerols	TAG56:8-FA18:1	1.52103	2.00388	1.50229	0.750405	-0.414259	0.658002	0.855156	0.514245	1.08853	No	0.0168
HMDB0000673	Lipid	Triacylglycerols	TAG53:4-FA18:2	4.15552	5.32679	3.98157	0.749972	-0.415091	0.646754	0.839497	0.512521	1.08847	No	0.0183
HMDB0000673	Lipid	Triacylglycerols	TAG51:5-FA18:2	0.310054	0.395291	0.296466	0.749244	-0.416493	0.65591	0.852262	0.517892	1.10031	No	0.0184
HMDB0009077	Lipid	Phosphatidylethanolamines	PE(18:1/22:5)	0.159978	0.186546	0.139361	0.748219	-0.418467	0.661472	0.861181	0.50637	1.08556	No	0.02095
HMDB0003229	Lipid	Triacylglycerols	TAG56:8-FA16:1	0.974269	1.28531	0.962203	0.747668	-0.419531	0.646871	0.833358	0.517569	1.086	No	0.01745
HMDB0008048	Lipid	Phosphatidylcholines	PC(18:0/20:4)	102.711	129.289	96.3721	0.747134	-0.420561	0.665117	0.859334	0.50653	1.08176	No	0.0199
HMDB0002068	Lipid	Triacylglycerols	TAG54:5-FA22:1	0.332987	0.421488	0.314692	0.746747	-0.421309	0.653418	0.844745	0.517842	1.09631	No	0.0174
HMDB0000673	Lipid	Triacylglycerols	TAG56:4-FA18:2	1.73197	2.1947	1.63929	0.745826	-0.42309	0.646578	0.838151	0.510798	1.08182	No	0.0169
HMDB0005060	Lipid	Triacylglycerols	TAG56:6-FA20:2	0.373322	0.480602	0.358342	0.745366	-0.42398	0.657111	0.847505	0.508814	1.07866	No	0.01825
HMDB0001388	Lipid	Triacylglycerols	TAG56:9-FA18:3	0.422918	0.575202	0.428095	0.744388	-0.425873	0.653672	0.850384	0.507728	1.09155	No	0.0217
HMDB0008105	Lipid	Phosphatidylcholines	PC(18:1/18:2)	69.3583	84.9278	63.286	0.743589	-0.427422	0.646138	0.835976	0.511527	1.07939	No	0.0173
HMDB0000207	Lipid	Triacylglycerols	TAG55:1-FA18:1	1.45267	1.92889	1.43526	0.743318	-0.427949	0.647599	0.835514	0.506922	1.07331	No	0.01905
HMDB0011130	Lipid	Lysophosphatidylethanolamines	LPE(18:0)	1.24436	1.56732	1.16313	0.743094	-0.428383	0.658678	0.856552	0.517276	1.10446	No	0.02135
HMDB0008145	Lipid	Phosphatidylcholines	PC(18:2/20:2)	0.526689	0.688626	0.511189	0.742673	-0.429201	0.654005	0.846141	0.505251	1.06239	No	0.01815
HMDB0008147	Lipid	Phosphatidylcholines	PC(18:2/20:4)	4.46612	5.53762	4.10182	0.742641	-0.429264	0.655019	0.848015	0.503125	1.07221	No	0.02015
-	Lipid	Phosphatidylethanolamines	PE(P-16:0/22:6)	6.37722	8.27709	6.1504	0.742182	-0.430154	0.645544	0.835397	0.504822	1.07803	No	0.02135
HMDB0000207	Lipid	Triacylglycerols	TAG54:5-FA18:1	63.3572	81.5324	60.4324	0.740119	-0.434172	0.648889	0.842012	0.503411	1.07348	No	0.02165
-	Lipid	Phosphatidylethanolamines	PE(O-18:0/20:3)	0.224291	0.2826	0.208662	0.739917	-0.434564	0.650126	0.844526	0.503249	1.08329	No	0.0246
HMDB0000673	Lipid	Triacylglycerols	TAG52:4-FA18:2	128.52	167.022	123.566	0.739779	-0.434834	0.653639	0.842637	0.516578	1.09511	No	0.0224
HMDB0005060	Lipid	Free fatty acids	FFA(20:2)	1.38612	1.74296	1.28774	0.739461	-0.435454	0.641217	0.83173	0.501715	1.07203	No	0.02295
HMDB0006528	Lipid	Free fatty acids	FFA(22:5)	1.90425	2.40914	1.7779	0.738197	-0.437923	0.655112	0.84673	0.500609	1.06732	No	0.02235
HMDB0001388	Lipid	Triacylglycerols	TAG54:7-FA18:3	8.66527	10.8901	8.03771	0.738142	-0.438029	0.653122	0.848182	0.505565	1.07215	No	0.021
HMDB0000673	Lipid	Triacylglycerols	TAG54:4-FA18:2	82.7003	107.079	78.9056	0.736658	-0.440933	0.652722	0.845823	0.506586	1.07764	No	0.02145
HMDB0011477	Lipid	Lysophosphatidylethanolamines	LPE(18:2)	0.968412	1.19472	0.88166	0.736433	-0.441373	0.654303	0.850209	0.508021	1.07392	No	0.02055
HMDB0000673	Lipid	Triacylglycerols	TAG52:6-FA18:2	1.92654	2.50804	1.84564	0.735232	-0.443729	0.650799	0.839738	0.510134	1.07394	No	0.0221
HMDB0001388	Lipid	Triacylglycerols	TAG54:8-FA18:3	2.1559	2.69521	1.9835	0.734909	-0.444362	0.644732	0.832623	0.504015	1.06971	No	0.02175
HMDB0002183	Lipid	Triacylglycerols	TAG58:8-FA22:6	7.87781	10.9923	8.06966	0.734613	-0.444944	0.641401	0.832442	0.501012	1.07438	No	0.0247
HMDB0011459	Lipid	Phosphatidylethanolamines	PE(P-18:1/22:5)	0.505137	0.640224	0.471036	0.734328	-0.445503	0.642694	0.831156	0.511089	1.08288	No	0.0237
HMDB0010392	Lipid	Lysophosphatidylcholines	LPC(20:2)	0.21727	0.271363	0.199159	0.733845	-0.446454	0.633911	0.827471	0.49814	1.06634	No	0.0235
HMDB0000673	Lipid	Triacylglycerols	TAG52:5-FA18:2	20.0924	26.3522	19.2953	0.731918	-0.450245	0.630091	0.818307	0.499042	1.06192	No	0.0246
-	Lipid	Phosphatidylethanolamines	PE(O-16:0/22:5)	0.398694	0.50209	0.366911	0.731868	-0.450344	0.641749	0.834903	0.503452	1.06799	No	0.02425
HMDB0011503	Lipid	Lysophosphatidylethanolamines	LPE(16:0)	0.96294	1.19633	0.876202	0.731783	-0.450513	0.642065	0.832992	0.500261	1.05784	No	0.02345
HMDB0002183	Lipid	Triacylglycerols	TAG56:8-FA22:6	13.6432	19.0685	13.9499	0.731417	-0.451235	0.646988	0.841248	0.499653	1.06978	No	0.02525
-	Lipid	Lysophosphatidylcholines	LPC(17:0)	1.65301	2.13865	1.56026	0.731373	-0.451321	0.638776	0.831993	0.493801	1.05271	No	0.025
-	Lipid	Phosphatidylethanolamines	PE(O-18:0/20:4)	1.74941	2.29943	1.67992	0.730857	-0.452338	0.636344	0.827073	0.49891	1.06742	No	0.02555
HMDB0000673	Lipid	Triacylglycerols	TAG54:8-FA18:2	1.32336	1.67909	1.22642	0.729791	-0.454444	0.635287	0.822907	0.502239	1.06077	No	0.0243
HMDB0000207	Lipid	Triacylglycerols	TAG54:6-FA18:1	14.774	19.1652	13.9656	0.729428	-0.455163	0.647298	0.836654	0.504997	1.0643	No	0.0243
HMDB0000673	Lipid	Triacylglycerols	TAG54:7-FA18:2	12.9671	16.3398	11.9305	0.729394	-0.45523	0.635673	0.825512	0.501214	1.0653	No	0.02395
HMDB0003229	Lipid	Triacylglycerols	TAG52:5-FA16:1	10.8172	14.0762	10.2717	0.729237	-0.45554	0.639163	0.830418	0.497485	1.0662	No	0.0266
HMDB0006528	Lipid	Triacylglycerols	TAG58:10-FA22:5	0.185961	0.24972	0.181744	0.729001	-0.456008	0.644604	0.834377	0.500004	1.05983	No	0.024
HMDB0034296	Lipid	Triacylglycerols	TAG56:5-FA20:1	0.625543	0.810481	0.588768	0.727671	-0.458641	0.646779	0.835711	0.504914	1.06465	No	0.02385
HMDB0000207	Lipid	Triacylglycerols	TAG58:8-FA18:1	3.04854	4.20423	3.04848	0.725585	-0.462783	0.635539	0.827079	0.494383	1.04667	No	0.02685
HMDB0008134	Lipid	Phosphatidylcholines	PC(18:2/16:1)	9.00269	10.9354	7.92225	0.723414	-0.467107	0.634405	0.824108	0.4961	1.05514	No	0.0275
HMDB0004949	Lipid	Ceramides	CER(16:0)	0.807614	1.02124	0.738718	0.723263	-0.467408	0.624812	0.811087	0.502474	1.0663	No	0.02765
HMDB0000673	Lipid	Triacylglycerols	TAG58:8-FA18:2	0.934097	1.28755	0.931007	0.722004	-0.469921	0.639328	0.826617	0.496421	1.06101	No	0.0283
HMDB0006547	Lipid	Free fatty acids	FFA(18:4)	0.367335	0.476432	0.342578	0.720744	-0.472441	0.645959	0.833124	0.4907	1.04519	No	0.03105
HMDB0008039	Lipid	Phosphatidylcholines	PC(18:0/18:2)	228.205	297.674	213.905	0.719089	-0.475758	0.627313	0.815904	0.489837	1.04778	No	0.0308
HMDB0006528	Lipid	Triacylglycerols	TAG58:9-FA22:5	0.544276	0.746291	0.535096	0.717903	-0.478139	0.631102	0.814011	0.489662	1.02623	No	0.0285
HMDB0034296	Lipid	Triacylglycerols	TAG56:4-FA20:1	1.43306	1.87239	1.34036	0.714325	-0.485348	0.627053	0.8132	0.481688	1.03921	No	0.0338
HMDB0006528	Lipid	Triacylglycerols	TAG60:11-FA22:5	0.225378	0.312086	0.221898	0.710663	-0.492763	0.624232	0.809818	0.485132	1.02374	No	0.0336
HMDB0008050	Lipid	Phosphatidylcholines	PC(18:0/20:5)	21.8503	28.9505	20.3524	0.704579	-0.505167	0.622324	0.801739	0.479555	1.01538	No	0.0374
HMDB0008939	Lipid	Phosphatidylethanolamines	PE(16:0/20:5)	0.350895	0.431241	0.302557	0.701929	-0.510603	0.614579	0.796191	0.475787	1.01606	No	0.0406
HMDB0006528	Lipid	Triacylglycerols	TAG58:8-FA22:5	1.2817	1.76821	1.2388	0.700844	-0.512835	0.606791	0.788126	0.482551	1.02931	No	0.0397
-	Lipid	Phosphatidylcholines	PC(17:0/18:2)	3.76182	4.86798	3.41769	0.700721	-0.513087	0.615424	0.798301	0.480028	1.02443	No	0.03945
HMDB0008141	Lipid	Phosphatidylcholines	PC(18:2/18:3)	0.445445	0.561554	0.390625	0.695738	-0.523383	0.603381	0.781278	0.482736	1.01542	No	0.0404
HMDB0002183	Lipid	Triacylglycerols	TAG56:9-FA22:6	2.2811	3.2955	2.2882	0.694825	-0.525278	0.605891	0.782967	0.47331	1.01009	No	0.04625
HMDB0000673	Lipid	Triacylglycerols	TAG56:8-FA18:2	2.88844	4.20447	2.91126	0.692989	-0.529095	0.609388	0.787955	0.4729	1.00685	No	0.04455
HMDB0001999	Lipid	Triacylglycerols	TAG56:9-FA20:5	0.790671	1.14641	0.786943	0.685557	-0.544652	0.607816	0.784318	0.475014	1.00906	No	0.0493
HMDB0001999	Lipid	Free fatty acids	FFA(20:5)	1.4264	1.91934	1.314	0.684476	-0.546929	0.600033	0.782019	0.473019	1.00811	No	0.05345

## Sheet: Cyst - HGD vs SCN
							Fold change
				Median concentration (μmol/L)					50% Credible Interval		95% Credible Interval
HMDB	Type	Class	Name	Global	SCN	HGD	Estimate	log2	Lower	Upper	Lower	Upper	Significant	Pr(|log2(Fold Change)| > 1)
HMDB0001257	Metabolite	Dialkylamines	Spermidine	1.35816	0.351816	2.11021	6.01542	2.58866	4.42591	8.77075	2.26216	16.0754	Yes	0.9862
HMDB0011760	Lipid	Dihydroceramides	DCER(16:0)	0.163905	0.0405937	0.233273	5.71657	2.51515	4.19724	7.93706	2.2772	14.6212	Yes	0.9879
HMDB0000112	Metabolite	Alpha amino acids and derivatives	GABA	0.805352	0.227307	1.26537	5.56862	2.47732	3.94642	7.78865	2.04699	14.5748	Yes	0.9819
HMDB0004949	Lipid	Ceramides	CER(16:0)	1.21047	0.327899	1.71084	5.18678	2.37484	3.85615	7.35691	2.01653	13.018	Yes	0.98025
HMDB0011130	Lipid	Lysophosphatidylethanolamines	LPE(18:0)	1.53698	0.40344	1.96605	4.86157	2.28142	3.38151	6.42705	1.99442	12.4196	Yes	0.9723
HMDB0011503	Lipid	Lysophosphatidylethanolamines	LPE(16:0)	0.705655	0.181736	0.869321	4.77011	2.25402	3.39202	6.47327	1.88338	12.1279	Yes	0.9676
HMDB0004872	Lipid	Lactosylceramides	LCER(24:1)	0.34142	0.117645	0.556863	4.71231	2.23644	3.51922	6.61111	1.8338	11.7659	Yes	0.96605
HMDB0000299	Metabolite	Purines and derivatives	Xanthosine	0.133995	0.0437722	0.204633	4.68106	2.22683	3.37442	6.51263	1.74117	11.825	Yes	0.95955
HMDB0006750	Lipid	Lactosylceramides	LCER(16:0)	1.07458	0.374762	1.69333	4.50082	2.17019	3.18054	6.031	1.80408	11.5283	Yes	0.9582
HMDB0011476	Lipid	Lysophosphatidylethanolamines	LPE(18:1)	0.828201	0.248834	1.07774	4.30808	2.10705	3.05866	5.76197	1.63843	10.5263	Yes	0.9488
-	Lipid	Lactosylceramides	LCER(24:0)	0.134114	0.0502727	0.208525	4.13758	2.04879	3.04523	5.70361	1.67863	10.5837	Yes	0.93905
HMDB0000034	Metabolite	Purines and derivatives	Adenine	0.00915479	0.00351001	0.0133041	3.8053	1.92801	2.8501	5.52475	1.4528	9.95488	Yes	0.90525
HMDB0000292	Metabolite	Purines and derivatives	Xanthine	4.95444	1.94622	7.29391	3.74346	1.90437	2.82127	5.40795	1.44356	9.97749	Yes	0.9003
HMDB0001406	Metabolite	Pyridines and derivatives	NAM	1.69124	0.63449	2.31154	3.63596	1.86234	2.61354	5.02695	1.41909	9.52879	Yes	0.89015
HMDB0011474	Lipid	Lysophosphatidylethanolamines	LPE(16:1)	0.0647145	0.0237864	0.082797	3.47499	1.79701	2.51261	4.72599	1.35041	8.4377	Yes	0.8791
HMDB0000898	Metabolite	Imidazoles	1-Methylhistamine	0.0177158	0.00666406	0.0228044	3.39961	1.76537	2.45608	4.7149	1.31466	8.80466	Yes	0.8645
-	Lipid	Lysophosphatidylethanolamines	LPE(17:0)	0.0702733	0.0260194	0.0880509	3.39466	1.76327	2.45887	4.6208	1.3629	8.48345	Yes	0.8715
HMDB0001043	Lipid	Free fatty acids	FFA(20:4)	11.9219	4.11913	13.6127	3.31963	1.73102	2.38974	4.53062	1.34361	8.28672	Yes	0.8594
HMDB0000191	Metabolite	Alpha amino acids and derivatives	Aspartate	8.74653	3.5332	11.5371	3.259	1.70443	2.33134	4.50187	1.26442	8.51743	Yes	0.84365
HMDB0011375	Lipid	Phosphatidylethanolamines	PE(P-18:0/18:1)	0.564498	0.237334	0.766883	3.23182	1.69235	2.31615	4.32663	1.27377	7.9151	Yes	0.84855
HMDB0000125	Metabolite	Alpha amino acids and derivatives	Glutathione	0.3633	0.152003	0.486882	3.1959	1.67622	2.34378	4.55925	1.23919	8.78181	Yes	0.8289
HMDB0000195	Metabolite	Purines and derivatives	Inosine	3.44281	1.33385	4.2075	3.13663	1.64921	2.20242	4.29455	1.17678	8.12747	Yes	0.8166
HMDB0004953	Lipid	Ceramides	CER(24:1)	0.63762	0.274261	0.808111	2.93944	1.55554	2.16744	4.05539	1.19061	7.30517	Yes	0.79605
HMDB0000097	Metabolite	Quaternary ammonium salts	Choline	36.6837	16.5898	46.5839	2.80985	1.4905	2.01443	3.83037	1.08926	7.26833	Yes	0.7645
HMDB0011768	Lipid	Dihydroceramides	DCER(24:0)	0.0587629	0.0252183	0.0689192	2.73499	1.45154	1.97795	3.68646	1.10402	6.88026	Yes	0.7504
HMDB0000045	Metabolite	Purines and derivatives	AMP	0.303974	0.153379	0.415786	2.71711	1.44208	2.02509	3.98869	1.04291	7.31147	Yes	0.73325
-	Lipid	Ceramides	CER(18:0)	0.0727767	0.0339747	0.0910058	2.68111	1.42283	1.96713	3.72061	1.0679	6.72592	Yes	0.7301
-	Lipid	Lysophosphatidylcholines	LPC(18:1)	3.26194	1.47718	3.79977	2.58231	1.36866	1.86059	3.48877	1.00902	6.38071	Yes	0.70565
HMDB0006737	Lipid	Cholesteryl esters	CE(22:2)	0.136566	0.296009	0.123055	0.416128	-1.2649	0.303651	0.563581	0.160387	0.989488	Yes	0.6537
HMDB0000207	Lipid	Triacylglycerols	TAG44:1-FA18:1	0.0302895	0.0701714	0.0264144	0.376111	-1.41077	0.268643	0.505522	0.153612	0.947993	Yes	0.72805
HMDB0000651	Metabolite	Fatty Acyls	Decanoylcarnitine	0.19512	0.418186	0.152768	0.366001	-1.45008	0.252964	0.488543	0.141902	0.945486	Yes	0.74095
HMDB0000904	Metabolite	Alpha amino acids and derivatives	Citrulline	11.517	27.5002	9.37565	0.342155	-1.54728	0.250488	0.481534	0.131955	0.898631	Yes	0.7824
HMDB0000714	Metabolite	Benzoic acids and derivatives	Hippurate	0.944682	2.2031	0.71979	0.325744	-1.61819	0.236933	0.455215	0.125763	0.858921	Yes	0.81375
HMDB0000725	Metabolite	Alpha amino acids and derivatives	4-L-Hydroxyproline	4.24358	10.6757	3.38647	0.3184	-1.65109	0.228163	0.437161	0.12224	0.807028	Yes	0.8273
HMDB0002250	Metabolite	Fatty Acyls	Dodecanoylcarnitine	1.29647	3.70031	1.09464	0.295698	-1.7578	0.216329	0.425337	0.105382	0.767963	Yes	0.8523
HMDB0000925	Metabolite	Oxides	Trimethylamine N-oxide	2.50305	8.01901	1.69771	0.21256	-2.23406	0.148923	0.286321	0.0807358	0.553132	Yes	0.9603
HMDB0011477	Lipid	Lysophosphatidylethanolamines	LPE(18:2)	0.122282	0.0553871	0.137409	2.47034	1.30471	1.74721	3.26455	0.968614	6.02638	No	0.6764
HMDB0000763	Metabolite	Indoles and derivatives	5-Hydroxyindoleacetate	0.0524971	0.0254231	0.0623357	2.44151	1.28777	1.75054	3.38099	0.955751	6.62471	No	0.65965
HMDB0002226	Lipid	Free fatty acids	FFA(22:4)	1.12958	0.518987	1.2571	2.42028	1.27518	1.8233	3.42479	0.979071	6.1813	No	0.65675
HMDB0002183	Lipid	Free fatty acids	FFA(22:6)	4.01807	1.78497	4.3316	2.41428	1.27159	1.7497	3.30026	0.962321	6.12883	No	0.6553
HMDB0000673	Lipid	Free fatty acids	FFA(18:2)	41.4953	18.2889	44.1509	2.41312	1.2709	1.78921	3.39373	0.998844	6.2806	No	0.6501
HMDB0010384	Lipid	Lysophosphatidylcholines	LPC(18:0)	5.02527	2.27214	5.4175	2.39237	1.25844	1.76226	3.29457	0.960446	5.97751	No	0.65245
HMDB0006528	Lipid	Free fatty acids	FFA(22:5)	2.17073	1.01101	2.36073	2.33423	1.22295	1.78353	3.35156	0.930889	5.88252	No	0.632
HMDB0011775	Lipid	Ceramides	CER(22:1)	0.0447904	0.0219774	0.051522	2.33409	1.22286	1.72835	3.23878	0.957167	5.95546	No	0.6291
HMDB0003229	Lipid	Free fatty acids	FFA(16:1)	16.9409	7.9137	18.4791	2.33104	1.22098	1.64848	3.09556	0.927774	5.81233	No	0.62825
HMDB0000207	Lipid	Free fatty acids	FFA(18:1)	111.615	52.6142	122.184	2.32711	1.21854	1.6552	3.08255	0.955935	5.87252	No	0.62855
-	Lipid	Diacylglycerols	DAG(14:0/18:1)	0.0554871	0.0304183	0.0708338	2.32548	1.21753	1.76767	3.32914	0.935897	5.9128	No	0.6274
HMDB0010382	Lipid	Lysophosphatidylcholines	LPC(16:0)	16.7324	7.8244	17.9277	2.28358	1.1913	1.63972	3.07918	0.926777	5.70374	No	0.61075
HMDB0002925	Lipid	Free fatty acids	FFA(20:3)	4.20722	1.95437	4.4366	2.28108	1.18972	1.62226	3.04111	0.907774	5.72516	No	0.60945
HMDB0004952	Lipid	Ceramides	CER(22:0)	0.185677	0.093721	0.211636	2.26144	1.17724	1.61252	3.03288	0.873363	5.45525	No	0.60085
-	Lipid	Hexosylceramides	HCER(22:1)	0.0557089	0.0281605	0.06392	2.25971	1.17614	1.69172	3.212	0.958005	5.94779	No	0.59925
HMDB0000157	Metabolite	Purines and derivatives	Hypoxanthine	24.328	14.8036	33.2465	2.24958	1.16966	1.66152	3.14945	0.861402	5.74593	No	0.5947
HMDB0011765	Lipid	Dihydroceramides	DCER(22:0)	0.0402437	0.0187538	0.042155	2.2465	1.16768	1.62893	3.02853	0.910897	5.68928	No	0.6005
HMDB0001999	Lipid	Free fatty acids	FFA(20:5)	1.98497	0.93202	2.04066	2.20482	1.14066	1.59302	2.96517	0.886456	5.39768	No	0.58465
-	Lipid	Lysophosphatidylcholines	LPC(17:0)	0.454586	0.224556	0.492812	2.20013	1.13759	1.56694	2.98679	0.871102	5.47761	No	0.5797
HMDB0005060	Lipid	Free fatty acids	FFA(20:2)	1.20918	0.605692	1.32104	2.18339	1.12657	1.62816	3.07128	0.851763	5.26185	No	0.57515
HMDB0034296	Lipid	Free fatty acids	FFA(20:1)	2.75678	1.40053	3.01354	2.14062	1.09803	1.5703	2.93184	0.854114	5.53438	No	0.56135
HMDB0004971	Lipid	Hexosylceramides	HCER(16:0)	0.493194	0.267191	0.55893	2.08123	1.05743	1.50695	2.82511	0.845383	5.09018	No	0.5375
HMDB0004956	Lipid	Ceramides	CER(24:0)	0.432168	0.234587	0.482636	2.06069	1.04313	1.49069	2.80191	0.827349	5.2385	No	0.5251
HMDB0010383	Lipid	Lysophosphatidylcholines	LPC(16:1)	0.438143	0.23453	0.473522	2.02194	1.01574	1.50931	2.8476	0.815282	5.06861	No	0.51075
HMDB0004951	Lipid	Ceramides	CER(20:0)	0.0419855	0.0234252	0.0466452	1.99924	0.999451	1.45013	2.73427	0.82309	5.15243	No	0.50135
HMDB0007228	Lipid	Diacylglycerols	DAG(18:1/20:4)	0.160264	0.0904595	0.179497	1.99519	0.996527	1.46815	2.73891	0.80459	4.8975	No	0.49885
HMDB0000222	Metabolite	Fatty Acyls	Palmitoylcarnitine	0.0625276	0.0406003	0.0796909	1.97013	0.978292	1.40133	2.67577	0.786232	5.15037	No	0.4891
HMDB0000148	Metabolite	Alpha amino acids and derivatives	Glutamate	86.6912	52.5906	103.01	1.96413	0.973891	1.45338	2.80132	0.764086	5.0691	No	0.4883
HMDB0000251	Metabolite	Organosulfonic acids	Taurine	133.194	81.0164	157.756	1.94501	0.959778	1.4408	2.7333	0.767337	4.97301	No	0.4782
HMDB0000848	Metabolite	Fatty Acyls	Stearoylcarnitine	0.0549125	0.0348919	0.0674812	1.93596	0.953046	1.408	2.68218	0.773379	4.99607	No	0.4742
HMDB0011441	Lipid	Phosphatidylethanolamines	PE(P-18:1/18:1)	0.212201	0.132125	0.25663	1.93573	0.952881	1.39594	2.61199	0.79818	4.87402	No	0.4737
HMDB0000254	Metabolite	Dicarboxylic acids and derivatives	Succinate	22.0856	13.3615	25.2819	1.89109	0.919215	1.36265	2.61857	0.745901	4.8236	No	0.45505
HMDB0007160	Lipid	Diacylglycerols	DAG(18:0/18:1)	0.333449	0.21503	0.39859	1.85708	0.893034	1.36604	2.57242	0.740198	4.63173	No	0.44095
HMDB0001388	Lipid	Free fatty acids	FFA(18:3)	4.14773	2.29725	4.12144	1.79874	0.84699	1.32268	2.48228	0.718867	4.50235	No	0.40925
HMDB0003229	Lipid	Triacylglycerols	TAG47:2-FA16:1	0.0111203	0.00834714	0.014873	1.77551	0.828234	1.3378	2.52784	0.744554	4.61298	No	0.4013
HMDB0000220	Lipid	Free fatty acids	FFA(16:0)	100.581	56.3265	99.3572	1.76384	0.818717	1.32017	2.48466	0.732731	4.46518	No	0.4014
HMDB0011342	Lipid	Phosphatidylethanolamines	PE(P-16:0/18:1)	1.06856	0.700634	1.23448	1.75027	0.807574	1.24917	2.3296	0.722275	4.42572	No	0.39085
HMDB0000806	Lipid	Free fatty acids	FFA(14:0)	13.7138	7.88591	13.8019	1.7461	0.804139	1.28655	2.4152	0.686438	4.32416	No	0.3904
HMDB0061714	Lipid	Free fatty acids	FFA(22:2)	0.67254	0.395164	0.690561	1.74191	0.800667	1.26637	2.35857	0.700017	4.19503	No	0.3889
HMDB0007237	Lipid	Diacylglycerols	DAG(18:1/22:6)	0.0965798	0.0586324	0.101792	1.73947	0.798644	1.27035	2.35555	0.701613	4.25827	No	0.3835
HMDB0007161	Lipid	Diacylglycerols	DAG(18:0/18:2)	0.131414	0.0885061	0.152304	1.73652	0.796196	1.25838	2.32546	0.712648	4.43756	No	0.3808
HMDB0008927	Lipid	Phosphatidylethanolamines	PE(16:0/18:1)	0.75534	0.476665	0.814929	1.69555	0.761756	1.23362	2.33747	0.688834	4.33369	No	0.3689
HMDB0011384	Lipid	Phosphatidylethanolamines	PE(P-18:0/20:3)	0.245308	0.155899	0.258344	1.66206	0.732974	1.23298	2.32132	0.682365	4.23534	No	0.3527
HMDB0002212	Lipid	Free fatty acids	FFA(20:0)	2.4679	1.49621	2.47786	1.65539	0.727172	1.2699	2.40551	0.648205	4.17137	No	0.35135
HMDB0011698	Lipid	Sphingomyelins	SM(26:0)	0.360313	0.2219	0.365548	1.64405	0.717252	1.21686	2.30022	0.658523	3.99292	No	0.34555
HMDB0011769	Lipid	Dihydroceramides	DCER(24:1)	0.197005	0.124164	0.203805	1.63802	0.711952	1.19744	2.20786	0.67789	4.12841	No	0.33635
HMDB0007219	Lipid	Diacylglycerols	DAG(18:1/18:2)	0.544642	0.372514	0.60836	1.63529	0.709546	1.18269	2.20709	0.653923	4.02256	No	0.33445
HMDB0000944	Lipid	Free fatty acids	FFA(22:0)	1.52261	0.955811	1.52499	1.59414	0.672781	1.17568	2.19131	0.654438	4.02456	No	0.31855
HMDB0004975	Lipid	Hexosylceramides	HCER(24:1)	0.319055	0.223551	0.350663	1.57241	0.652978	1.17062	2.16959	0.621609	3.84202	No	0.3053
HMDB0011773	Lipid	Ceramides	CER(14:0)	0.0805811	0.0537076	0.0840901	1.55844	0.640106	1.12125	2.11326	0.639369	3.97889	No	0.3079
HMDB0000827	Lipid	Free fatty acids	FFA(18:0)	34.6658	21.6064	33.5652	1.54935	0.631667	1.08585	2.02834	0.646197	3.96995	No	0.29825
HMDB0007099	Lipid	Diacylglycerols	DAG(16:0/16:1)	0.0701263	0.0531273	0.0811852	1.52371	0.607588	1.14565	2.14034	0.612039	3.76496	No	0.2894
HMDB0000902	Metabolite	Pyridines and derivatives	NAD	0.0795193	0.0547309	0.0826826	1.50929	0.59387	1.11055	2.18528	0.562755	4.0914	No	0.303
-	Lipid	Lysophosphatidylcholines	LPC(18:2)	1.25567	0.805851	1.20469	1.5	0.584965	1.07914	2.01871	0.605522	3.79557	No	0.27705
HMDB0002259	Lipid	Free fatty acids	FFA(17:0)	4.68303	3.00598	4.53612	1.49948	0.584463	1.05677	1.98085	0.601143	3.70332	No	0.27785
HMDB0000826	Lipid	Free fatty acids	FFA(15:0)	3.85972	2.48374	3.70941	1.49139	0.576655	1.06197	1.98431	0.604431	3.80332	No	0.27405
HMDB0002068	Lipid	Free fatty acids	FFA(22:1)	2.00096	1.3294	1.95789	1.47085	0.556649	1.0469	1.95783	0.582918	3.59818	No	0.2684
HMDB0011376	Lipid	Phosphatidylethanolamines	PE(P-18:0/18:2)	0.359089	0.284359	0.417658	1.46531	0.551201	1.04419	1.97304	0.592816	3.6492	No	0.26655
HMDB0007098	Lipid	Diacylglycerols	DAG(16:0/16:0)	0.266632	0.186042	0.269858	1.4454	0.531469	1.07701	1.99537	0.587059	3.67658	No	0.2541
HMDB0000128	Metabolite	Alpha amino acids and derivatives	Guanidoacetate	4.07547	3.00982	4.32594	1.44436	0.53043	1.03058	1.95749	0.56182	3.80665	No	0.26015
HMDB0007102	Lipid	Diacylglycerols	DAG(16:0/18:1)	0.816313	0.644451	0.921718	1.42807	0.51407	1.03917	1.93051	0.594136	3.67045	No	0.24395
HMDB0000638	Lipid	Free fatty acids	FFA(12:0)	4.62169	3.07142	4.38449	1.42444	0.510391	1.04508	1.94343	0.568607	3.56078	No	0.24375
HMDB0005066	Metabolite	Fatty Acyls	Tetradecanoylcarnitine	0.0758775	0.0640133	0.0903729	1.4183	0.504161	1.04475	1.9765	0.551425	3.51327	No	0.2488
HMDB0010169	Lipid	Sphingomyelins	SM(16:0)	27.1948	19.8685	27.9681	1.41354	0.499315	1.02089	1.89898	0.560605	3.44824	No	0.2365
HMDB0011343	Lipid	Phosphatidylethanolamines	PE(P-16:0/18:2)	0.273709	0.224316	0.313656	1.40283	0.488337	1.02226	1.90331	0.578074	3.46756	No	0.23405
HMDB0000033	Metabolite	Beta amino acids and derivatives	Carnosine	0.118095	0.0876938	0.122939	1.39957	0.484981	1.02217	1.94936	0.540641	3.62298	No	0.2462
HMDB0002000	Lipid	Free fatty acids	FFA(14:1)	2.49212	1.72809	2.40697	1.39065	0.475764	1.02342	1.90657	0.555649	3.35506	No	0.2304
-	Lipid	Sphingomyelins	SM(26:1)	0.463208	0.329409	0.455168	1.3873	0.472278	1.01237	1.90128	0.580197	3.53635	No	0.23135
HMDB0007179	Lipid	Diacylglycerols	DAG(18:0/22:6)	0.0457857	0.0311601	0.0431864	1.38158	0.466316	0.959266	1.79063	0.547544	3.41242	No	0.22835
HMDB0007236	Lipid	Diacylglycerols	DAG(18:1/22:5)	0.0505351	0.0383174	0.0525552	1.37692	0.461442	1.00615	1.87174	0.550431	3.37626	No	0.22325
-	Lipid	Ceramides	CER(20:1)	0.0120921	0.00830523	0.0113604	1.36878	0.452888	1.02353	1.92621	0.554917	3.45025	No	0.22525
HMDB0000939	Metabolite	Alpha amino acids and derivatives	SAH	0.0271961	0.0216828	0.0298142	1.36446	0.44833	0.988431	1.90876	0.498937	3.47484	No	0.24165
HMDB0001185	Metabolite	Alpha amino acids and derivatives	SAM	0.346115	0.270497	0.365367	1.35622	0.439587	0.945993	1.8085	0.51209	3.45956	No	0.2313
-	Lipid	Ceramides	CER(26:1)	0.0248036	0.0176171	0.0237271	1.35197	0.435068	1.01184	1.86924	0.550388	3.30195	No	0.2086
HMDB0000827	Lipid	Triacylglycerols	TAG53:1-FA18:0	0.041765	0.0395093	0.0532084	1.34277	0.425214	0.974315	1.8161	0.533603	3.30354	No	0.21265
HMDB0007103	Lipid	Diacylglycerols	DAG(16:0/18:2)	0.2201	0.176359	0.235886	1.34055	0.422821	1.01179	1.89248	0.542831	3.28904	No	0.2105
HMDB0008993	Lipid	Phosphatidylethanolamines	PE(18:0/18:1)	1.56614	1.26811	1.68515	1.32806	0.409323	0.999706	1.85418	0.537393	3.21541	No	0.20235
HMDB0007131	Lipid	Diacylglycerols	DAG(16:1/18:1)	0.143707	0.130193	0.171734	1.32482	0.405799	0.966542	1.80749	0.542551	3.26217	No	0.2047
HMDB0007970	Lipid	Phosphatidylcholines	PC(16:0/18:0)	0.844719	0.630464	0.828696	1.3246	0.405552	0.986157	1.8329	0.525489	3.27073	No	0.2028
HMDB0011394	Lipid	Phosphatidylethanolamines	PE(P-18:0/22:6)	0.917676	0.674645	0.892907	1.324	0.404905	1.02366	1.92079	0.521421	3.19766	No	0.206
HMDB0007218	Lipid	Diacylglycerols	DAG(18:1/18:1)	0.815407	0.695898	0.917894	1.32299	0.403805	0.987217	1.84774	0.553218	3.39371	No	0.2044
HMDB0007100	Lipid	Diacylglycerols	DAG(16:0/18:0)	0.260644	0.195991	0.253747	1.30184	0.380556	0.916448	1.71514	0.505097	3.12201	No	0.19835
HMDB0009059	Lipid	Phosphatidylethanolamines	PE(18:1/18:1)	0.27767	0.227339	0.293968	1.29624	0.37433	0.904495	1.70017	0.534229	3.37966	No	0.1996
HMDB0006729	Lipid	Cholesteryl esters	CE(22:4)	0.190517	0.16454	0.211851	1.29129	0.368814	0.992007	1.85718	0.515685	3.17563	No	0.18995
HMDB0001173	Metabolite	Purines and derivatives	MTA	6.76944e-06	5.41674e-06	6.986e-06	1.2886	0.365807	0.928821	1.77116	0.50912	3.33506	No	0.202
HMDB0000300	Metabolite	Pyrimidines and derivatives	Uracil	4.6276	4.04981	5.16501	1.27248	0.347643	0.918192	1.72319	0.484341	3.15147	No	0.1948
HMDB0011487	Lipid	Lysophosphatidylethanolamines	LPE(20:4)	0.0784888	0.0597265	0.075137	1.2599	0.333307	0.942067	1.72904	0.52497	3.1544	No	0.1786
HMDB0002003	Lipid	Free fatty acids	FFA(24:0)	0.81793	0.604448	0.766158	1.25943	0.332775	0.934605	1.73435	0.503609	3.08282	No	0.1808
HMDB0007111	Lipid	Diacylglycerols	DAG(16:0/20:3)	0.0900841	0.0712385	0.0882668	1.25083	0.32288	0.913942	1.69702	0.507781	3.10767	No	0.175
HMDB0000819	Metabolite	Phenols	Normetanephrine	0.000909836	0.000741014	0.000929391	1.25015	0.322103	0.903025	1.73277	0.483237	3.22145	No	0.19455
HMDB0004978	Lipid	Hexosylceramides	HCER(24:0)	0.185739	0.14963	0.185757	1.24073	0.311186	0.862559	1.62716	0.505669	3.07409	No	0.1754
HMDB0002368	Lipid	Free fatty acids	FFA(24:1)	1.20492	0.93588	1.15314	1.23644	0.306193	0.888123	1.64459	0.514823	3.13281	No	0.1711
HMDB0011386	Lipid	Phosphatidylethanolamines	PE(P-18:0/20:4)	1.98763	1.67444	2.07246	1.23445	0.303868	0.864074	1.61752	0.478677	2.92705	No	0.1765
HMDB0000220	Lipid	Triacylglycerols	TAG51:1-FA16:0	0.0989633	0.0972747	0.120528	1.23345	0.302697	0.916555	1.7148	0.495743	3.09219	No	0.175
HMDB0000564	Lipid	Phosphatidylcholines	PC(16:0/16:0)	2.05275	1.66366	2.04214	1.22783	0.296115	0.886689	1.6476	0.493496	3.00959	No	0.17045
HMDB0006547	Lipid	Free fatty acids	FFA(18:4)	0.252207	0.186281	0.225416	1.20799	0.272608	0.86183	1.62771	0.488949	3.04984	No	0.17575
HMDB0060059	Lipid	Cholesteryl esters	CE(17:0)	0.533534	0.462114	0.558146	1.20602	0.270252	0.90714	1.67786	0.489829	2.94613	No	0.16015
HMDB0000201	Metabolite	Fatty Acyls	Acetylcarnitine	5.36494	4.63773	5.5613	1.19186	0.253211	0.887085	1.67273	0.467921	3.08397	No	0.1743
HMDB0000182	Metabolite	Alpha amino acids and derivatives	Lysine	120.287	104.229	122.887	1.18224	0.241527	0.84675	1.6246	0.454822	3.04491	No	0.17475
HMDB0000014	Metabolite	Pyrimidines and derivatives	Deoxycytidine	0.0894407	0.0774424	0.0893418	1.15938	0.213348	0.865124	1.65313	0.439138	2.88379	No	0.16645
HMDB0012097	Lipid	Sphingomyelins	SM(14:0)	2.10095	1.79248	2.05619	1.14788	0.198967	0.8671	1.62642	0.465535	2.91141	No	0.152
HMDB0007972	Lipid	Phosphatidylcholines	PC(16:0/18:1)	14.8769	13.2672	14.8586	1.12141	0.165311	0.796359	1.48139	0.437854	2.70596	No	0.14765
HMDB0011697	Lipid	Sphingomyelins	SM(24:0)	11.7438	9.62378	10.7216	1.11718	0.159859	0.793887	1.48749	0.442902	2.74739	No	0.1471
-	Lipid	Cholesteryl esters	CE(20:2)	0.242275	0.225839	0.251134	1.11425	0.15607	0.820735	1.52301	0.437442	2.6632	No	0.14565
HMDB0012102	Lipid	Sphingomyelins	SM(20:0)	3.48633	3.01423	3.29836	1.09972	0.137143	0.810677	1.50557	0.439158	2.66522	No	0.13835
HMDB0007256	Lipid	Diacylglycerols	DAG(18:2/20:3)	0.0594487	0.0494954	0.0544361	1.09566	0.131799	0.810825	1.51231	0.437701	2.71785	No	0.14385
HMDB0000247	Metabolite	Sugar alcohols	Sorbitol	6.78708	6.01663	6.54435	1.09	0.124331	0.801361	1.50851	0.431765	2.73165	No	0.14895
HMDB0001348	Lipid	Sphingomyelins	SM(18:0)	3.22996	2.79496	3.02637	1.0849	0.117556	0.815376	1.53577	0.433769	2.73939	No	0.1469
HMDB0004974	Lipid	Hexosylceramides	HCER(22:0)	0.103733	0.0944441	0.101354	1.07614	0.105871	0.789724	1.46979	0.442603	2.71719	No	0.1386
HMDB0012103	Lipid	Sphingomyelins	SM(22:0)	6.00432	5.32223	5.65118	1.06511	0.0910062	0.78682	1.46263	0.430765	2.65579	No	0.1388
HMDB0000036	Metabolite	Organosulfonic acids	Taurocholate	0.371668	0.354046	0.375122	1.05962	0.083553	0.774519	1.46896	0.416899	2.74815	No	0.15075
HMDB0010395	Lipid	Lysophosphatidylcholines	LPC(20:4)	0.208448	0.189562	0.200452	1.05605	0.0786799	0.795459	1.47374	0.420423	2.58951	No	0.13705
HMDB0012107	Lipid	Sphingomyelins	SM(24:1)	10.2301	9.27304	9.6554	1.04098	0.0579435	0.744111	1.38367	0.420515	2.5637	No	0.1372
HMDB0011353	Lipid	Phosphatidylethanolamines	PE(P-16:0/20:4)	1.50175	1.45686	1.50729	1.03985	0.0563729	0.75839	1.42005	0.429577	2.64251	No	0.13935
-	Lipid	Dihydroceramides	DCER(26:1)	0.0564249	0.0477305	0.0488404	1.02279	0.0325119	0.749782	1.39982	0.401245	2.49046	No	0.1389
HMDB0000210	Metabolite	Beta amino acids and derivatives	Pantothenate	0.258215	0.26757	0.270855	1.01596	0.0228408	0.74135	1.39681	0.397033	2.6677	No	0.15225
HMDB0000089	Metabolite	Pyrimidines and derivatives	Cytidine	0.187777	0.186136	0.189037	1.01425	0.0204196	0.765375	1.45322	0.391328	2.56065	No	0.1451
HMDB0011592	Lipid	Lactosylceramides	LCER(18:1)	0.0914614	0.0829513	0.083496	1.01261	0.0180755	0.751137	1.40296	0.419003	2.58622	No	0.13705
HMDB0000138	Metabolite	Bile acids, alcohols and derivatives	Glycocholate	11.3063	11.0817	11.2398	1.00936	0.0134409	0.707813	1.33818	0.400156	2.64319	No	0.14925
HMDB0000593	Lipid	Phosphatidylcholines	PC(18:1/18:1)	1.60552	1.62476	1.63629	1.00102	0.00146419	0.73009	1.36504	0.412461	2.56064	No	0.13555
HMDB0001043	Lipid	Triacylglycerols	TAG56:8-FA20:4	0.155913	0.157006	0.15471	0.983637	-0.0238015	0.724909	1.35071	0.390675	2.37387	No	0.13225
HMDB0000517	Metabolite	Alpha amino acids and derivatives	Arginine	52.4249	52.3208	51.4068	0.982464	-0.0255241	0.737297	1.42186	0.365732	2.48635	No	0.1543
-	Lipid	Sphingomyelins	SM(20:1)	0.673116	0.651404	0.63611	0.976654	-0.03408	0.695801	1.29182	0.393323	2.33966	No	0.1304
HMDB0000824	Metabolite	Fatty Acyls	Propionylcarnitine	0.247772	0.253726	0.245099	0.969752	-0.0443124	0.707545	1.3513	0.381713	2.44374	No	0.14655
HMDB0000207	Lipid	Triacylglycerols	TAG55:4-FA18:1	0.0723029	0.0796885	0.0772163	0.967955	-0.0469887	0.701738	1.31433	0.392918	2.42113	No	0.1366
HMDB0000207	Lipid	Triacylglycerols	TAG55:5-FA18:1	0.0931539	0.093265	0.0885412	0.952369	-0.070408	0.69541	1.2959	0.390398	2.38333	No	0.13335
HMDB0007224	Lipid	Diacylglycerols	DAG(18:1/20:1)	0.138812	0.134905	0.128938	0.951671	-0.0714648	0.698395	1.27943	0.385677	2.28867	No	0.1332
HMDB0000207	Lipid	Triacylglycerols	TAG56:1-FA18:1	0.059724	0.0625025	0.0593779	0.950629	-0.0730463	0.693782	1.28069	0.390113	2.36495	No	0.1334
HMDB0012104	Lipid	Sphingomyelins	SM(22:1)	3.7577	3.63907	3.44489	0.948194	-0.0767454	0.691858	1.2804	0.373676	2.28618	No	0.13275
HMDB0000673	Lipid	Triacylglycerols	TAG53:4-FA18:2	0.490689	0.479051	0.451305	0.937811	-0.0926313	0.697593	1.29123	0.382133	2.33178	No	0.13775
HMDB0008038	Lipid	Phosphatidylcholines	PC(18:0/18:1)	3.21538	3.44846	3.22557	0.932048	-0.101524	0.696729	1.30444	0.374153	2.30237	No	0.1395
HMDB0012101	Lipid	Sphingomyelins	SM(18:1)	1.06313	1.04562	0.973075	0.930875	-0.10334	0.677132	1.27111	0.375401	2.28065	No	0.13805
HMDB0002259	Lipid	Triacylglycerols	TAG49:0-FA17:0	0.0195643	0.0239678	0.0221053	0.922274	-0.116732	0.683693	1.27053	0.38546	2.37176	No	0.1391
HMDB0000187	Metabolite	Alpha amino acids and derivatives	Serine	85.0236	90.3144	83.2059	0.921948	-0.117243	0.64036	1.20611	0.365175	2.31887	No	0.14725
HMDB0000168	Metabolite	Alpha amino acids and derivatives	Asparagine	107.05	111.511	101.678	0.915319	-0.127653	0.674602	1.27949	0.357617	2.30765	No	0.1524
HMDB0007230	Lipid	Diacylglycerols	DAG(18:1/20:5)	0.0509306	0.0496515	0.0452918	0.914328	-0.129216	0.663313	1.25073	0.372108	2.27913	No	0.14365
HMDB0005060	Lipid	Triacylglycerols	TAG56:3-FA20:2	0.0498706	0.0551869	0.0505885	0.911211	-0.134143	0.66978	1.25056	0.375495	2.27456	No	0.1384
HMDB0001539	Metabolite	Alpha amino acids and derivatives	ADMA	0.98429	1.09469	0.993929	0.91104	-0.134414	0.660608	1.26168	0.349402	2.30294	No	0.15475
HMDB0000220	Lipid	Triacylglycerols	TAG51:2-FA16:0	0.541878	0.574319	0.523849	0.910778	-0.134829	0.663595	1.23851	0.358677	2.22855	No	0.14555
HMDB0000158	Metabolite	Alpha amino acids and derivatives	Tyrosine	70.585	75.4552	68.6799	0.910758	-0.134861	0.657865	1.25228	0.351321	2.32166	No	0.15645
HMDB0000050	Metabolite	Purines and derivatives	Adenosine	0.114788	0.130138	0.116348	0.897867	-0.155426	0.644453	1.23262	0.357387	2.36598	No	0.16285
HMDB0000159	Metabolite	Alpha amino acids and derivatives	Phenylalanine	50.3368	53.867	48.1492	0.894868	-0.160252	0.638033	1.21857	0.347203	2.27677	No	0.16335
HMDB0000220	Lipid	Triacylglycerols	TAG49:0-FA16:0	0.054956	0.0621082	0.0553493	0.893963	-0.161713	0.656839	1.22019	0.343522	2.15167	No	0.14625
HMDB0009003	Lipid	Phosphatidylethanolamines	PE(18:0/20:4)	1.10975	1.18917	1.06208	0.891636	-0.165474	0.641424	1.19641	0.367743	2.26361	No	0.14865
HMDB0000696	Metabolite	Alpha amino acids and derivatives	Methionine	18.6723	20.2772	17.9893	0.890505	-0.167305	0.65841	1.24961	0.357669	2.328	No	0.1591
HMDB0000207	Lipid	Triacylglycerols	TAG53:2-FA18:1	0.627006	0.706619	0.625754	0.886506	-0.173798	0.67028	1.25205	0.351408	2.16914	No	0.1526
HMDB0000012	Metabolite	Pyrimidines and derivatives	Deoxyuridine	0.375455	0.410412	0.364982	0.886132	-0.174407	0.616001	1.18351	0.339427	2.25392	No	0.16415
HMDB0000207	Lipid	Triacylglycerols	TAG55:3-FA18:1	0.0667145	0.0865888	0.0766206	0.881418	-0.182103	0.659876	1.22613	0.345513	2.09448	No	0.14095
HMDB0001051	Metabolite	Carbohydrates and carbohydrate conjugates	Glyceraldehyde	86.2279	90.9089	79.7502	0.874983	-0.192674	0.649239	1.23252	0.343435	2.26725	No	0.1631
HMDB0008994	Lipid	Phosphatidylethanolamines	PE(18:0/18:2)	0.984373	1.01543	0.888795	0.873498	-0.195124	0.635228	1.18612	0.343521	2.14802	No	0.1515
HMDB0000099	Metabolite	Alpha amino acids and derivatives	Cystathionine	0.134748	0.142019	0.122601	0.860499	-0.216754	0.610922	1.16279	0.34639	2.23558	No	0.16465
HMDB0000064	Metabolite	Alpha amino acids and derivatives	Creatine	56.9555	63.6931	54.4906	0.857921	-0.221083	0.594027	1.12782	0.326996	2.15798	No	0.1688
HMDB0007225	Lipid	Diacylglycerols	DAG(18:1/20:2)	0.195911	0.196573	0.168823	0.856896	-0.222808	0.636178	1.19606	0.337164	2.08237	No	0.1602
HMDB0000736	Metabolite	Fatty Acyls	Isobutyrylcarnitine	0.256318	0.296984	0.252942	0.856704	-0.223131	0.620268	1.17939	0.323972	2.16949	No	0.16855
HMDB0011451	Lipid	Phosphatidylethanolamines	PE(P-18:1/20:4)	0.676657	0.765501	0.655732	0.855386	-0.225353	0.641215	1.20453	0.346515	2.11856	No	0.15725
HMDB0000658	Lipid	Cholesteryl esters	CE(16:1)	5.62049	6.41922	5.49523	0.852497	-0.230233	0.647516	1.20537	0.346519	2.09473	No	0.1564
HMDB0000705	Metabolite	Fatty Acyls	Hexanoylcarnitine	0.0385253	0.0434595	0.0370827	0.850185	-0.234152	0.599318	1.13945	0.337907	2.19377	No	0.1685
HMDB0000207	Lipid	Triacylglycerols	TAG56:3-FA18:1	0.289916	0.35473	0.301059	0.845226	-0.242591	0.628411	1.176	0.334842	2.0337	No	0.1613
HMDB0000220	Lipid	Triacylglycerols	TAG47:0-FA16:0	0.0500873	0.0593134	0.0500936	0.843576	-0.245411	0.626032	1.18134	0.336574	2.10445	No	0.1674
HMDB0005060	Lipid	Triacylglycerols	TAG56:4-FA20:2	0.0675105	0.0871988	0.0730469	0.841612	-0.248773	0.629219	1.17267	0.336253	2.05211	No	0.1584
HMDB0000207	Lipid	Triacylglycerols	TAG51:2-FA18:1	0.602612	0.708358	0.593993	0.840008	-0.251526	0.60776	1.13498	0.339041	2.09595	No	0.16475
HMDB0000827	Lipid	Triacylglycerols	TAG50:0-FA18:0	0.163311	0.196312	0.165306	0.839673	-0.2521	0.624935	1.17464	0.3472	2.17165	No	0.16755
HMDB0010368	Lipid	Cholesteryl esters	CE(18:0)	2.34951	2.63032	2.1953	0.832936	-0.263723	0.629096	1.17058	0.335281	2.07173	No	0.16635
HMDB0002000	Lipid	Triacylglycerols	TAG46:3-FA14:1	0.0155329	0.0195936	0.0160772	0.82075	-0.284986	0.599715	1.11475	0.326043	1.97724	No	0.16885
HMDB0011382	Lipid	Phosphatidylethanolamines	PE(18:0/20:3)	0.325256	0.357453	0.293149	0.820059	-0.2862	0.605373	1.11923	0.324757	2.0432	No	0.1692
HMDB0002183	Lipid	Triacylglycerols	TAG58:8-FA22:6	0.0905224	0.108961	0.0891983	0.815616	-0.294039	0.603169	1.1175	0.346507	2.07424	No	0.1666
HMDB0000207	Lipid	Triacylglycerols	TAG56:5-FA18:1	0.139577	0.186775	0.152722	0.813042	-0.298597	0.607542	1.13555	0.326389	2.02068	No	0.17585
HMDB0000638	Lipid	Triacylglycerols	TAG36:0-FA12:0	0.0380881	0.0414178	0.0336187	0.809669	-0.304596	0.594621	1.10756	0.33318	1.97061	No	0.1717
HMDB0060057	Lipid	Cholesteryl esters	CE(15:0)	0.59646	0.689161	0.56043	0.808942	-0.305891	0.605036	1.12697	0.318389	1.9598	No	0.17475
HMDB0000638	Lipid	Triacylglycerols	TAG38:0-FA12:0	0.0263876	0.0285216	0.0230255	0.80853	-0.306627	0.591099	1.10645	0.323265	1.99043	No	0.17835
HMDB0007973	Lipid	Phosphatidylcholines	PC(16:0/18:2)	11.9351	12.8239	10.2805	0.806104	-0.310962	0.600747	1.11346	0.320418	1.98087	No	0.1738
HMDB0006725	Lipid	Cholesteryl esters	CE(14:0)	1.68406	1.96095	1.57968	0.80564	-0.311793	0.596334	1.1037	0.322014	1.9539	No	0.1755
HMDB0003334	Metabolite	Alpha amino acids and derivatives	SDMA	1.36572	1.62405	1.30514	0.805602	-0.31186	0.570534	1.09083	0.314938	2.07062	No	0.18975
HMDB0000175	Metabolite	Purines and derivatives	IMP	5.0644	5.85905	4.67138	0.802347	-0.317702	0.563413	1.08169	0.305373	2.0632	No	0.1989
HMDB0007234	Lipid	Diacylglycerols	DAG(18:1/22:4)	0.0478395	0.0545463	0.0434814	0.799028	-0.323683	0.599591	1.12938	0.317985	2.00207	No	0.1839
HMDB0002259	Lipid	Triacylglycerols	TAG51:1-FA17:0	0.124862	0.157085	0.125758	0.798542	-0.32456	0.582298	1.09467	0.32667	2.04766	No	0.184
HMDB0008105	Lipid	Phosphatidylcholines	PC(18:1/18:2)	2.1967	2.52529	1.99915	0.794567	-0.331759	0.587001	1.08964	0.326548	2.00664	No	0.1829
HMDB0000161	Metabolite	Alpha amino acids and derivatives	Alanine	161.745	191.336	151.88	0.79299	-0.334626	0.571055	1.0891	0.306791	2.00807	No	0.19515
HMDB0000207	Lipid	Triacylglycerols	TAG56:4-FA18:1	0.0869488	0.125887	0.0998357	0.792713	-0.33513	0.581781	1.0864	0.319427	1.9934	No	0.1813
HMDB0006733	Lipid	Cholesteryl esters	CE(22:6)	1.95274	2.26892	1.76971	0.779311	-0.359729	0.585555	1.08568	0.312527	1.91209	No	0.187
HMDB0006736	Lipid	Cholesteryl esters	CE(20:3)	1.66504	1.92601	1.49414	0.777639	-0.362827	0.587974	1.10346	0.301227	1.90902	No	0.19605
HMDB0000207	Lipid	Triacylglycerols	TAG54:1-FA18:1	0.319135	0.408242	0.316597	0.773517	-0.370496	0.55457	1.03974	0.317736	1.96705	No	0.19765
HMDB0000715	Metabolite	Quinolines and derivatives	Kynurenate	0.00874597	0.0105566	0.00813817	0.770192	-0.37671	0.551523	1.05575	0.301572	1.9514	No	0.2044
HMDB0002259	Lipid	Triacylglycerols	TAG53:1-FA17:0	0.0444302	0.0585214	0.0450861	0.769823	-0.377401	0.559394	1.04479	0.306322	1.89304	No	0.19405
HMDB0007227	Lipid	Diacylglycerols	DAG(18:1/20:3)	2.796	3.01184	2.31705	0.768424	-0.380025	0.54388	1.02884	0.311081	1.96413	No	0.1992
HMDB0000214	Metabolite	Alpha amino acids and derivatives	Ornithine	41.6236	50.0617	38.3095	0.76709	-0.382533	0.560978	1.07608	0.297397	1.98045	No	0.2118
HMDB0005193	Lipid	Cholesteryl esters	CE(20:1)	0.802704	0.99494	0.764028	0.765082	-0.386314	0.563417	1.0478	0.311554	1.91268	No	0.19755
HMDB0010372	Lipid	Cholesteryl esters	CE(22:1)	0.132015	0.175442	0.134041	0.764062	-0.388239	0.553543	1.03994	0.312768	1.96306	No	0.20415
HMDB0003229	Lipid	Triacylglycerols	TAG48:3-FA16:1	0.133211	0.17534	0.133731	0.759208	-0.397434	0.557775	1.04887	0.30475	1.93222	No	0.2056
HMDB0000827	Lipid	Triacylglycerols	TAG54:1-FA18:0	0.17792	0.249344	0.188789	0.758349	-0.399066	0.545185	1.03507	0.300173	1.83919	No	0.20975
HMDB0008114	Lipid	Phosphatidylcholines	PC(18:1/20:4)	0.896624	1.09123	0.821309	0.753336	-0.408634	0.554276	1.03937	0.301096	1.87682	No	0.208
HMDB0000918	Lipid	Cholesteryl esters	CE(18:1)	32.425	39.4366	29.7919	0.752788	-0.409684	0.551769	1.02838	0.309631	1.85249	No	0.20215
HMDB0000929	Metabolite	Alpha amino acids and derivatives	Tryptophan	16.055	20.1146	15.1122	0.752658	-0.409933	0.540599	1.03364	0.296887	1.90301	No	0.2171
HMDB0000172	Metabolite	Alpha amino acids and derivatives	Isoleucine	49.0127	60.5132	45.1115	0.747463	-0.419926	0.547726	1.04274	0.275792	1.79356	No	0.22095
HMDB0000518	Metabolite	Bile acids, alcohols and derivatives	Chenodeoxycholate	1.37745	1.72463	1.28804	0.74486	-0.424958	0.540932	1.03799	0.297942	1.97486	No	0.22365
HMDB0000687	Metabolite	Alpha amino acids and derivatives	Leucine	64.4684	81.0701	60.4385	0.744639	-0.425387	0.55181	1.04706	0.297551	1.93085	No	0.22295
HMDB0000207	Lipid	Triacylglycerols	TAG47:2-FA18:1	0.0315911	0.0444324	0.0332162	0.741434	-0.43161	0.536383	1.00596	0.299581	1.89216	No	0.2168
HMDB0005060	Lipid	Triacylglycerols	TAG54:3-FA20:2	0.113682	0.155266	0.114161	0.73655	-0.441144	0.53961	1.00324	0.299694	1.84295	No	0.21845
HMDB0000220	Lipid	Triacylglycerols	TAG48:0-FA16:0	0.43946	0.577605	0.425354	0.736532	-0.44118	0.522693	0.982937	0.303516	1.84258	No	0.2183
HMDB0000827	Lipid	Triacylglycerols	TAG54:0-FA18:0	0.0503445	0.0605849	0.0446507	0.735904	-0.442411	0.53111	0.983796	0.295004	1.8191	No	0.21415
HMDB0000167	Metabolite	Alpha amino acids and derivatives	Threonine	64.5261	82.0561	59.9124	0.734426	-0.44531	0.524729	0.990077	0.286569	1.86554	No	0.22395
HMDB0000673	Lipid	Triacylglycerols	TAG55:5-FA18:2	0.018847	0.0249274	0.0183117	0.733549	-0.447035	0.534316	1.00876	0.2953	1.89907	No	0.2264
HMDB0000630	Metabolite	Pyrimidines and derivatives	Cytosine	0.026313	0.0347456	0.0248385	0.715139	-0.483704	0.52817	1.00991	0.282183	1.84278	No	0.24585
HMDB0000827	Lipid	Triacylglycerols	TAG52:0-FA18:0	0.137421	0.185821	0.132855	0.714302	-0.485394	0.517373	0.962648	0.291814	1.76367	No	0.2302
HMDB0000562	Metabolite	Alpha amino acids and derivatives	Creatinine	41.7923	52.8023	37.8483	0.7128	-0.48843	0.527589	0.998657	0.27827	1.79399	No	0.24725
HMDB0002259	Lipid	Triacylglycerols	TAG53:2-FA17:0	0.130904	0.18555	0.131434	0.711144	-0.491786	0.500811	0.932426	0.286165	1.74359	No	0.2371
HMDB0002925	Lipid	Triacylglycerols	TAG56:6-FA20:3	0.0357146	0.0575933	0.0409293	0.711124	-0.491828	0.51178	0.963824	0.283676	1.72505	No	0.23945
HMDB0002183	Lipid	Triacylglycerols	TAG56:7-FA22:6	0.209082	0.275048	0.196538	0.711016	-0.492047	0.528624	0.985742	0.285396	1.7532	No	0.23485
HMDB0000123	Metabolite	Alpha amino acids and derivatives	Glycine	168.252	216.804	154.005	0.709659	-0.494803	0.497763	0.947082	0.278687	1.84286	No	0.246
HMDB0001043	Lipid	Triacylglycerols	TAG56:7-FA20:4	0.105613	0.154037	0.108566	0.707158	-0.499895	0.527742	0.98579	0.281287	1.75524	No	0.24295
HMDB0000885	Lipid	Cholesteryl esters	CE(16:0)	17.4038	21.9748	15.609	0.706665	-0.500901	0.531075	0.987991	0.282971	1.70503	No	0.23585
HMDB0008039	Lipid	Phosphatidylcholines	PC(18:0/18:2)	5.93945	7.01205	4.90077	0.704686	-0.504948	0.507266	0.942315	0.292768	1.77142	No	0.2433
HMDB0000220	Lipid	Triacylglycerols	TAG44:0-FA16:0	0.0482672	0.0665827	0.047061	0.703932	-0.506492	0.519673	0.976788	0.273147	1.69536	No	0.2414
HMDB0006731	Lipid	Cholesteryl esters	CE(20:5)	2.24141	2.77881	1.9349	0.700806	-0.512914	0.518963	0.978383	0.283087	1.75751	No	0.25235
HMDB0000806	Lipid	Triacylglycerols	TAG46:0-FA14:0	0.064437	0.0936763	0.0654158	0.700375	-0.513801	0.510955	0.948165	0.28679	1.75184	No	0.243
HMDB0000951	Metabolite	Bile acids, alcohols and derivatives	Taurochenodesoxycholate	0.615062	0.782494	0.547728	0.700199	-0.514164	0.510482	0.964838	0.278204	1.78385	No	0.25335
HMDB0000220	Lipid	Triacylglycerols	TAG46:0-FA16:0	0.165083	0.223448	0.157164	0.698322	-0.518036	0.535242	0.994005	0.292781	1.79888	No	0.24415
HMDB0000220	Lipid	Triacylglycerols	TAG50:0-FA16:0	0.407211	0.560368	0.390343	0.697554	-0.519623	0.51326	0.961288	0.294316	1.77359	No	0.24785
HMDB0008138	Lipid	Phosphatidylcholines	PC(18:2/18:2)	0.271573	0.314593	0.218498	0.695633	-0.523601	0.494267	0.922041	0.271474	1.6458	No	0.25
HMDB0000177	Metabolite	Alpha amino acids and derivatives	Histidine	47.3369	61.0046	42.3274	0.691872	-0.531424	0.532834	1.00482	0.282627	1.83393	No	0.2582
HMDB0007982	Lipid	Phosphatidylcholines	PC(16:0/20:4)	4.85464	5.98096	4.11748	0.691123	-0.532986	0.507298	0.941821	0.281579	1.76735	No	0.2536
HMDB0000827	Lipid	Triacylglycerols	TAG54:3-FA18:0	0.453136	0.643524	0.441753	0.690708	-0.533853	0.495172	0.924671	0.282974	1.74773	No	0.2565
HMDB0001548	Metabolite	Carbohydrates and carbohydrate conjugates	D-Ribose-5-P	1.84142	2.42606	1.67616	0.689139	-0.537132	0.510338	0.977985	0.264219	1.76782	No	0.26865
HMDB0010375	Lipid	Cholesteryl esters	CE(22:5)	0.507796	0.702506	0.477239	0.681311	-0.553614	0.49489	0.926856	0.271879	1.68969	No	0.26745
HMDB0000207	Lipid	Triacylglycerols	TAG47:1-FA18:1	0.0244521	0.0420615	0.0285603	0.676878	-0.563033	0.501671	0.93657	0.278525	1.72199	No	0.26485
HMDB0010370	Lipid	Cholesteryl esters	CE(18:3)	2.37392	3.11683	2.06361	0.664602	-0.589438	0.489093	0.910856	0.271115	1.6457	No	0.27955
HMDB0000827	Lipid	Triacylglycerols	TAG54:2-FA18:0	0.571965	0.87587	0.582779	0.664185	-0.590342	0.480774	0.896314	0.26855	1.6476	No	0.2773
HMDB0006726	Lipid	Cholesteryl esters	CE(20:4)	9.34148	12.3032	8.19875	0.663061	-0.592787	0.499547	0.928525	0.270619	1.67401	No	0.27725
HMDB0000207	Lipid	Triacylglycerols	TAG56:6-FA18:1	0.152839	0.231621	0.152885	0.661097	-0.597066	0.48837	0.917169	0.26928	1.67129	No	0.2832
HMDB0000827	Lipid	Triacylglycerols	TAG46:1-FA18:0	0.0153406	0.0226979	0.0150028	0.659075	-0.601485	0.476215	0.899111	0.259296	1.62517	No	0.28585
HMDB0000220	Lipid	Triacylglycerols	TAG53:3-FA16:0	0.0635102	0.0955401	0.0624237	0.654109	-0.612397	0.474044	0.893136	0.26573	1.61354	No	0.29615
HMDB0000827	Lipid	Triacylglycerols	TAG54:4-FA18:0	0.12685	0.181913	0.119081	0.654065	-0.612495	0.47278	0.885982	0.266586	1.64526	No	0.2889
HMDB0002259	Lipid	Triacylglycerols	TAG53:3-FA17:0	0.0901098	0.131355	0.0850337	0.648291	-0.625287	0.474329	0.890104	0.256413	1.58937	No	0.29805
HMDB0000017	Metabolite	Pyridines and derivatives	4-Pyridoxate	0.00169902	0.00236646	0.00152972	0.646775	-0.628664	0.454164	0.864299	0.263931	1.67775	No	0.30445
HMDB0003229	Lipid	Triacylglycerols	TAG50:3-FA16:1	0.355794	0.553704	0.3556	0.643141	-0.636794	0.487875	0.913762	0.26098	1.63012	No	0.3031
HMDB0002183	Lipid	Triacylglycerols	TAG56:8-FA22:6	0.0923038	0.134552	0.0862809	0.638728	-0.646725	0.455944	0.853883	0.262412	1.62206	No	0.30555
HMDB0001043	Lipid	Triacylglycerols	TAG56:6-FA20:4	0.155766	0.24146	0.154728	0.637298	-0.649959	0.468079	0.873356	0.261418	1.59419	No	0.3033
HMDB0000610	Lipid	Cholesteryl esters	CE(18:2)	54.776	72.5601	46.2773	0.635868	-0.653202	0.470151	0.874865	0.259951	1.64145	No	0.306
HMDB0000673	Lipid	Triacylglycerols	TAG53:3-FA18:2	0.0771426	0.118899	0.0752548	0.634558	-0.656176	0.471954	0.88802	0.260413	1.64671	No	0.3155
HMDB0000688	Metabolite	Fatty Acyls	Isovalerylcarnitine	0.101389	0.143559	0.0913153	0.633644	-0.658256	0.454599	0.871204	0.250161	1.64399	No	0.3183
HMDB0005060	Lipid	Triacylglycerols	TAG56:5-FA20:2	0.0356615	0.0529163	0.0332311	0.630972	-0.664351	0.478352	0.894749	0.254346	1.58589	No	0.31765
HMDB0000827	Lipid	Triacylglycerols	TAG52:1-FA18:0	0.607176	0.947557	0.597646	0.629726	-0.667204	0.453314	0.846723	0.248038	1.57435	No	0.31345
HMDB0003229	Lipid	Triacylglycerols	TAG48:4-FA16:1	0.0177097	0.0268018	0.0167287	0.625924	-0.675941	0.461513	0.861715	0.254064	1.56947	No	0.3229
HMDB0000220	Lipid	Triacylglycerols	TAG48:2-FA16:0	0.172769	0.273096	0.171295	0.625296	-0.677388	0.462276	0.854554	0.257385	1.56713	No	0.31885
HMDB0000220	Lipid	Triacylglycerols	TAG52:0-FA16:0	0.0851108	0.140128	0.0870288	0.621324	-0.686583	0.464515	0.878968	0.250823	1.58823	No	0.32735
HMDB0000673	Lipid	Triacylglycerols	TAG51:4-FA18:2	0.0309731	0.0460564	0.0284383	0.61839	-0.69341	0.454907	0.847677	0.247039	1.53833	No	0.3306
HMDB0000207	Lipid	Triacylglycerols	TAG54:2-FA18:1	1.02562	1.6675	1.02689	0.618078	-0.69414	0.448561	0.83453	0.253675	1.55595	No	0.33
HMDB0003229	Lipid	Triacylglycerols	TAG48:2-FA16:1	0.138964	0.227851	0.140457	0.617291	-0.695977	0.45021	0.836813	0.240587	1.47772	No	0.33175
HMDB0002925	Lipid	Triacylglycerols	TAG56:5-FA20:3	0.0658992	0.109957	0.0673934	0.613271	-0.705404	0.461445	0.867721	0.243816	1.49128	No	0.33695
HMDB0000220	Lipid	Triacylglycerols	TAG52:1-FA16:0	0.755039	1.19107	0.725	0.609851	-0.713471	0.453255	0.842769	0.234052	1.47379	No	0.3356
HMDB0000673	Lipid	Triacylglycerols	TAG54:5-FA18:2	0.474623	0.721007	0.439264	0.607423	-0.719226	0.444313	0.833882	0.241734	1.49065	No	0.34695
HMDB0000226	Metabolite	Pyrimidines and derivatives	Orotate	0.352782	0.503995	0.306403	0.606852	-0.720582	0.434255	0.828591	0.234735	1.53316	No	0.3447
HMDB0000827	Lipid	Triacylglycerols	TAG52:2-FA18:0	0.288394	0.450391	0.271227	0.606002	-0.722606	0.450752	0.834902	0.237089	1.44156	No	0.34315
HMDB0000883	Metabolite	Alpha amino acids and derivatives	Valine	136.821	195.874	119.012	0.604864	-0.725316	0.44779	0.858088	0.235942	1.57896	No	0.35175
HMDB0000207	Lipid	Triacylglycerols	TAG52:1-FA18:1	0.966495	1.55517	0.935217	0.602005	-0.732152	0.432907	0.805543	0.240831	1.46852	No	0.34985
HMDB0000207	Lipid	Triacylglycerols	TAG54:5-FA18:1	0.564149	0.884095	0.52942	0.601203	-0.734077	0.432791	0.814083	0.238917	1.49883	No	0.35555
HMDB0000207	Lipid	Triacylglycerols	TAG50:1-FA18:1	1.21599	1.92621	1.15798	0.599922	-0.737154	0.437812	0.816802	0.239774	1.46514	No	0.35305
HMDB0000162	Metabolite	Alpha amino acids and derivatives	Proline	82.3449	121.418	72.7254	0.598282	-0.741103	0.435541	0.840982	0.236563	1.58116	No	0.36405
HMDB0000220	Lipid	Triacylglycerols	TAG50:1-FA16:0	2.01844	3.21701	1.92277	0.598026	-0.74172	0.457652	0.840952	0.241347	1.43233	No	0.34955
HMDB0000207	Lipid	Triacylglycerols	TAG54:6-FA18:1	0.108198	0.17419	0.103513	0.596239	-0.746039	0.440772	0.819802	0.244491	1.50764	No	0.35415
HMDB0000060	Metabolite	Keto acids and derivatives	Acetoacetate	404.383	582.946	348.617	0.595542	-0.747725	0.437073	0.825253	0.231828	1.49646	No	0.35965
HMDB0001043	Lipid	Triacylglycerols	TAG54:5-FA20:4	0.212672	0.349253	0.20499	0.589127	-0.763349	0.422687	0.789872	0.245264	1.51862	No	0.3666
HMDB0002925	Lipid	Triacylglycerols	TAG52:5-FA20:3	0.0136665	0.0212023	0.012449	0.588474	-0.76495	0.433126	0.813546	0.24173	1.51538	No	0.3703
HMDB0000207	Lipid	Triacylglycerols	TAG54:3-FA18:1	3.158	5.35532	3.13093	0.585196	-0.773008	0.427647	0.79997	0.241565	1.47768	No	0.3728
HMDB0000638	Lipid	Triacylglycerols	TAG40:0-FA12:0	0.0144345	0.0218411	0.0126882	0.58015	-0.785502	0.4259	0.802774	0.227346	1.40599	No	0.3784
HMDB0000207	Lipid	Triacylglycerols	TAG50:3-FA18:1	0.361492	0.602907	0.346377	0.573907	-0.801112	0.423701	0.794195	0.224316	1.41064	No	0.3889
HMDB0000207	Lipid	Triacylglycerols	TAG54:4-FA18:1	1.66465	2.7942	1.58839	0.572643	-0.804293	0.411025	0.771538	0.226338	1.41532	No	0.3881
HMDB0000207	Lipid	Triacylglycerols	TAG48:1-FA18:1	0.328228	0.568847	0.324601	0.572403	-0.804898	0.408158	0.761797	0.232631	1.46232	No	0.3906
HMDB0000673	Lipid	Triacylglycerols	TAG54:6-FA18:2	0.166973	0.252825	0.143334	0.567995	-0.81605	0.416344	0.782226	0.230576	1.43719	No	0.3953
HMDB0001388	Lipid	Triacylglycerols	TAG54:6-FA18:3	0.0706812	0.113735	0.0649088	0.567467	-0.817392	0.418846	0.785071	0.234087	1.42946	No	0.396
HMDB0000673	Lipid	Triacylglycerols	TAG50:2-FA18:2	0.39848	0.646189	0.368964	0.566444	-0.819995	0.420078	0.780395	0.230765	1.39679	No	0.39235
HMDB0003229	Lipid	Triacylglycerols	TAG50:2-FA16:1	0.673416	1.13274	0.640519	0.565711	-0.821863	0.41337	0.772046	0.226678	1.37044	No	0.3987
HMDB0000673	Lipid	Triacylglycerols	TAG52:2-FA18:2	0.314772	0.512586	0.28849	0.564852	-0.824054	0.40348	0.751174	0.225863	1.36748	No	0.40075
HMDB0000220	Lipid	Triacylglycerols	TAG48:1-FA16:0	0.437279	0.745238	0.414648	0.558327	-0.840817	0.389718	0.726545	0.225509	1.35787	No	0.41035
HMDB0003229	Lipid	Triacylglycerols	TAG52:3-FA16:1	0.514429	0.893774	0.492258	0.549796	-0.863033	0.402027	0.752099	0.227401	1.38456	No	0.4224
HMDB0000207	Lipid	Triacylglycerols	TAG52:2-FA18:1	6.40826	10.9528	6.02667	0.54882	-0.865594	0.404325	0.756691	0.224416	1.38389	No	0.42435
HMDB0007981	Lipid	Phosphatidylcholines	PC(16:0/20:3)	1.96596	2.86008	1.55828	0.547362	-0.869434	0.398302	0.7477	0.210686	1.3488	No	0.4256
HMDB0000684	Metabolite	Alpha amino acids and derivatives	Kynurenine	0.574856	0.939346	0.51481	0.547071	-0.8702	0.385819	0.746146	0.214293	1.46534	No	0.4325
HMDB0007368	Lipid	Diacylglycerols	DAG(20:0/20:0)	0.59012	0.917335	0.500802	0.546747	-0.871056	0.386003	0.718363	0.217166	1.34199	No	0.42535
HMDB0000791	Metabolite	Fatty Acyls	Octanoylcarnitine	0.419082	0.652125	0.353569	0.541489	-0.884997	0.395635	0.754287	0.2188	1.40545	No	0.4398
HMDB0000673	Lipid	Triacylglycerols	TAG54:4-FA18:2	0.817178	1.40021	0.754866	0.541176	-0.88583	0.388446	0.730971	0.223831	1.40275	No	0.4359
HMDB0002925	Lipid	Triacylglycerols	TAG54:5-FA20:3	0.0528451	0.0921754	0.0494612	0.539228	-0.891033	0.382956	0.720293	0.215307	1.3647	No	0.441
HMDB0000220	Lipid	Triacylglycerols	TAG50:2-FA16:0	1.26724	2.14415	1.15128	0.5389	-0.891912	0.377	0.70634	0.221102	1.38524	No	0.43755
HMDB0034296	Lipid	Triacylglycerols	TAG56:2-FA20:1	0.0254314	0.0486329	0.0262587	0.538173	-0.893859	0.386043	0.72143	0.211064	1.3153	No	0.4371
HMDB0000673	Lipid	Triacylglycerols	TAG54:3-FA18:2	0.332064	0.594549	0.320105	0.538034	-0.894231	0.410984	0.768893	0.214769	1.35256	No	0.4399
HMDB0000806	Lipid	Triacylglycerols	TAG50:2-FA14:0	0.298631	0.532613	0.286576	0.537194	-0.896486	0.395359	0.735531	0.203884	1.2881	No	0.43955
HMDB0000220	Lipid	Triacylglycerols	TAG52:2-FA16:0	3.52033	6.04943	3.24019	0.536487	-0.898385	0.389706	0.72387	0.218657	1.33128	No	0.44305
HMDB0000207	Lipid	Triacylglycerols	TAG46:2-FA18:1	0.0589028	0.103601	0.0558436	0.536035	-0.899602	0.398871	0.747627	0.207049	1.29964	No	0.43995
HMDB0000641	Metabolite	Alpha amino acids and derivatives	Glutamine	171.623	271.242	143.469	0.530686	-0.91407	0.382924	0.731475	0.208088	1.38523	No	0.455
HMDB0000207	Lipid	Triacylglycerols	TAG52:3-FA18:1	2.89225	5.05057	2.65564	0.527182	-0.923627	0.386565	0.728469	0.211306	1.33942	No	0.4573
HMDB0000207	Lipid	Triacylglycerols	TAG50:2-FA18:1	1.24806	2.22342	1.15708	0.522818	-0.935619	0.387972	0.717456	0.209248	1.31423	No	0.46545
HMDB0000673	Lipid	Triacylglycerols	TAG50:3-FA18:2	0.386129	0.69374	0.356997	0.515384	-0.956281	0.367954	0.681615	0.204866	1.24937	No	0.47395
HMDB0000220	Lipid	Triacylglycerols	TAG50:3-FA16:0	0.288942	0.50848	0.260269	0.51064	-0.969623	0.366973	0.69712	0.208424	1.29806	No	0.4846
HMDB0000092	Metabolite	Alpha amino acids and derivatives	Dimethylglycine	3.05308	4.72435	2.3992	0.505136	-0.985258	0.369496	0.710823	0.192079	1.32324	No	0.4937
HMDB0000742	Metabolite	Alpha amino acids and derivatives	Homocysteine	7.54469	12.2548	6.19488	0.504196	-0.987945	0.368753	0.703804	0.197893	1.31577	No	0.49465
HMDB0000673	Lipid	Triacylglycerols	TAG52:4-FA18:2	0.854254	1.47829	0.740684	0.500447	-0.998711	0.361824	0.669023	0.202605	1.23447	No	0.5003
HMDB0000207	Lipid	Triacylglycerols	TAG52:4-FA18:1	0.454135	0.852429	0.422955	0.496405	-1.01041	0.369986	0.68805	0.202777	1.23715	No	0.5078
HMDB0000220	Lipid	Triacylglycerols	TAG52:3-FA16:0	2.29774	4.07546	2.01207	0.494261	-1.01665	0.356169	0.660725	0.193429	1.19217	No	0.51165
HMDB0000224	Metabolite	Organic phosphoric acids and derivatives	Phosphoethanolamine	0.777761	1.33116	0.656542	0.494185	-1.01688	0.347484	0.652475	0.192834	1.24433	No	0.5116
HMDB0008048	Lipid	Phosphatidylcholines	PC(18:0/20:4)	2.52508	4.07217	2.02114	0.493772	-1.01808	0.366563	0.686245	0.198898	1.22913	No	0.513
HMDB0034296	Lipid	Triacylglycerols	TAG56:3-FA20:1	0.052466	0.115232	0.0564407	0.49012	-1.02879	0.360219	0.677223	0.195742	1.22714	No	0.51875
HMDB0003229	Lipid	Triacylglycerols	TAG52:4-FA16:1	0.272002	0.497994	0.243295	0.488436	-1.03376	0.352153	0.650908	0.19694	1.20961	No	0.52225
HMDB0000673	Lipid	Triacylglycerols	TAG52:3-FA18:2	1.99896	3.60868	1.75588	0.486969	-1.0381	0.35973	0.67747	0.192415	1.22104	No	0.5228
HMDB0000806	Lipid	Triacylglycerols	TAG48:1-FA14:0	0.209632	0.406372	0.195012	0.482632	-1.05101	0.348678	0.659467	0.192424	1.22507	No	0.53235
HMDB0000673	Lipid	Triacylglycerols	TAG52:5-FA18:2	0.151466	0.274238	0.132666	0.482069	-1.05269	0.351206	0.659453	0.190924	1.15675	No	0.5326
HMDB0000220	Lipid	Triacylglycerols	TAG52:5-FA16:0	0.0984606	0.185305	0.0881202	0.475055	-1.07384	0.354749	0.65802	0.19425	1.17749	No	0.5435
HMDB0000207	Lipid	Triacylglycerols	TAG48:2-FA18:1	0.197369	0.390692	0.184272	0.474266	-1.07623	0.356337	0.670764	0.18203	1.15171	No	0.54595
HMDB0000220	Lipid	Triacylglycerols	TAG52:4-FA16:0	0.601794	1.08656	0.511666	0.470425	-1.08796	0.350582	0.65879	0.191436	1.21165	No	0.55345
HMDB0000043	Metabolite	Alpha amino acids and derivatives	Betaine	21.6039	38.8638	18.0909	0.468276	-1.09457	0.342738	0.658194	0.179329	1.15423	No	0.5555
HMDB0001388	Lipid	Triacylglycerols	TAG54:5-FA18:3	0.139056	0.267686	0.124463	0.463585	-1.10909	0.339554	0.633756	0.189427	1.15596	No	0.56545
HMDB0034296	Lipid	Triacylglycerols	TAG54:2-FA20:1	0.0781252	0.162859	0.0746645	0.461781	-1.11472	0.337358	0.628229	0.186092	1.15542	No	0.5712
HMDB0000806	Lipid	Triacylglycerols	TAG50:3-FA14:0	0.158184	0.305639	0.138511	0.454445	-1.13782	0.323341	0.603612	0.186251	1.1578	No	0.582
HMDB0001388	Lipid	Triacylglycerols	TAG52:5-FA18:3	0.108179	0.215338	0.0977587	0.453878	-1.13962	0.331447	0.616234	0.180423	1.12301	No	0.58395
HMDB0006740	Lipid	Cholesteryl esters	CE(20:0)	1.36719	2.45904	1.10929	0.450423	-1.15065	0.328272	0.610951	0.181281	1.13683	No	0.5906
HMDB0001388	Lipid	Triacylglycerols	TAG52:4-FA18:3	0.257885	0.497401	0.223521	0.448919	-1.15547	0.324804	0.607613	0.180098	1.12341	No	0.5915
HMDB0000130	Metabolite	Phenols	Homogentisate	1.03599	1.92434	0.83821	0.434923	-1.20117	0.313845	0.5944	0.17495	1.12752	No	0.6172
HMDB0000806	Lipid	Triacylglycerols	TAG48:2-FA14:0	0.102872	0.216048	0.0933634	0.431684	-1.21195	0.30891	0.577382	0.17185	1.06442	No	0.6273
HMDB0000574	Metabolite	Alpha amino acids and derivatives	Cysteine	67.8162	133.385	56.8826	0.427794	-1.22501	0.3066	0.587273	0.164577	1.10692	No	0.6309
HMDB0001906	Metabolite	Alpha amino acids and derivatives	2-Aminoisobutyrate	0.666644	1.29687	0.520692	0.402243	-1.31386	0.294179	0.559909	0.157344	1.03202	No	0.676
HMDB0000062	Metabolite	Quaternary ammonium salts	Carnitine	12.4835	26.2171	10.3026	0.394348	-1.34246	0.282888	0.54528	0.152114	1.03233	No	0.68805

## Sheet: Plasma - HGD vs SCN
							Fold change
				Median concentration (μmol/L)					50% Credible Interval		95% Credible Interval
HMDB	Type	Class	Name	Global	SCN	HGD	Estimate	log2	Lower	Upper	Lower	Upper	Significant	Pr(|log2(Fold Change)| > 1)
-	Lipid	Triacylglycerols	TAG42:1-FA12:0	0.117142	0.0485199	0.29047	5.97728	2.57949	5.08628	6.9291	3.89961	9.47011	Yes	1
-	Lipid	Triacylglycerols	TAG42:0-FA12:0	0.15443	0.0757463	0.313936	4.14656	2.05191	3.52422	4.76319	2.66421	6.4582	Yes	0.9989
-	Lipid	Triacylglycerols	TAG44:1-FA12:0	0.577476	0.319333	1.10161	3.45036	1.78675	3.01818	4.08009	2.22497	5.39989	Yes	0.9919
-	Lipid	Triacylglycerols	TAG42:1-FA16:1	0.12599	0.0657314	0.220099	3.34912	1.74378	2.90481	3.95676	2.16129	5.2035	Yes	0.98945
HMDB0000220	Lipid	Triacylglycerols	TAG44:0-FA16:0	1.21738	0.633529	2.09182	3.2967	1.72102	2.83663	3.84164	2.13078	5.13722	Yes	0.9873
HMDB0000806	Lipid	Triacylglycerols	TAG44:0-FA14:0	0.76167	0.412536	1.35845	3.2933	1.71953	2.83503	3.84204	2.12976	5.19828	Yes	0.9867
HMDB0003229	Lipid	Triacylglycerols	TAG46:1-FA16:1	2.01838	1.0457	3.38845	3.24498	1.69821	2.80028	3.79089	2.07955	5.03732	Yes	0.9843
-	Lipid	Triacylglycerols	TAG42:0-FA14:0	0.230845	0.129551	0.415929	3.21712	1.68577	2.73115	3.71383	2.04628	4.97265	Yes	0.98235
-	Lipid	Triacylglycerols	TAG44:2-FA12:0	0.197775	0.11592	0.371579	3.20021	1.67817	2.76125	3.73993	2.06779	4.98074	Yes	0.98135
HMDB0003229	Lipid	Triacylglycerols	TAG46:2-FA16:1	1.68389	0.949021	2.96142	3.11538	1.63941	2.64927	3.58126	2.02124	4.83582	Yes	0.97645
HMDB0000806	Lipid	Triacylglycerols	TAG46:0-FA14:0	2.29954	1.16745	3.59531	3.08329	1.62447	2.61035	3.5391	1.95792	4.7204	Yes	0.97185
HMDB0000806	Lipid	Triacylglycerols	TAG44:1-FA14:0	0.726801	0.422003	1.29769	3.07801	1.622	2.64503	3.58895	1.95235	4.73561	Yes	0.9716
HMDB0000220	Lipid	Triacylglycerols	TAG46:0-FA16:0	4.65219	2.38237	7.23206	3.04267	1.60534	2.60623	3.52307	1.95936	4.69164	Yes	0.9691
HMDB0000806	Lipid	Triacylglycerols	TAG46:1-FA14:0	4.31945	2.36481	7.05295	2.98434	1.57741	2.56131	3.47969	1.93125	4.59145	Yes	0.9644
-	Lipid	Triacylglycerols	TAG44:1-FA16:1	0.436175	0.261413	0.773522	2.96103	1.5661	2.53772	3.44031	1.89297	4.54846	Yes	0.9595
HMDB0000220	Lipid	Triacylglycerols	TAG46:1-FA16:0	5.42371	3.01361	8.71636	2.88767	1.52991	2.47427	3.35184	1.85801	4.50102	Yes	0.94885
-	Lipid	Triacylglycerols	TAG40:0-FA14:0	0.0870685	0.0489381	0.139282	2.85628	1.51414	2.46604	3.34333	1.82355	4.41187	Yes	0.9426
-	Lipid	Triacylglycerols	TAG44:0-FA12:0	0.403548	0.239976	0.671074	2.79938	1.48511	2.39043	3.22541	1.79272	4.36602	Yes	0.9327
HMDB0000207	Lipid	Triacylglycerols	TAG46:1-FA18:1	4.41099	2.61927	6.7209	2.56516	1.35905	2.22974	3.01091	1.64065	3.96385	Yes	0.8671
HMDB0000638	Lipid	Triacylglycerols	TAG46:1-FA12:0	2.41869	1.47792	3.77574	2.5643	1.35857	2.20047	2.98009	1.63046	3.94622	Yes	0.86225
-	Lipid	Triacylglycerols	TAG44:1-FA14:1	0.156542	0.0984268	0.245397	2.49911	1.32141	2.16715	2.92837	1.63169	3.92768	Yes	0.8361
HMDB0000220	Lipid	Triacylglycerols	TAG42:0-FA16:0	0.488474	0.295828	0.733109	2.48109	1.31097	2.12559	2.87607	1.59623	3.81406	Yes	0.82935
-	Lipid	Triacylglycerols	TAG45:0-FA14:0	0.153547	0.0950206	0.235447	2.47691	1.30854	2.10708	2.84859	1.60576	3.83098	Yes	0.8331
-	Lipid	Triacylglycerols	TAG44:2-FA14:0	0.195837	0.129276	0.319573	2.47556	1.30775	2.13305	2.87493	1.60098	3.88182	Yes	0.83085
-	Lipid	Triacylglycerols	TAG44:2-FA16:1	0.279529	0.187366	0.459065	2.45126	1.29352	2.07985	2.82146	1.5842	3.82083	Yes	0.81535
-	Lipid	Triacylglycerols	TAG46:0-FA12:0	0.321979	0.203447	0.494112	2.43222	1.28227	2.11682	2.86372	1.56731	3.79266	Yes	0.8043
-	Lipid	Phosphatidylethanolamines	PE(16:0/16:1)	0.150414	0.0971777	0.2339	2.40695	1.26721	2.07404	2.8176	1.56121	3.75503	Yes	0.79215
HMDB0000826	Lipid	Triacylglycerols	TAG47:0-FA15:0	0.461268	0.265947	0.631942	2.3803	1.25115	2.02775	2.73244	1.52919	3.65204	Yes	0.78395
HMDB0002000	Lipid	Triacylglycerols	TAG46:1-FA14:1	0.490045	0.304539	0.722855	2.37431	1.24751	2.02809	2.73145	1.5353	3.715	Yes	0.7821
HMDB0000826	Lipid	Triacylglycerols	TAG47:1-FA15:0	0.821224	0.502719	1.19581	2.37413	1.2474	2.04022	2.74415	1.55736	3.78401	Yes	0.78215
HMDB0000220	Lipid	Triacylglycerols	TAG47:1-FA16:0	0.781725	0.475526	1.1257	2.36808	1.24372	2.0586	2.79136	1.53944	3.67259	Yes	0.7706
HMDB0000806	Lipid	Triacylglycerols	TAG47:1-FA14:0	0.65803	0.402603	0.950954	2.35992	1.23874	2.01497	2.71683	1.51997	3.65844	Yes	0.7719
HMDB0003229	Lipid	Triacylglycerols	TAG48:1-FA16:1	7.59947	4.46462	10.5461	2.359	1.23817	2.02566	2.74536	1.51158	3.67037	Yes	0.7694
HMDB0002000	Lipid	Triacylglycerols	TAG46:2-FA14:1	0.731365	0.489675	1.15213	2.35601	1.23635	1.97152	2.66195	1.51511	3.58917	Yes	0.771
HMDB0002925	Lipid	Triacylglycerols	TAG50:3-FA20:3	0.394985	0.233329	0.547254	2.34896	1.23202	2.04758	2.76828	1.50754	3.64763	Yes	0.76235
HMDB0000220	Lipid	Triacylglycerols	TAG47:0-FA16:0	0.944801	0.555023	1.28175	2.30846	1.20693	1.97531	2.66434	1.49012	3.57308	Yes	0.7429
HMDB0000806	Lipid	Triacylglycerols	TAG46:2-FA14:0	1.55316	1.04307	2.40389	2.30388	1.20406	1.96844	2.6669	1.4852	3.5558	Yes	0.73395
-	Lipid	Triacylglycerols	TAG40:0-FA16:0	0.116587	0.082644	0.190316	2.30349	1.20382	1.96537	2.66196	1.47538	3.61784	Yes	0.7395
HMDB0000220	Lipid	Triacylglycerols	TAG42:1-FA16:0	0.275841	0.178109	0.407849	2.29325	1.19739	1.94764	2.63957	1.46181	3.54528	Yes	0.7272
HMDB0003229	Lipid	Triacylglycerols	TAG48:2-FA16:1	12.9567	8.27764	18.9012	2.2799	1.18897	1.97212	2.6722	1.46117	3.51194	Yes	0.7206
HMDB0000220	Lipid	Triacylglycerols	TAG48:0-FA16:0	17.2066	9.53756	21.417	2.24614	1.16744	1.95171	2.64162	1.43474	3.45904	Yes	0.6971
-	Lipid	Triacylglycerols	TAG42:1-FA14:0	0.165332	0.110333	0.246029	2.23434	1.15985	1.90935	2.59434	1.41511	3.45819	Yes	0.6861
HMDB0000220	Lipid	Triacylglycerols	TAG44:1-FA16:0	1.40107	0.905964	2.0062	2.22087	1.15113	1.90258	2.58506	1.43598	3.46214	Yes	0.6724
-	Lipid	Triacylglycerols	TAG42:1-FA18:1	0.253588	0.17349	0.384401	2.21522	1.14745	1.86664	2.53358	1.41627	3.39373	Yes	0.67315
HMDB0000638	Lipid	Triacylglycerols	TAG46:2-FA12:0	1.44077	1.00104	2.19776	2.19445	1.13386	1.87187	2.52888	1.42827	3.46855	Yes	0.66285
HMDB0000827	Lipid	Triacylglycerols	TAG48:0-FA18:0	1.56253	0.93699	2.04688	2.18773	1.12943	1.88282	2.56078	1.41594	3.37197	Yes	0.65125
-	Lipid	Triacylglycerols	TAG45:1-FA15:0	0.128314	0.0837508	0.181978	2.17112	1.11844	1.87413	2.54559	1.39627	3.34767	Yes	0.6414
HMDB0000220	Lipid	Triacylglycerols	TAG46:2-FA16:0	1.62197	1.11957	2.40701	2.15103	1.10503	1.84812	2.50344	1.37915	3.36282	Yes	0.6271
HMDB0000220	Lipid	Triacylglycerols	TAG48:1-FA16:0	35.8896	22.1778	47.6595	2.14542	1.10126	1.84686	2.49839	1.39954	3.38584	Yes	0.6264
HMDB0003229	Lipid	Triacylglycerols	TAG46:3-FA16:1	0.361883	0.261518	0.559235	2.13221	1.09235	1.84774	2.50007	1.37842	3.30711	Yes	0.60965
HMDB0000207	Lipid	Triacylglycerols	TAG44:1-FA18:1	1.17709	0.802434	1.70036	2.11829	1.0829	1.81075	2.45844	1.34909	3.27556	Yes	0.6003
HMDB0000220	Lipid	Triacylglycerols	TAG45:0-FA16:0	0.23699	0.153826	0.326054	2.11815	1.0828	1.83528	2.47464	1.36151	3.27897	Yes	0.60345
-	Lipid	Triacylglycerols	TAG46:3-FA18:3	0.241662	0.161186	0.339459	2.10296	1.07242	1.78354	2.40845	1.33547	3.22833	Yes	0.5911
HMDB0003229	Lipid	Triacylglycerols	TAG47:2-FA16:1	0.285492	0.199905	0.420555	2.10219	1.0719	1.79318	2.41612	1.35396	3.22211	Yes	0.58615
HMDB0000827	Lipid	Triacylglycerols	TAG46:0-FA18:0	0.346623	0.229545	0.480583	2.08814	1.06222	1.819	2.45361	1.3551	3.23876	Yes	0.5764
[truncated: 802 more rows]

## Sheet: Cyst - Cancer vs SCN
							Fold change
[truncated: 358 more rows]

## Sheet: Plasma - Cancer vs SCN
							Fold change
[truncated: 859 more rows]

## Sheet: Cyst - HGD&Cancer vs SCN
							Fold change
[truncated: 358 more rows]

## Sheet: Plasma - HGD&Cancer vs SCN
							Fold change
[truncated: 859 more rows]

[truncated: 8 more sheets: Cyst - HGD vs LGD, Plasma - HGD vs LGD, Cyst - Cancer vs LGD, Plasma - Cancer vs LGD, Cyst - HGD&Cancer vs LGD, Plasma - HGD&Cancer vs LGD, Cyst - Cancer vs HGD, Plasma - Cancer vs HGD]
