# Supplementary material for: Integrated targeted metabolomic and lipidomic analysis: A novel approach to classifying early cystic precursors to invasive pancreatic cancer
Source: Sci Rep. 2019 Jul 15;9:10208. doi: 10.1038/s41598-019-46634-6 (PMC6629680; doi:10.1038/s41598-019-46634-6)
Supplement: Supplementary file 3 — Supplementary Table S2 [file 41598_2019_46634_MOESM3_ESM.xlsx]

## Sheet: Cyst - IPMN vs SCN
IPMN vs SCN								Name	VIP
Model	Components	AUC	Accuracy	Balanced Accuracy	Sensitivity	Specificity		Choline	1.77069
PLS-DA	1	1	1	1	1	1		2-Aminoisobutyrate	1.43982
								Trimethylamine N-oxide	1.02362
Confusion matrix								Glycine	0.656277
	Reference							Dimethylglycine	0.397963
Prediction	SCN	IPMN	Tot					Alanine	0.372715
SCN	5	0	5					Glyceraldehyde	0.125603
IPMN	0	26	26
Tot	5	26	31

## Sheet: Plasma - IPMN vs SCN
IPMN vs SCN								Name	VIP
Model	Components	AUC	Accuracy	Balanced Accuracy	Sensitivity	Specificity		Glycine	1.30479
PLS-DA	2	1	1	1	1	1		Glyceraldehyde	1.26826
								2-Aminoisobutyrate	1.25954
Confusion matrix								Alanine	1.18301
	Reference							Serine	1.07692
Prediction	SCN	IPMN	Tot					GABA	0.627002
SCN	5	0	5					Choline	0.311297
IPMN	0	16	16					Trimethylamine N-oxide	0.230836
Tot	5	16	21

## Sheet: Cyst - Groups
Groups (Overall)								Name	VIP
Model	Components	Cohen's Kappa	Accuracy	Balanced Accuracy	Sensitivity	Specificity		CER(24:1)	2.12459
PLS-DA	4	0.516	0.645	0.777	0.677	0.876		2-Aminoisobutyrate	2.08836
								Xanthine	1.98598
								CER(16:0)	1.95606
Binary comparisons								Spermidine	1.93128
Model	Comparison	AUC	Sensitivity	Specificity				Choline	1.91431
PLS-DA	SCN vs All	1	1	1				Phosphoethanolamine	1.85745
	LGD vs All	0.783	0.5	0.913				NAM	1.80686
	HGD vs All	0.601	0.571	0.792				DCER(16:0)	1.79001
	Cancer vs All	0.782	0.636	0.8				CER(18:0)	1.76108
								Glutamine	1.74779
								Proline	1.72491
Confusion matrix								DAG(18:0/18:1)	1.6546
	Reference							Citrulline	1.63266
Prediction	SCN	LGD	HGD	Cancer	Tot			CER(22:0)	1.61879
SCN	5	0	0	0	5			Carnitine	1.58738
LGD	0	4	1	1	6			Cysteine	1.51964
HGD	0	2	4	3	9			Orotate	1.49553
Cancer	0	2	2	7	11			Palmitoylcarnitine	1.47212
Tot	5	8	7	11	31			CER(24:0)	1.46303
								CER(22:1)	1.3678
								Tetradecanoylcarnitine	1.34849
								DAG(18:1/18:1)	1.28237
								DAG(16:0/18:1)	1.27964
								4-L-Hydroxyproline	1.27124
								Stearoylcarnitine	1.26984
								Succinate	1.25903
								Hypoxanthine	1.24774
								Inosine	1.23782
								Aspartate	1.22416
								CER(20:0)	1.2052
								DAG(18:0/18:2)	1.19492
								Trimethylamine N-oxide	1.19461
								Adenine	1.1804
								Homogentisate	1.16716
								GABA	1.13508
								CE(20:5)	1.13247
								Valine	1.12475
								Creatine	1.12197
								Decanoylcarnitine	1.11898
								Glycine	1.1149
								CE(20:0)	1.10909
								Glutathione	1.08853
								CE(18:2)	1.08087
								5-Hydroxyindoleacetate	1.07975
								DAG(16:0/16:1)	1.06669
								Hippurate	1.05826
								DAG(16:1/18:1)	1.05752
								CE(18:3)	1.05314
								Kynurenine	1.02717
								1-Methylhistamine	1.01389
								DAG(20:0/20:0)	0.988704
								DAG(18:1/20:4)	0.960616
								Acetoacetate	0.960247
								AMP	0.905099
								DCER(22:0)	0.88285
								CE(22:2)	0.880505
								Dodecanoylcarnitine	0.869337
								Taurochenodesoxycholate	0.860627
								Octanoylcarnitine	0.854144
								Tryptophan	0.851899
								Glyceraldehyde	0.840642
								CE(20:4)	0.83713
								CE(22:4)	0.836427
								Isoleucine	0.83299
								Alanine	0.83195
								Leucine	0.816219
								Isovalerylcarnitine	0.805542
								Histidine	0.799088
								CE(14:0)	0.793814
								CE(16:0)	0.76858
								Creatinine	0.763033
								Ornithine	0.759406
								DAG(16:0/18:2)	0.756936
								Cystathionine	0.735943
								Guanidoacetate	0.73339
								IMP	0.731554
								D-Ribose-5-P	0.703501
								DAG(18:1/22:6)	0.698236
								4-Pyridoxate	0.685353
								CE(22:1)	0.679634
								Dimethylglycine	0.678952
								DAG(18:1/20:5)	0.677894
								Chenodeoxycholate	0.667852
								CE(20:3)	0.657498
								Tyrosine	0.650824
								DAG(18:1/20:3)	0.640484
								Methionine	0.630729
								Phenylalanine	0.626318
								DCER(24:1)	0.620433
								CE(22:6)	0.60052
								CE(16:1)	0.597699
								Taurocholate	0.582072
								CE(17:0)	0.579812
								Serine	0.576239
								CE(18:1)	0.575652
								CE(22:5)	0.572168
								DAG(18:1/22:4)	0.571507
								Uracil	0.570552
								Asparagine	0.566221
								SAH	0.551524
								DAG(18:1/20:2)	0.544173
								Cytosine	0.543869
								CER(14:0)	0.533916
								CE(20:2)	0.528774
								CE(15:0)	0.511139
								Cytidine	0.507539
								DAG(18:1/22:5)	0.478879
								Pantothenate	0.454415
								Arginine	0.448549
								DAG(16:0/18:0)	0.43987
								DAG(18:0/22:6)	0.437014
								CER(26:1)	0.410679
								FFA(14:0)	0.40829
								Propionylcarnitine	0.404088
								CE(20:1)	0.399647
								Kynurenate	0.392815
								CE(18:0)	0.385746
								FFA(16:0)	0.382112
								Deoxycytidine	0.37524
								Isobutyrylcarnitine	0.361181
								Adenosine	0.350385
								DCER(26:1)	0.341091
								FFA(12:0)	0.33206
								DAG(16:0/20:3)	0.330301
								ADMA	0.32757
								Glycocholate	0.326416
								FFA(15:0)	0.325955
								Sorbitol	0.319832
								Lysine	0.312378
								FFA(14:1)	0.296596
								DAG(18:1/20:1)	0.294599
								MTA	0.285147
								Hexanoylcarnitine	0.283339
								Carnosine	0.281454
								Deoxyuridine	0.27059
								DAG(18:2/20:3)	0.241675
								CER(20:1)	0.154809

## Sheet: Plasma - Groups
Groups (Overall)								Name	VIP
Model	Components	Cohen's Kappa	Accuracy	Balanced Accuracy	Sensitivity	Specificity		Serine	1.62746
PLS-DA	6	0.557	0.667	0.786	0.683	0.888		Aspartate	1.55687
								Ornithine	1.47145
								NAM	1.43801
Binary comparisons								Proline	1.42563
Model	Comparison	AUC	Sensitivity	Specificity				Phenylalanine	1.2707
PLS-DA	SCN vs All	0.912	1	0.875				Carnitine	1.23604
	LGD vs All	0.656	0.6	0.875				Normetanephrine	1.16644
	HGD vs All	0.389	0.333	0.867				Spermidine	1.0934
	Cancer vs All	0.825	0.8	0.937				Adenine	1.09311
								Guanidoacetate	1.08863
								Hypoxanthine	1.04509
Confusion matrix								Alanine	1.03563
	Reference							Cytosine	1.02684
Prediction	SCN	LGD	HGD	Cancer	Tot			Lysine	0.966473
SCN	5	0	2	0	7			Glutamine	0.962714
LGD	0	3	1	1	5			Homocysteine	0.954469
HGD	0	2	2	0	4			Histidine	0.927372
Cancer	0	0	1	4	5			Arginine	0.906498
Tot	5	5	6	5	21			Citrulline	0.863922
								1-Methylhistamine	0.842672
								4-L-Hydroxyproline	0.836879
								Dimethylglycine	0.823003
								2-Aminoisobutyrate	0.796307
								Creatinine	0.782794
								Glyceraldehyde	0.757366
								GABA	0.732534
								Phosphoethanolamine	0.724853
								Isoleucine	0.720253
								Valine	0.719967
								Choline	0.712142
								Glutamate	0.651445
								Betaine	0.615517
								Asparagine	0.547633
								Methionine	0.541899
								Leucine	0.502983

## Sheet: Cyst - Merged
Merged groups (Overall)								Name	VIP
	Components	Cohen's Kappa	Accuracy	Balanced Accuracy	Sensitivity	Specificity		Choline	1.37439
PLS-DA	17	0.833	0.903	0.933	0.921	0.945		Spermidine	1.33505
								Phosphoethanolamine	1.2837
								Betaine	1.25811
Binary comparisons								2-Aminoisobutyrate	1.25372
Model	Comparison	AUC	Sensitivity	Specificity				4-L-Hydroxyproline	1.25128
PLS-DA	SCN vs All	1	1	1				Taurine	1.15033
	LGD vs All	0.935	0.875	0.913				NAM	1.14813
	HGD-Cancer vs All	0.949	0.889	0.923				Homocysteine	1.11461
								Guanidoacetate	1.10014
								Proline	1.09559
Confusion matrix								Aspartate	1.08835
	Reference							1-Methylhistamine	1.08229
Prediction	SCN	LGD	HGD/Cancer	Tot				Trimethylamine N-oxide	1.03112
SCN	5	0	0	5				Glutamine	0.96454
LGD	0	7	2	9				Adenine	0.957965
HGD/Cancer	0	1	16	17				Hypoxanthine	0.945912
Tot	5	8	18	31				GABA	0.908712
								Creatine	0.888185
								Asparagine	0.830002
								Glycine	0.827924
								Dimethylglycine	0.787775
								Ornithine	0.772973
								Creatinine	0.769019
								Lysine	0.601843
								Isoleucine	0.586124
								Cytosine	0.586046
								Alanine	0.579189
								Glyceraldehyde	0.566602

## Sheet: Plasma - Merged
Merged groups (Overall)								Name	VIP
	Components	Cohen's Kappa	Accuracy	Balanced Accuracy	Sensitivity	Specificity		Glycine	1.47308
PLS-DA	5	0.643	0.762	0.854	0.812	0.896		Serine	1.17821
								2-Aminoisobutyrate	1.11899
								Dimethylglycine	0.991355
Binary comparisons								Glyceraldehyde	0.981123
Model	Comparison	AUC	Sensitivity	Specificity				Alanine	0.773446
PLS-DA	SCN vs All	0.95	0.8	0.875				GABA	0.581504
	LGD vs All	0.825	1	0.812				Choline	0.554947
	HGD-Cancer vs All	0.854	0.636	1
Confusion matrix
	Reference
Prediction	SCN	LGD	HGD/Cancer	Tot
SCN	4	0	2	6
LGD	1	5	2	8
HGD/Cancer	0	0	7	7
Tot	5	5	11	21
