# Supplementary material for: Integrated targeted metabolomic and lipidomic analysis: A novel approach to classifying early cystic precursors to invasive pancreatic cancer
Source: Sci Rep. 2019 Jul 15;9:10208. doi: 10.1038/s41598-019-46634-6 (PMC6629680; doi:10.1038/s41598-019-46634-6)
Supplement: Supplementary file 4 — Supplementary Table S3 [file 41598_2019_46634_MOESM4_ESM.xlsx]

## Sheet: Cyst - Albumin
				95% confidence interval
Type	Class	Name	Correlation	Lower	Upper	p-value	q-value
Metabolite	Imidazoles	1-Methylhistamine	0.437393	0.0982862	0.685492	0.0138702	1
Lipid	Dihydroceramides	DCER(22:0)	0.39116	0.0427448	0.65475	0.0295609	1
Lipid	Free fatty acids	FFA(22:2)	0.36633	0.0137787	0.637871	0.0426729	1
Lipid	Lysophosphatidylethanolamines	LPE(16:1)	0.356726	0.00273105	0.631272	0.0488499	1
Lipid	Ceramides	CER(20:1)	0.3376	-0.0190143	0.618011	0.0632557	1
Lipid	Free fatty acids	FFA(22:4)	0.337105	-0.0195729	0.617665	0.0636685	1
Lipid	Dihydroceramides	DCER(26:1)	0.336125	-0.0206779	0.616981	0.064492	1
Lipid	Free fatty acids	FFA(22:1)	0.290604	-0.0710525	0.584733	0.112746	1
Lipid	Dihydroceramides	DCER(24:0)	0.289761	-0.0719688	0.584126	0.113842	1
Lipid	Lysophosphatidylethanolamines	LPE(17:0)	0.286813	-0.075166	0.582005	0.117734	1
Lipid	Lactosylceramides	LCER(24:0)	0.286807	-0.075173	0.582	0.117742	1
Lipid	Free fatty acids	FFA(24:1)	0.277604	-0.0851076	0.575349	0.13053	1
Lipid	Dihydroceramides	DCER(16:0)	0.276199	-0.086618	0.574331	0.132569	1
Lipid	Lactosylceramides	LCER(18:1)	0.274829	-0.0880894	0.573336	0.134579	1
Lipid	Free fatty acids	FFA(20:2)	0.273398	-0.0896248	0.572296	0.136703	1
Lipid	Free fatty acids	FFA(22:5)	0.269977	-0.0932872	0.569807	0.141879	1
Lipid	Lysophosphatidylethanolamines	LPE(18:1)	0.269475	-0.0938244	0.569441	0.142651	1
Lipid	Ceramides	CER(26:1)	0.263309	-0.100398	0.56494	0.152374	1
Lipid	Free fatty acids	FFA(16:1)	0.259218	-0.104743	0.561943	0.159084	1
Lipid	Free fatty acids	FFA(20:3)	0.249317	-0.1152	0.554657	0.176194	1
Lipid	Free fatty acids	FFA(20:1)	0.247248	-0.117376	0.553128	0.179928	1
Lipid	Free fatty acids	FFA(18:4)	0.22923	-0.136171	0.53973	0.21481	1
Lipid	Ceramides	CER(16:0)	0.217922	-0.147834	0.53124	0.238919	1
Lipid	Lactosylceramides	LCER(24:1)	0.217219	-0.148555	0.530711	0.240473	1
Metabolite	Alpha amino acids and derivatives	ADMA	0.216629	-0.149161	0.530265	0.241786	1
Lipid	Free fatty acids	FFA(14:1)	0.213212	-0.152662	0.527685	0.249473	1
Lipid	Free fatty acids	FFA(22:0)	0.206368	-0.159646	0.522501	0.26535	1
Lipid	Free fatty acids	FFA(14:0)	0.203082	-0.162987	0.520003	0.273204	1
Lipid	Free fatty acids	FFA(20:5)	0.202718	-0.163356	0.519726	0.274082	1
Lipid	Diacylglycerols	DAG(18:1/22:4)	0.195651	-0.17051	0.514334	0.291511	1
Lipid	Free fatty acids	FFA(18:1)	0.195362	-0.170801	0.514113	0.292239	1
Metabolite	Purines and derivatives	AMP	0.192749	-0.173436	0.512113	0.298868	1
Lipid	Free fatty acids	FFA(18:3)	0.190708	-0.175491	0.510547	0.304114	1
Lipid	Cholesteryl esters	CE(22:4)	0.187002	-0.179214	0.5077	0.313783	1
Lipid	Lysophosphatidylethanolamines	LPE(18:0)	0.182214	-0.184007	0.504012	0.326555	1
Metabolite	Carbohydrates and carbohydrate conjugates	D-Ribose-5-P	0.180707	-0.185511	0.502849	0.330638	1
Lipid	Lysophosphatidylethanolamines	LPE(16:0)	0.176083	-0.190119	0.499272	0.343368	1
Metabolite	Alpha amino acids and derivatives	Asparagine	0.17431	-0.191882	0.497897	0.348327	1
Lipid	Phosphatidylethanolamines	PE(P-18:0/18:1)	0.174131	-0.192059	0.497759	0.348828	1
Lipid	Free fatty acids	FFA(22:6)	0.172509	-0.19367	0.4965	0.353406	1
Lipid	Hexosylceramides	HCER(24:1)	0.171555	-0.194615	0.495759	0.356115	1
Lipid	Lysophosphatidylethanolamines	LPE(18:2)	0.171539	-0.194632	0.495746	0.356161	1
Metabolite	Dialkylamines	Spermidine	0.170832	-0.195332	0.495197	0.358176	1
Lipid	Phosphatidylethanolamines	PE(P-18:0/20:3)	0.170601	-0.195561	0.495017	0.358837	1
Lipid	Phosphatidylethanolamines	PE(P-16:0/18:1)	0.16564	-0.200467	0.491153	0.373188	1
Lipid	Free fatty acids	FFA(18:2)	0.16083	-0.205205	0.487394	0.387417	1
Metabolite	Pyrimidines and derivatives	Deoxyuridine	0.160745	-0.205288	0.487328	0.387671	1
Lipid	Free fatty acids	FFA(20:4)	0.160406	-0.205622	0.487062	0.388687	1
Lipid	Diacylglycerols	DAG(18:1/20:3)	0.160042	-0.205979	0.486777	0.389778	1
Lipid	Cholesteryl esters	CE(22:1)	0.159611	-0.206402	0.48644	0.391072	1
Metabolite	Alpha amino acids and derivatives	Creatine	0.155592	-0.210345	0.483287	0.403265	1
Lipid	Ceramides	CER(14:0)	0.151515	-0.214332	0.48008	0.415848	1
Lipid	Lactosylceramides	LCER(16:0)	0.149993	-0.215817	0.478881	0.420601	1
Lipid	Hexosylceramides	HCER(16:0)	0.149744	-0.216061	0.478685	0.421383	1
Metabolite	Alpha amino acids and derivatives	SAH	0.149662	-0.21614	0.478621	0.421638	1
Metabolite	Alpha amino acids and derivatives	4-L-Hydroxyproline	0.14905	-0.216737	0.478138	0.423562	1
Lipid	Diacylglycerols	DAG(18:1/20:2)	0.14806	-0.217702	0.477356	0.426683	1
Lipid	Free fatty acids	FFA(16:0)	0.146388	-0.219329	0.476036	0.431981	1
Metabolite	Beta amino acids and derivatives	Carnosine	0.145809	-0.219893	0.475578	0.433825	1
Lipid	Diacylglycerols	DAG(18:0/18:2)	0.143953	-0.221696	0.47411	0.439761	1
Metabolite	Purines and derivatives	Adenosine	0.143428	-0.222205	0.473694	0.441449	1
Metabolite	Alpha amino acids and derivatives	Histidine	0.142834	-0.222782	0.473223	0.443363	1
Lipid	Free fatty acids	FFA(20:0)	0.140299	-0.225239	0.471213	0.451579	1
Metabolite	Alpha amino acids and derivatives	SDMA	0.136087	-0.229311	0.467866	0.46541	1
Metabolite	Alpha amino acids and derivatives	Alanine	0.132683	-0.232593	0.465154	0.476747	1
Lipid	Diacylglycerols	DAG(14:0/18:1)	0.129491	-0.235662	0.462605	0.487506	1
Lipid	Phosphatidylethanolamines	PE(P-16:0/20:4)	0.125257	-0.239723	0.459215	0.501971	1
Metabolite	Alpha amino acids and derivatives	Tyrosine	0.125072	-0.2399	0.459067	0.502606	1
Lipid	Cholesteryl esters	CE(22:2)	0.124802	-0.240158	0.458851	0.503535	1
Metabolite	Alpha amino acids and derivatives	Cysteine	0.12355	-0.241356	0.457846	0.50786	1
Lipid	Phosphatidylethanolamines	PE(P-18:1/18:1)	0.122057	-0.242784	0.456647	0.513042	1
Lipid	Free fatty acids	FFA(12:0)	0.121004	-0.243789	0.455801	0.516711	1
Metabolite	Alpha amino acids and derivatives	Tryptophan	0.120688	-0.244091	0.455547	0.517814	1
Metabolite	Benzoic acids and derivatives	Hippurate	0.118924	-0.245773	0.454127	0.523996	1
Lipid	Ceramides	CER(18:0)	0.118857	-0.245837	0.454073	0.524232	1
Metabolite	Purines and derivatives	Inosine	0.11738	-0.247244	0.452883	0.529437	1
Lipid	Phosphatidylethanolamines	PE(16:0/18:1)	0.116565	-0.248019	0.452227	0.532317	1
Lipid	Ceramides	CER(24:0)	0.114189	-0.250278	0.450309	0.540765	1
Metabolite	Alpha amino acids and derivatives	Leucine	0.113209	-0.251208	0.449517	0.544265	1
Metabolite	Organosulfonic acids	Taurine	0.112778	-0.251617	0.449169	0.545811	1
Lipid	Cholesteryl esters	CE(22:5)	0.112059	-0.252299	0.448587	0.54839	1
Metabolite	Phenols	Normetanephrine	0.111497	-0.252832	0.448133	0.550409	1
Lipid	Ceramides	CER(22:1)	0.106716	-0.257355	0.444257	0.567735	1
Lipid	Phosphatidylethanolamines	PE(P-18:0/20:4)	0.106696	-0.257374	0.444241	0.567808	1
Metabolite	Alpha amino acids and derivatives	Proline	0.105921	-0.258106	0.443611	0.570642	1
Lipid	Diacylglycerols	DAG(18:1/22:5)	0.105274	-0.258717	0.443085	0.573011	1
Metabolite	Alpha amino acids and derivatives	Valine	0.102973	-0.260887	0.441214	0.581472	1
Lipid	Diacylglycerols	DAG(16:0/20:3)	0.102033	-0.261771	0.440449	0.584943	1
Lipid	Hexosylceramides	HCER(24:0)	0.101097	-0.262652	0.439687	0.588407	1
Metabolite	Alpha amino acids and derivatives	Arginine	0.100427	-0.263282	0.439141	0.590894	1
Lipid	Dihydroceramides	DCER(24:1)	0.0998513	-0.263823	0.438671	0.593037	1
Lipid	Ceramides	CER(24:1)	0.0997338	-0.263934	0.438575	0.593474	1
Lipid	Cholesteryl esters	CE(20:5)	0.0984559	-0.265134	0.437532	0.598238	1
Lipid	Free fatty acids	FFA(18:0)	0.0963699	-0.267091	0.435828	0.606051	1
Lipid	Lysophosphatidylethanolamines	LPE(20:4)	0.0954893	-0.267916	0.435107	0.609363	1
Lipid	Phosphatidylethanolamines	PE(P-18:0/22:6)	0.0947995	-0.268562	0.434543	0.611961	1
Metabolite	Beta amino acids and derivatives	Pantothenate	0.0925411	-0.270675	0.432693	0.620503	1
Lipid	Diacylglycerols	DAG(18:1/20:5)	0.0921196	-0.271069	0.432347	0.622102	1
Lipid	Diacylglycerols	DAG(16:0/16:0)	0.0893552	-0.273649	0.430078	0.632634	1
Lipid	Ceramides	CER(22:0)	0.08758	-0.275304	0.428619	0.639435	1
Lipid	Sphingomyelins	SM(14:0)	0.0870789	-0.27577	0.428206	0.64136	1
Lipid	Sphingomyelins	SM(26:0)	0.0868814	-0.275954	0.428044	0.64212	1
Lipid	Diacylglycerols	DAG(18:1/20:4)	0.0859345	-0.276835	0.427264	0.645765	1
Metabolite	Quaternary ammonium salts	Carnitine	0.0845885	-0.278087	0.426155	0.650961	1
Lipid	Free fatty acids	FFA(24:0)	0.0844308	-0.278233	0.426025	0.651571	1
Lipid	Cholesteryl esters	CE(20:3)	0.0838282	-0.278793	0.425529	0.653903	1
Metabolite	Alpha amino acids and derivatives	Phenylalanine	0.0837046	-0.278908	0.425427	0.654382	1
Lipid	Free fatty acids	FFA(15:0)	0.0826758	-0.279863	0.424578	0.658373	1
Lipid	Cholesteryl esters	CE(20:2)	0.0807712	-0.281629	0.423005	0.665784	1
Lipid	Diacylglycerols	DAG(16:0/18:0)	0.0790831	-0.283193	0.421609	0.672379	1
Metabolite	Alpha amino acids and derivatives	Betaine	0.0783749	-0.283848	0.421023	0.675153	1
Lipid	Diacylglycerols	DAG(16:0/16:1)	0.0766739	-0.285421	0.419614	0.681833	1
Metabolite	Fatty Acyls	Isobutyrylcarnitine	0.0755473	-0.286461	0.41868	0.68627	1
Lipid	Sphingomyelins	SM(26:1)	0.0755013	-0.286504	0.418641	0.686451	1
Metabolite	Alpha amino acids and derivatives	Glycine	0.0751764	-0.286804	0.418372	0.687733	1
Metabolite	Alpha amino acids and derivatives	Isoleucine	0.0743187	-0.287595	0.41766	0.69112	1
Metabolite	Carbohydrates and carbohydrate conjugates	Glyceraldehyde	0.0720883	-0.289651	0.415807	0.699957	1
Metabolite	Alpha amino acids and derivatives	Lysine	0.0713834	-0.2903	0.415221	0.702758	1
Lipid	Lysophosphatidylcholines	LPC(18:0)	0.070457	-0.291152	0.41445	0.706444	1
Lipid	Sphingomyelins	SM(24:0)	0.070008	-0.291565	0.414076	0.708233	1
Lipid	Diacylglycerols	DAG(18:1/20:1)	0.066938	-0.294385	0.411517	0.720507	1
Lipid	Hexosylceramides	HCER(22:0)	0.0663343	-0.294938	0.411014	0.722929	1
Metabolite	Alpha amino acids and derivatives	Aspartate	0.0663155	-0.294956	0.410998	0.723004	1
Lipid	Diacylglycerols	DAG(18:0/18:1)	0.0629503	-0.298038	0.408186	0.736552	1
Metabolite	Pyridines and derivatives	NAD	0.0589582	-0.301684	0.404841	0.752724	1
Lipid	Sphingomyelins	SM(16:0)	0.0566924	-0.30375	0.402938	0.761949	1
Metabolite	Organic phosphoric acids and derivatives	Phosphoethanolamine	0.055586	-0.304757	0.402008	0.766466	1
Metabolite	Fatty Acyls	Hexanoylcarnitine	0.054332	-0.305897	0.400953	0.771594	1
Metabolite	Alpha amino acids and derivatives	Guanidoacetate	0.0542463	-0.305975	0.400881	0.771944	1
Lipid	Triacylglycerols	TAG56:2-FA20:1	0.0536573	-0.306511	0.400385	0.774357	1
Metabolite	Alpha amino acids and derivatives	Serine	0.0524821	-0.307578	0.399395	0.779176	1
Lipid	Hexosylceramides	HCER(22:1)	0.0524597	-0.307598	0.399376	0.779268	1
Lipid	Cholesteryl esters	CE(20:4)	0.051785	-0.308211	0.398807	0.782039	1
Lipid	Diacylglycerols	DAG(16:1/18:1)	0.0493801	-0.310391	0.396778	0.791935	1
Metabolite	Purines and derivatives	Hypoxanthine	0.047706	-0.311907	0.395363	0.798843	1
Metabolite	Pyridines and derivatives	NAM	0.0473982	-0.312185	0.395103	0.800114	1
Lipid	Cholesteryl esters	CE(22:6)	0.0451004	-0.314262	0.393158	0.809623	1
Metabolite	Fatty Acyls	Palmitoylcarnitine	0.0449426	-0.314404	0.393024	0.810278	1
Lipid	Free fatty acids	FFA(17:0)	0.0428489	-0.316294	0.391249	0.818967	1
Metabolite	Alpha amino acids and derivatives	Homocysteine	0.0419134	-0.317137	0.390455	0.822857	1
Lipid	Diacylglycerols	DAG(18:2/20:3)	0.0397061	-0.319124	0.388579	0.83205	1
Lipid	Phosphatidylethanolamines	PE(P-18:1/20:4)	0.0395265	-0.319286	0.388426	0.832799	1
Metabolite	Alpha amino acids and derivatives	Methionine	0.039092	-0.319676	0.388057	0.834612	1
Lipid	Cholesteryl esters	CE(18:0)	0.0388617	-0.319883	0.387861	0.835573	1
Lipid	Lysophosphatidylcholines	LPC(16:0)	0.0384363	-0.320266	0.387499	0.837349	1
Metabolite	Purines and derivatives	IMP	0.0384135	-0.320286	0.387479	0.837444	1
Lipid	Lysophosphatidylcholines	LPC(20:4)	0.0373571	-0.321235	0.38658	0.841858	1
Metabolite	Alpha amino acids and derivatives	Kynurenine	0.0357317	-0.322694	0.385195	0.848658	1
Lipid	Cholesteryl esters	CE(20:1)	0.0330656	-0.325083	0.382919	0.859835	1
Metabolite	Alpha amino acids and derivatives	Glutamate	0.0284016	-0.329252	0.378928	0.879451	1
Lipid	Phosphatidylethanolamines	PE(P-16:0/18:2)	0.0248313	-0.332434	0.375864	0.894515	1
Lipid	Triacylglycerols	TAG52:0-FA16:0	0.0234789	-0.333637	0.374702	0.900231	1
Metabolite	Alpha amino acids and derivatives	Ornithine	0.0222208	-0.334755	0.373619	0.905552	1
Lipid	Cholesteryl esters	CE(14:0)	0.0192668	-0.337377	0.371074	0.918063	1
Lipid	Cholesteryl esters	CE(16:1)	0.0190683	-0.337553	0.370902	0.918904	1
Lipid	Lysophosphatidylcholines	LPC(17:0)	0.018847	-0.337749	0.370711	0.919843	1
Lipid	Triacylglycerols	TAG56:1-FA18:1	0.018806	-0.337785	0.370676	0.920016	1
Lipid	Phosphatidylethanolamines	PE(18:1/18:1)	0.0182974	-0.338236	0.370237	0.922173	1
Metabolite	Alpha amino acids and derivatives	Threonine	0.0168887	-0.339483	0.36902	0.928149	1
Lipid	Cholesteryl esters	CE(15:0)	0.0160592	-0.340217	0.368304	0.931669	1
Lipid	Cholesteryl esters	CE(17:0)	0.01432	-0.341754	0.366799	0.939055	1
Lipid	Triacylglycerols	TAG56:6-FA20:4	0.0115373	-0.34421	0.364388	0.950882	1
Lipid	Phosphatidylethanolamines	PE(P-18:0/18:2)	0.0110415	-0.344647	0.363958	0.952991	1
Lipid	Cholesteryl esters	CE(18:1)	0.00845278	-0.346926	0.36171	0.964004	1
Metabolite	Purines and derivatives	Xanthine	0.00845095	-0.346928	0.361708	0.964012	1
Lipid	Cholesteryl esters	CE(18:3)	0.00595533	-0.349122	0.359537	0.974635	1
Lipid	Diacylglycerols	DAG(18:1/18:1)	0.00322565	-0.351516	0.357158	0.98626	1
Lipid	Lysophosphatidylcholines	LPC(18:1)	0.000347978	-0.354036	0.354644	0.998518	1
Lipid	Triacylglycerols	TAG54:5-FA20:3	-0.00228112	-0.356333	0.352344	0.990283	1
Lipid	Lysophosphatidylcholines	LPC(16:1)	-0.00264537	-0.356651	0.352025	0.988731	1
Lipid	Cholesteryl esters	CE(16:0)	-0.00293861	-0.356907	0.351768	0.987482	1
Lipid	Triacylglycerols	TAG56:5-FA20:3	-0.00304201	-0.356997	0.351677	0.987042	1
Metabolite	Pyrimidines and derivatives	Uracil	-0.00506996	-0.358766	0.349899	0.978405	1
Lipid	Sphingomyelins	SM(24:1)	-0.00836163	-0.36163	0.347007	0.964392	1
Lipid	Triacylglycerols	TAG56:6-FA18:1	-0.00870973	-0.361933	0.3467	0.96291	1
Lipid	Triacylglycerols	TAG54:5-FA20:4	-0.00885438	-0.362059	0.346573	0.962295	1
Lipid	Triacylglycerols	TAG47:0-FA16:0	-0.00915264	-0.362318	0.346311	0.961026	1
Metabolite	Alpha amino acids and derivatives	Glutathione	-0.00962949	-0.362732	0.345891	0.958997	1
Metabolite	Alpha amino acids and derivatives	Citrulline	-0.00966669	-0.362764	0.345858	0.958839	1
Lipid	Diacylglycerols	DAG(16:0/18:1)	-0.0109278	-0.363859	0.344747	0.953474	1
Lipid	Triacylglycerols	TAG47:1-FA18:1	-0.0137902	-0.36634	0.342222	0.941306	1
Lipid	Sphingomyelins	SM(18:0)	-0.0153227	-0.367667	0.340868	0.934796	1
Metabolite	Purines and derivatives	Xanthosine	-0.0167257	-0.36888	0.339627	0.92884	1
Lipid	Cholesteryl esters	CE(20:0)	-0.0193775	-0.371169	0.337278	0.917594	1
Metabolite	Alpha amino acids and derivatives	Glutamine	-0.0207384	-0.372342	0.336071	0.911828	1
Lipid	Ceramides	CER(20:0)	-0.0209861	-0.372556	0.335851	0.910779	1
Lipid	Triacylglycerols	TAG49:0-FA16:0	-0.0215847	-0.373071	0.33532	0.908245	1
Lipid	Diacylglycerols	DAG(18:1/22:6)	-0.0221525	-0.37356	0.334816	0.905841	1
Metabolite	Fatty Acyls	Propionylcarnitine	-0.0253431	-0.376304	0.331978	0.892353	1
Metabolite	Fatty Acyls	Tetradecanoylcarnitine	-0.0277486	-0.378368	0.329835	0.882203	1
Metabolite	Alpha amino acids and derivatives	2-Aminoisobutyrate	-0.0298971	-0.380209	0.327917	0.873153	1
Metabolite	Alpha amino acids and derivatives	SAM	-0.0314625	-0.381549	0.326518	0.866569	1
Lipid	Triacylglycerols	TAG38:0-FA12:0	-0.0318523	-0.381882	0.326169	0.864931	1
Lipid	Triacylglycerols	TAG56:8-FA20:4	-0.0354683	-0.38497	0.32293	0.849761	1
Lipid	Diacylglycerols	DAG(18:1/18:2)	-0.0361208	-0.385527	0.322345	0.847029	1
Metabolite	Pyrimidines and derivatives	Deoxycytidine	-0.0367736	-0.386083	0.321759	0.844298	1
Lipid	Cholesteryl esters	CE(18:2)	-0.0374514	-0.38666	0.321151	0.841464	1
Lipid	Diacylglycerols	DAG(18:0/22:6)	-0.0375006	-0.386702	0.321106	0.841258	1
Lipid	Triacylglycerols	TAG46:0-FA14:0	-0.0420816	-0.390597	0.316985	0.822157	1
Lipid	Diacylglycerols	DAG(20:0/20:0)	-0.0425847	-0.391025	0.316532	0.820065	1
Lipid	Triacylglycerols	TAG56:3-FA20:2	-0.0466159	-0.394441	0.312893	0.803348	1
Lipid	Triacylglycerols	TAG56:5-FA18:1	-0.0471967	-0.394932	0.312367	0.800947	1
Lipid	Phosphatidylcholines	PC(16:0/16:0)	-0.0488575	-0.396336	0.310864	0.794089	1
Lipid	Triacylglycerols	TAG55:3-FA18:1	-0.0508149	-0.397989	0.309091	0.786026	1
Lipid	Triacylglycerols	TAG47:2-FA18:1	-0.0511891	-0.398305	0.308751	0.784488	1
Lipid	Triacylglycerols	TAG56:7-FA20:4	-0.0517853	-0.398807	0.30821	0.782037	1
Lipid	Triacylglycerols	TAG52:0-FA18:0	-0.0520013	-0.39899	0.308014	0.78115	1
Lipid	Diacylglycerols	DAG(16:0/18:2)	-0.052576	-0.399474	0.307493	0.778791	1
Metabolite	Indoles and derivatives	5-Hydroxyindoleacetate	-0.0530122	-0.399842	0.307097	0.777001	1
Lipid	Triacylglycerols	TAG49:0-FA17:0	-0.0536191	-0.400353	0.306545	0.774513	1
Metabolite	Fatty Acyls	Stearoylcarnitine	-0.0548178	-0.401362	0.305456	0.769606	1
Metabolite	Quaternary ammonium salts	Choline	-0.0552436	-0.40172	0.305068	0.767865	1
Lipid	Phosphatidylethanolamines	PE(18:0/18:1)	-0.0614063	-0.406893	0.299449	0.742794	1
Lipid	Triacylglycerols	TAG54:0-FA18:0	-0.0619043	-0.40731	0.298994	0.740779	1
Lipid	Sphingomyelins	SM(18:1)	-0.0656306	-0.410426	0.295584	0.725755	1
Metabolite	Phenols	Homogentisate	-0.066545	-0.411189	0.294745	0.722083	1
Lipid	Triacylglycerols	TAG56:6-FA20:3	-0.0668311	-0.411428	0.294483	0.720936	1
Metabolite	Pyrimidines and derivatives	Cytidine	-0.0686164	-0.412917	0.292844	0.713788	1
Lipid	Triacylglycerols	TAG52:2-FA18:0	-0.0716572	-0.415449	0.290048	0.701669	1
Lipid	Triacylglycerols	TAG53:1-FA18:0	-0.0718004	-0.415568	0.289916	0.7011	1
Lipid	Triacylglycerols	TAG48:0-FA16:0	-0.0724657	-0.416121	0.289303	0.698459	1
Lipid	Phosphatidylcholines	PC(18:0/18:1)	-0.0743206	-0.417662	0.287593	0.691113	1
Lipid	Triacylglycerols	TAG50:0-FA16:0	-0.0748436	-0.418096	0.287111	0.689047	1
Lipid	Triacylglycerols	TAG50:0-FA18:0	-0.0749799	-0.418209	0.286985	0.688508	1
Metabolite	Dicarboxylic acids and derivatives	Succinate	-0.0758471	-0.418928	0.286184	0.685088	1
Lipid	Triacylglycerols	TAG52:1-FA18:0	-0.0759752	-0.419034	0.286066	0.684583	1
Lipid	Triacylglycerols	TAG52:1-FA16:0	-0.0770397	-0.419917	0.285083	0.680394	1
Metabolite	Organosulfonic acids	Taurocholate	-0.0771369	-0.419997	0.284993	0.680012	1
Lipid	Triacylglycerols	TAG55:5-FA18:1	-0.0777157	-0.420477	0.284458	0.677739	1
Lipid	Triacylglycerols	TAG56:4-FA18:1	-0.0786644	-0.421262	0.28358	0.674018	1
Metabolite	Pyrimidines and derivatives	Orotate	-0.0790869	-0.421612	0.283189	0.672364	1
Lipid	Triacylglycerols	TAG50:2-FA16:0	-0.0801457	-0.422488	0.282209	0.668225	1
Lipid	Triacylglycerols	TAG48:2-FA18:1	-0.0806614	-0.422914	0.281731	0.666212	1
Lipid	Triacylglycerols	TAG54:2-FA18:1	-0.0812915	-0.423435	0.281147	0.663756	1
Lipid	Triacylglycerols	TAG50:2-FA16:1	-0.0813588	-0.42349	0.281085	0.663494	1
Lipid	Triacylglycerols	TAG52:1-FA18:1	-0.082837	-0.424711	0.279713	0.657747	1
Lipid	Lysophosphatidylcholines	LPC(18:2)	-0.0829877	-0.424835	0.279574	0.657162	1
Lipid	Triacylglycerols	TAG53:1-FA17:0	-0.0831237	-0.424947	0.279447	0.656634	1
Lipid	Triacylglycerols	TAG56:7-FA22:6	-0.0841069	-0.425758	0.278534	0.652824	1
Lipid	Triacylglycerols	TAG56:8-FA22:6	-0.0873172	-0.428403	0.275548	0.640445	1
Lipid	Triacylglycerols	TAG54:1-FA18:0	-0.0873536	-0.428432	0.275515	0.640305	1
Lipid	Triacylglycerols	TAG58:8-FA22:6	-0.0878519	-0.428842	0.27505	0.638392	1
Lipid	Triacylglycerols	TAG54:2-FA20:1	-0.0879332	-0.428909	0.274975	0.63808	1
Lipid	Triacylglycerols	TAG50:1-FA16:0	-0.0883233	-0.42923	0.274611	0.636584	1
Lipid	Triacylglycerols	TAG50:2-FA18:1	-0.0884662	-0.429348	0.274478	0.636037	1
Lipid	Phosphatidylethanolamines	PE(18:0/20:4)	-0.0896909	-0.430354	0.273336	0.631352	1
Lipid	Triacylglycerols	TAG54:2-FA18:0	-0.089742	-0.430396	0.273289	0.631157	1
Lipid	Phosphatidylethanolamines	PE(18:0/20:3)	-0.0907353	-0.431211	0.272362	0.627367	1
Lipid	Triacylglycerols	TAG52:3-FA16:1	-0.0922465	-0.432451	0.27095	0.62162	1
Lipid	Triacylglycerols	TAG52:2-FA16:0	-0.0927279	-0.432846	0.2705	0.619794	1
Lipid	Triacylglycerols	TAG48:1-FA14:0	-0.0933926	-0.433391	0.269879	0.617277	1
Lipid	Triacylglycerols	TAG50:1-FA18:1	-0.0939847	-0.433876	0.269325	0.615037	1
Lipid	Triacylglycerols	TAG56:3-FA18:1	-0.094453	-0.434259	0.268886	0.613268	1
Lipid	Triacylglycerols	TAG48:1-FA16:0	-0.0947898	-0.434535	0.268571	0.611998	1
Lipid	Triacylglycerols	TAG52:2-FA18:1	-0.09729	-0.43658	0.266228	0.6026	1
Lipid	Triacylglycerols	TAG44:0-FA16:0	-0.0997583	-0.438595	0.263911	0.593383	1
Lipid	Triacylglycerols	TAG52:2-FA18:2	-0.0999225	-0.438729	0.263756	0.592771	1
Lipid	Triacylglycerols	TAG54:3-FA18:2	-0.103183	-0.441385	0.260689	0.580698	1
Metabolite	Fatty Acyls	Octanoylcarnitine	-0.103726	-0.441827	0.260177	0.578695	1
Lipid	Sphingomyelins	SM(22:1)	-0.104714	-0.44263	0.259245	0.575065	1
Lipid	Triacylglycerols	TAG46:0-FA16:0	-0.104997	-0.442861	0.258978	0.574024	1
Lipid	Phosphatidylcholines	PC(16:0/18:0)	-0.105687	-0.443421	0.258327	0.571497	1
Metabolite	Fatty Acyls	Acetylcarnitine	-0.10709	-0.444561	0.257003	0.566373	1
Lipid	Triacylglycerols	TAG48:2-FA16:1	-0.107594	-0.44497	0.256526	0.564537	1
Lipid	Sphingomyelins	SM(22:0)	-0.10796	-0.445267	0.25618	0.563204	1
Lipid	Triacylglycerols	TAG52:5-FA20:3	-0.109584	-0.446583	0.254644	0.557314	1
Metabolite	Alpha amino acids and derivatives	Creatinine	-0.110589	-0.447397	0.253692	0.553683	1
Lipid	Triacylglycerols	TAG54:1-FA18:1	-0.112526	-0.448964	0.251857	0.546716	1
Metabolite	Fatty Acyls	Dodecanoylcarnitine	-0.112716	-0.449119	0.251676	0.546032	1
Lipid	Phosphatidylcholines	PC(16:0/20:3)	-0.116072	-0.451829	0.248488	0.534066	1
Lipid	Triacylglycerols	TAG50:3-FA16:0	-0.116399	-0.452092	0.248177	0.532908	1
Lipid	Triacylglycerols	TAG52:3-FA18:1	-0.116839	-0.452447	0.247759	0.531349	1
Metabolite	Bile acids, alcohols and derivatives	Glycocholate	-0.117931	-0.453328	0.246719	0.52749	1
Lipid	Triacylglycerols	TAG46:1-FA18:0	-0.119691	-0.454745	0.245041	0.521303	1
Lipid	Triacylglycerols	TAG54:3-FA18:1	-0.120372	-0.455293	0.244392	0.518918	1
Lipid	Triacylglycerols	TAG56:3-FA20:1	-0.120854	-0.455681	0.243932	0.517232	1
Lipid	Triacylglycerols	TAG53:3-FA18:2	-0.124301	-0.458449	0.240638	0.505266	1
Lipid	Triacylglycerols	TAG52:5-FA16:0	-0.126043	-0.459845	0.23897	0.49927	1
Lipid	Triacylglycerols	TAG52:3-FA18:2	-0.126613	-0.460302	0.238424	0.497314	1
Lipid	Triacylglycerols	TAG48:2-FA16:0	-0.127319	-0.460868	0.237747	0.494899	1
Metabolite	Oxides	Trimethylamine N-oxide	-0.127596	-0.46109	0.237481	0.493952	1
Lipid	Triacylglycerols	TAG48:2-FA14:0	-0.128801	-0.462053	0.236325	0.48985	1
Lipid	Triacylglycerols	TAG52:3-FA16:0	-0.13159	-0.464282	0.233644	0.480416	1
Lipid	Triacylglycerols	TAG48:1-FA18:1	-0.132805	-0.465251	0.232475	0.476339	1
Lipid	Triacylglycerols	TAG50:2-FA18:2	-0.132955	-0.465371	0.232331	0.475836	1
Lipid	Triacylglycerols	TAG50:2-FA14:0	-0.13317	-0.465542	0.232123	0.475115	1
Lipid	Triacylglycerols	TAG56:5-FA20:2	-0.134629	-0.466705	0.230717	0.470246	1
Lipid	Triacylglycerols	TAG50:3-FA16:1	-0.135271	-0.467217	0.230098	0.468113	1
Lipid	Triacylglycerols	TAG50:3-FA18:1	-0.136268	-0.46801	0.229136	0.46481	1
Lipid	Triacylglycerols	TAG56:4-FA20:2	-0.136623	-0.468292	0.228793	0.463637	1
Metabolite	Fatty Acyls	Isovalerylcarnitine	-0.138344	-0.469661	0.227131	0.457971	1
Lipid	Triacylglycerols	TAG54:3-FA18:0	-0.140109	-0.471062	0.225423	0.452199	1
Lipid	Triacylglycerols	TAG54:4-FA18:2	-0.140197	-0.471133	0.225337	0.45191	1
Lipid	Triacylglycerols	TAG52:4-FA16:0	-0.140318	-0.471228	0.22522	0.451517	1
Lipid	Triacylglycerols	TAG54:6-FA18:1	-0.141628	-0.472268	0.223951	0.447261	1
Lipid	Triacylglycerols	TAG51:1-FA17:0	-0.141774	-0.472383	0.223809	0.446788	1
Metabolite	Alpha amino acids and derivatives	GABA	-0.142672	-0.473095	0.222938	0.443884	1
Lipid	Phosphatidylcholines	PC(18:1/18:1)	-0.146147	-0.475845	0.219564	0.432748	1
Lipid	Triacylglycerols	TAG52:4-FA16:1	-0.14656	-0.476172	0.219161	0.431432	1
Lipid	Triacylglycerols	TAG50:3-FA18:2	-0.146865	-0.476413	0.218865	0.430465	1
Lipid	Triacylglycerols	TAG54:6-FA18:2	-0.148527	-0.477725	0.217247	0.425209	1
Lipid	Triacylglycerols	TAG52:4-FA18:3	-0.149323	-0.478353	0.21647	0.422702	1
Lipid	Triacylglycerols	TAG50:3-FA14:0	-0.151037	-0.479704	0.214799	0.417338	1
Lipid	Triacylglycerols	TAG52:4-FA18:1	-0.15126	-0.47988	0.214581	0.416642	1
Lipid	Triacylglycerols	TAG51:1-FA16:0	-0.152257	-0.480665	0.213607	0.413541	1
Lipid	Triacylglycerols	TAG53:3-FA17:0	-0.153258	-0.481453	0.212629	0.41044	1
Lipid	Triacylglycerols	TAG55:5-FA18:2	-0.155455	-0.48318	0.210479	0.403683	1
Lipid	Phosphatidylcholines	PC(16:0/18:1)	-0.156393	-0.483917	0.20956	0.400815	1
Metabolite	Fatty Acyls	Decanoylcarnitine	-0.156589	-0.48407	0.209368	0.400219	1
Lipid	Triacylglycerols	TAG53:2-FA17:0	-0.157892	-0.485092	0.20809	0.396261	1
Lipid	Triacylglycerols	TAG54:4-FA18:1	-0.158653	-0.485689	0.207343	0.393958	1
Lipid	Triacylglycerols	TAG52:4-FA18:2	-0.159655	-0.486474	0.20636	0.390941	1
Lipid	Phosphatidylcholines	PC(18:0/20:4)	-0.160139	-0.486853	0.205884	0.389487	1
Metabolite	Alpha amino acids and derivatives	Dimethylglycine	-0.160591	-0.487207	0.205439	0.388131	1
Lipid	Triacylglycerols	TAG54:4-FA18:0	-0.164884	-0.490563	0.201212	0.375403	1
Lipid	Triacylglycerols	TAG55:4-FA18:1	-0.166218	-0.491604	0.199895	0.371497	1
Lipid	Sphingomyelins	SM(20:1)	-0.170347	-0.49482	0.195812	0.359563	1
Lipid	Triacylglycerols	TAG46:2-FA18:1	-0.172702	-0.49665	0.193478	0.35286	1
Lipid	Triacylglycerols	TAG46:3-FA14:1	-0.174169	-0.497788	0.192022	0.348722	1
Lipid	Triacylglycerols	TAG54:5-FA18:3	-0.174925	-0.498374	0.191271	0.346602	1
Lipid	Triacylglycerols	TAG44:1-FA18:1	-0.175414	-0.498754	0.190784	0.345233	1
Lipid	Triacylglycerols	TAG51:2-FA16:0	-0.176537	-0.499623	0.189668	0.342106	1
Lipid	Triacylglycerols	TAG54:3-FA20:2	-0.176989	-0.499974	0.189217	0.34085	1
Lipid	Phosphatidylethanolamines	PE(18:0/18:2)	-0.178489	-0.501134	0.187724	0.336708	1
Lipid	Triacylglycerols	TAG40:0-FA12:0	-0.180572	-0.502744	0.185647	0.331007	1
Lipid	Triacylglycerols	TAG54:5-FA18:1	-0.181175	-0.50321	0.185045	0.329367	1
Lipid	Phosphatidylcholines	PC(16:0/20:4)	-0.188538	-0.508882	0.177671	0.30975	1
Lipid	Sphingomyelins	SM(20:0)	-0.188873	-0.509139	0.177336	0.308878	1
Lipid	Triacylglycerols	TAG53:2-FA18:1	-0.193676	-0.512822	0.172503	0.296507	1
Lipid	Triacylglycerols	TAG52:5-FA18:3	-0.197203	-0.51552	0.168942	0.287624	1
Lipid	Triacylglycerols	TAG54:5-FA18:2	-0.199334	-0.517147	0.166787	0.282343	1
Lipid	Triacylglycerols	TAG52:5-FA18:2	-0.199883	-0.517566	0.16623	0.280991	1
Lipid	Triacylglycerols	TAG51:2-FA18:1	-0.203084	-0.520004	0.162985	0.2732	1
Metabolite	Bile acids, alcohols and derivatives	Taurochenodesoxycholate	-0.207733	-0.523536	0.158257	0.262134	1
Lipid	Phosphatidylcholines	PC(18:1/20:4)	-0.213605	-0.527983	0.15226	0.24858	1
Lipid	Triacylglycerols	TAG47:2-FA16:1	-0.220701	-0.533333	0.144977	0.232832	1
Lipid	Phosphatidylcholines	PC(16:0/18:2)	-0.221849	-0.534196	0.143795	0.230349	1
Metabolite	Keto acids and derivatives	Acetoacetate	-0.22323	-0.535233	0.142372	0.227387	1
Metabolite	Sugar alcohols	Sorbitol	-0.232579	-0.542232	0.132697	0.208002	1
Lipid	Triacylglycerols	TAG54:6-FA18:3	-0.234582	-0.543727	0.130615	0.204	1
Lipid	Triacylglycerols	TAG48:3-FA16:1	-0.237225	-0.545695	0.127863	0.198803	1
Lipid	Phosphatidylcholines	PC(18:0/18:2)	-0.237371	-0.545804	0.127711	0.198518	1
Lipid	Triacylglycerols	TAG51:4-FA18:2	-0.238531	-0.546667	0.126501	0.196268	1
Metabolite	Purines and derivatives	MTA	-0.241278	-0.548706	0.123632	0.191013	1
Lipid	Phosphatidylcholines	PC(18:1/18:2)	-0.244602	-0.551171	0.120152	0.184783	1
Lipid	Triacylglycerols	TAG53:3-FA16:0	-0.246524	-0.552593	0.118135	0.181247	1
Lipid	Triacylglycerols	TAG48:4-FA16:1	-0.24809	-0.553751	0.116491	0.178402	1
Metabolite	Pyrimidines and derivatives	Cytosine	-0.25453	-0.558499	0.109705	0.167031	1
Lipid	Phosphatidylcholines	PC(18:2/18:2)	-0.257947	-0.56101	0.10609	0.161212	1
Lipid	Triacylglycerols	TAG53:4-FA18:2	-0.271392	-0.570837	0.091774	0.139722	1
Metabolite	Bile acids, alcohols and derivatives	Chenodeoxycholate	-0.310272	-0.598781	0.0495116	0.0893674	1
Lipid	Triacylglycerols	TAG36:0-FA12:0	-0.314885	-0.60205	0.0444104	0.0844629	1
Metabolite	Pyridines and derivatives	4-Pyridoxate	-0.323566	-0.608177	0.0347597	0.0757957	1
Metabolite	Quinolines and derivatives	Kynurenate	-0.371266	-0.641247	-0.0194899	0.0397511	1
Metabolite	Purines and derivatives	Adenine	-0.50803	-0.730813	-0.187431	0.00352573	1
Metabolite	Alpha amino acids and derivatives	Cystathionine	-0.605421	-0.790236	-0.319655	0.000307797	1

## Sheet: Plasma - Albumin
				95% confidence interval
Type	Class	Name	Correlation	Lower	Upper	p-value	q-value
Metabolite	Purines and derivatives	Adenine	0.729102	0.43402	0.882901	0.000177119	0.010597
Lipid	Free fatty acids	FFA(24:0)	0.696929	0.379381	0.867595	0.000447007	0.0164128
Metabolite	Pyridines and derivatives	4-Pyridoxate	0.684875	0.359464	0.861776	0.000613986	0.0187805
Lipid	Lysophosphatidylcholines	LPC(18:0)	0.678318	0.348753	0.858591	0.000725297	0.0199636
Lipid	Lysophosphatidylcholines	LPC(22:6)	0.672806	0.339815	0.855903	0.000831738	0.0208928
Metabolite	Alpha amino acids and derivatives	Cysteine	0.656032	0.312981	0.847661	0.00124093	0.0233329
Metabolite	Quaternary ammonium salts	Carnitine	0.653646	0.309209	0.846481	0.00131106	0.0236329
Lipid	Free fatty acids	FFA(18:4)	0.643217	0.292844	0.841301	0.00165827	0.0248154
Lipid	Phosphatidylethanolamines	PE(O-16:0/20:4)	0.642709	0.292052	0.841048	0.00167701	0.0248679
Lipid	Phosphatidylethanolamines	PE(O-16:0/22:6)	0.641055	0.289476	0.840223	0.00173921	0.0250356
Lipid	Phosphatidylethanolamines	PE(P-18:0/22:6)	0.633212	0.277335	0.836298	0.00206126	0.0264173
Lipid	Phosphatidylethanolamines	PE(O-18:0/22:5)	0.63056	0.273254	0.834965	0.00218093	0.027042
Lipid	Cholesteryl esters	CE(20:5)	0.629686	0.271912	0.834526	0.00222161	0.0272451
Lipid	Phosphatidylethanolamines	PE(P-18:0/22:5)	0.627747	0.26894	0.83355	0.00231417	0.0276913
Lipid	Lysophosphatidylethanolamines	LPE(22:6)	0.618486	0.254839	0.828871	0.00280209	0.0302396
Lipid	Cholesteryl esters	CE(20:0)	0.582602	0.201624	0.810458	0.00558094	0.0426946
Lipid	Diacylglycerols	DAG(18:2/18:3)	0.58225	0.201113	0.810275	0.00561662	0.042814
Metabolite	Dialkylamines	Spermidine	0.582147	0.200963	0.810221	0.00562712	0.042849
Lipid	Diacylglycerols	DAG(18:2/20:4)	0.57487	0.190445	0.80643	0.00640966	0.0453508
Lipid	Lysophosphatidylcholines	LPC(16:0)	0.569264	0.182402	0.803497	0.00707196	0.047207
Metabolite	Alpha amino acids and derivatives	Alanine	0.568403	0.18117	0.803045	0.00717853	0.0474863
Lipid	Phosphatidylethanolamines	PE(P-16:0/22:6)	0.566746	0.178805	0.802175	0.00738727	0.0480189
Metabolite	Alpha amino acids and derivatives	Glutamate	-0.562896	-0.80015	-0.173327	0.00789163	0.0495996
Lipid	Triacylglycerols	TAG51:2-FA15:0	-0.565916	-0.801739	-0.177622	0.00749365	0.0482833
Lipid	Triacylglycerols	TAG56:6-FA20:4	-0.568464	-0.803077	-0.181257	0.00717097	0.0474666
Lipid	Phosphatidylethanolamines	PE(18:0/20:3)	-0.572539	-0.805212	-0.187094	0.00667858	0.0461307
Lipid	Phosphatidylcholines	PC(18:0/18:3)	-0.574706	-0.806345	-0.190209	0.00642827	0.045406
Lipid	Phosphatidylethanolamines	PE(18:1/18:1)	-0.576234	-0.807142	-0.192409	0.00625659	0.0448897
Lipid	Phosphatidylcholines	PC(18:1/18:2)	-0.579607	-0.8089	-0.197282	0.00589072	0.0437333
Lipid	Phosphatidylcholines	PC(18:1/20:1)	-0.584733	-0.811564	-0.204723	0.0053688	0.0419665
Lipid	Phosphatidylcholines	PC(16:0/18:3)	-0.586448	-0.812453	-0.207222	0.00520301	0.0413751
Lipid	Phosphatidylcholines	PC(18:2/16:1)	-0.587794	-0.81315	-0.209186	0.00507589	0.0409075
Lipid	Lactosylceramides	LCER(24:1)	-0.588179	-0.813349	-0.209749	0.00503997	0.0407732
Lipid	Phosphatidylcholines	PC(16:0/18:2)	-0.590232	-0.814411	-0.212754	0.0048521	0.0400531
Lipid	Triacylglycerols	TAG58:7-FA20:4	-0.592353	-0.815506	-0.215866	0.00466412	0.0393027
Lipid	Phosphatidylcholines	PC(14:0/18:1)	-0.592667	-0.815668	-0.216326	0.00463687	0.0391913
Lipid	Phosphatidylcholines	PC(16:0/14:0)	-0.592777	-0.815725	-0.216489	0.00462727	0.0391519
Lipid	Triacylglycerols	TAG38:0-FA12:0	-0.598568	-0.818706	-0.225026	0.00414789	0.0370714
Lipid	Phosphatidylcholines	PC(18:1/18:3)	-0.601036	-0.819973	-0.228683	0.00395653	0.036174
Lipid	Triacylglycerols	TAG58:8-FA20:4	-0.607065	-0.823059	-0.23766	0.00351969	0.0339623
Lipid	Triacylglycerols	TAG53:4-FA20:4	-0.613754	-0.826468	-0.247694	0.00308291	0.0314915
Lipid	Ceramides	CER(22:1)	-0.613993	-0.82659	-0.248054	0.00306817	0.0314291
Lipid	Triacylglycerols	TAG53:5-FA20:4	-0.614966	-0.827084	-0.24952	0.00300886	0.0311746
Lipid	Phosphatidylcholines	PC(17:0/18:2)	-0.616802	-0.828016	-0.252291	0.0028995	0.0306895
Lipid	Triacylglycerols	TAG36:0-FA12:0	-0.619743	-0.829508	-0.256744	0.00273122	0.0299009
Lipid	Triacylglycerols	TAG58:6-FA20:4	-0.637526	-0.838459	-0.284	0.00187841	0.0253774
Metabolite	Purines and derivatives	IMP	-0.637611	-0.838501	-0.28413	0.00187499	0.0253694
Metabolite	Alpha amino acids and derivatives	Cystathionine	-0.637822	-0.838607	-0.284458	0.00186639	0.0253495
Lipid	Phosphatidylcholines	PC(15:0/18:2)	-0.63937	-0.839381	-0.286859	0.00180454	0.0252014
Lipid	Ceramides	CER(14:0)	-0.646748	-0.843059	-0.298362	0.00153295	0.024438
Lipid	Phosphatidylcholines	PC(16:0/18:1)	-0.65071	-0.845026	-0.304581	0.00140193	0.0239868
Lipid	Phosphatidylethanolamines	PE(18:0/18:1)	-0.651228	-0.845283	-0.305396	0.00138553	0.0239256
Lipid	Phosphatidylcholines	PC(18:1/18:1)	-0.654855	-0.847079	-0.31112	0.00127511	0.0234823
Lipid	Lactosylceramides	LCER(16:0)	-0.655723	-0.847508	-0.312492	0.00124984	0.0233724
Lipid	Triacylglycerols	TAG55:5-FA20:4	-0.655933	-0.847612	-0.312826	0.00124376	0.0233455
Metabolite	Carbohydrates and carbohydrate conjugates	D-Ribose-5-P	-0.65788	-0.848574	-0.315912	0.00118881	0.0230925
Lipid	Ceramides	CER(24:1)	-0.659692	-0.849467	-0.318791	0.00113952	0.0228501
Lipid	Phosphatidylcholines	PC(15:0/18:1)	-0.701508	-0.869794	-0.387025	0.000394668	0.0154622
Lipid	Ceramides	CER(16:0)	-0.714819	-0.876146	-0.409492	0.000271208	0.0126205
Lipid	Phosphatidylcholines	PC(20:0/18:1)	-0.719334	-0.878289	-0.417199	0.00023768	0.0120114
Lipid	Ceramides	CER(18:0)	-0.734938	-0.885643	-0.44417	0.000147697	0.00994143
Lipid	Phosphatidylcholines	PC(16:0/18:0)	-0.735895	-0.886091	-0.445841	0.000143302	0.00982916
Lipid	Phosphatidylcholines	PC(17:0/18:1)	-0.760166	-0.897376	-0.48892	6.3648e-05	0.0066641
Metabolite	Bile acids, alcohols and derivatives	Taurochenodesoxycholate	-0.773918	-0.903691	-0.51393	3.85108e-05	0.00537623
Lipid	Ceramides	CER(20:0)	-0.778164	-0.905629	-0.521742	3.27481e-05	0.00517287
Lipid	Phosphatidylcholines	PC(16:0/16:0)	-0.819655	-0.924295	-0.600416	5.45116e-06	0.002283
Lipid	Free fatty acids	FFA(22:6)	0.553193	0.159626	0.795024	0.00928922	0.053751
Lipid	Cholesteryl esters	CE(22:6)	0.550672	0.15609	0.793685	0.00968381	0.0548064
Lipid	Lysophosphatidylcholines	LPC(20:5)	0.531942	0.130139	0.783672	0.0130639	0.0643942
Lipid	Free fatty acids	FFA(18:3)	0.528458	0.125372	0.781795	0.0137873	0.0661749
Metabolite	Carbohydrates and carbohydrate conjugates	Glyceraldehyde	0.527953	0.124682	0.781523	0.0138948	0.0664315
Lipid	Cholesteryl esters	CE(12:0)	0.519303	0.112934	0.776841	0.0158435	0.0707611
Lipid	Phosphatidylethanolamines	PE(P-18:0/20:4)	0.513518	0.105138	0.773693	0.0172659	0.0735779
Metabolite	Fatty Acyls	Propionylcarnitine	0.513381	0.104955	0.773619	0.0173006	0.0736434
Lipid	Lysophosphatidylethanolamines	LPE(16:0)	0.513241	0.104766	0.773542	0.0173364	0.0737109
Lipid	Lysophosphatidylcholines	LPC(22:5)	0.508141	0.0979376	0.770756	0.0186781	0.0761302
Lipid	Free fatty acids	FFA(22:1)	0.503976	0.0923889	0.768474	0.0198348	0.0780606
Lipid	Diacylglycerols	DAG(16:1/18:3)	0.490923	0.0751653	0.761276	0.0238352	0.0838214
Metabolite	Bile acids, alcohols and derivatives	Chenodeoxycholate	0.48714	0.0702205	0.759178	0.025107	0.0854043
Lipid	Diacylglycerols	DAG(18:1/20:5)	0.485329	0.0678596	0.758171	0.0257348	0.0861481
Lipid	Lysophosphatidylcholines	LPC(18:2)	0.484679	0.0670139	0.75781	0.0259631	0.0864127
Lipid	Cholesteryl esters	CE(18:2)	0.484233	0.0664328	0.757561	0.0261209	0.0865939
Lipid	Diacylglycerols	DAG(18:2/22:6)	0.482139	0.0637124	0.756395	0.026871	0.0874358
Metabolite	Pyrimidines and derivatives	Orotate	0.48091	0.0621197	0.75571	0.0273188	0.0879238
Lipid	Diacylglycerols	DAG(18:2/20:5)	0.477423	0.0576097	0.753762	0.0286224	0.0894332
Metabolite	Alpha amino acids and derivatives	Guanidoacetate	0.47117	0.0495639	0.750256	0.0310832	0.0922573
Metabolite	Alpha amino acids and derivatives	Tryptophan	0.468608	0.0462841	0.748815	0.032138	0.0934097
Metabolite	Purines and derivatives	AMP	0.467848	0.0453127	0.748388	0.0324563	0.0937482
Lipid	Cholesteryl esters	CE(14:1)	0.467593	0.0449871	0.748244	0.0325636	0.0938613
Lipid	Free fatty acids	FFA(18:2)	0.46416	0.0406101	0.746308	0.0340363	0.0953677
Metabolite	Pyrimidines and derivatives	Deoxycytidine	0.462058	0.0379381	0.74512	0.0349634	0.0962736
Lipid	Phosphatidylethanolamines	PE(P-18:1/22:6)	0.45506	0.0290875	0.741152	0.038193	0.0991989
Lipid	Phosphatidylethanolamines	PE(P-18:1/20:5)	0.454202	0.0280063	0.740664	0.0386047	0.0995481
Lipid	Phosphatidylethanolamines	PE(O-18:0/20:4)	0.449726	0.0223856	0.738115	0.0408074	0.101334
Lipid	Cholesteryl esters	CE(22:5)	0.447119	0.0191237	0.736626	0.0421349	0.102349
Lipid	Phosphatidylethanolamines	PE(P-16:0/22:5)	0.44445	0.015793	0.735098	0.0435287	0.103884
Metabolite	Alpha amino acids and derivatives	Tyrosine	0.437946	0.00771895	0.731365	0.0470738	0.107785
Lipid	Phosphatidylethanolamines	PE(P-18:1/20:4)	0.433431	0.00214587	0.728762	0.0496633	0.110441
Metabolite	Alpha amino acids and derivatives	Histidine	0.431845	0.000195001	0.727846	0.0505983	0.111362
Lipid	Phosphatidylcholines	PC(18:0/20:5)	0.421103	-0.0129347	0.721612	0.0572931	0.117445
Lipid	Diacylglycerols	DAG(16:0/18:3)	0.420747	-0.0133681	0.721404	0.0575264	0.117642
Lipid	Lysophosphatidylethanolamines	LPE(20:4)	0.419493	-0.0148902	0.720673	0.0583523	0.118332
Lipid	Phosphatidylethanolamines	PE(P-18:2/20:4)	0.419456	-0.0149354	0.720652	0.058377	0.118352
Lipid	Free fatty acids	FFA(22:2)	0.416421	-0.0186114	0.71888	0.0604144	0.120005
Lipid	Free fatty acids	FFA(20:5)	0.413345	-0.0223256	0.717079	0.0625342	0.121654
Metabolite	Alpha amino acids and derivatives	Glutathione	0.413263	-0.0224244	0.717031	0.0625915	0.121698
Lipid	Diacylglycerols	DAG(16:1/22:6)	0.413056	-0.0226739	0.71691	0.0627362	0.121808
Lipid	Lysophosphatidylcholines	LPC(20:3)	0.406754	-0.0302432	0.713208	0.0672658	0.125102
Lipid	Lysophosphatidylcholines	LPC(20:2)	0.405713	-0.0314889	0.712595	0.0680372	0.125635
Lipid	Lysophosphatidylcholines	LPC(20:4)	0.40122	-0.0368488	0.709944	0.0714432	0.127903
Lipid	Lysophosphatidylethanolamines	LPE(18:2)	0.395848	-0.0432248	0.706762	0.0756822	0.131198
Metabolite	Beta amino acids and derivatives	Pantothenate	0.394098	-0.0452945	0.705722	0.0771032	0.132324
Lipid	Free fatty acids	FFA(20:4)	0.393611	-0.0458701	0.705433	0.0775024	0.132636
Lipid	Phosphatidylethanolamines	PE(P-18:0/20:5)	0.392999	-0.0465926	0.705069	0.078006	0.133027
Metabolite	Alpha amino acids and derivatives	Betaine	0.392878	-0.0467355	0.704997	0.0781059	0.133105
Metabolite	Alpha amino acids and derivatives	Aspartate	0.392223	-0.0475073	0.704608	0.0786474	0.133522
Lipid	Phosphatidylethanolamines	PE(P-16:0/20:5)	0.391201	-0.0487125	0.703999	0.0794994	0.134172
Lipid	Free fatty acids	FFA(20:3)	0.387653	-0.0528838	0.701883	0.0825086	0.136407
Lipid	Phosphatidylethanolamines	PE(P-16:0/20:4)	0.380603	-0.0611267	0.697663	0.0887382	0.140756
Lipid	Cholesteryl esters	CE(16:0)	0.379577	-0.0623217	0.697047	0.0896734	0.141379
Lipid	Phosphatidylethanolamines	PE(P-18:1/22:5)	0.378864	-0.0631508	0.696619	0.090327	0.14181
Lipid	Free fatty acids	FFA(22:5)	0.37617	-0.0662801	0.694998	0.0928303	0.143426
Lipid	Cholesteryl esters	CE(18:0)	0.373075	-0.0698633	0.693132	0.0957679	0.145482
Lipid	Phosphatidylethanolamines	PE(18:0/20:5)	0.36982	-0.0736197	0.691165	0.0989307	0.147673
Lipid	Diacylglycerols	DAG(18:1/22:5)	0.363164	-0.0812621	0.687128	0.105635	0.152305
Lipid	Lysophosphatidylethanolamines	LPE(22:5)	0.356613	-0.0887342	0.683134	0.112552	0.156774
Lipid	Phosphatidylethanolamines	PE(O-16:0/22:5)	0.349877	-0.0963644	0.679008	0.12	0.161259
Lipid	Cholesteryl esters	CE(14:0)	0.343745	-0.103265	0.675234	0.127082	0.16524
Lipid	Lysophosphatidylethanolamines	LPE(16:1)	0.342018	-0.105201	0.674168	0.129129	0.166343
Metabolite	Dicarboxylic acids and derivatives	Succinate	0.340247	-0.107183	0.673072	0.131253	0.167466
Lipid	Free fatty acids	FFA(22:0)	0.334095	-0.114039	0.669258	0.138824	0.171301
Lipid	Hexosylceramides	HCER(24:0)	0.333885	-0.114272	0.669128	0.139087	0.171429
Lipid	Lysophosphatidylethanolamines	LPE(18:0)	0.332219	-0.116121	0.668092	0.141192	0.172449
Lipid	Diacylglycerols	DAG(18:1/22:6)	0.322449	-0.126902	0.661989	0.153991	0.179694
Lipid	Phosphatidylethanolamines	PE(O-18:0/22:6)	0.319398	-0.130247	0.660074	0.158148	0.181939
Lipid	Free fatty acids	FFA(20:0)	0.30651	-0.144265	0.651935	0.17657	0.191169
Metabolite	Phenols	Normetanephrine	0.306406	-0.144378	0.651869	0.176725	0.191243
Lipid	Cholesteryl esters	CE(18:4)	0.303999	-0.146976	0.65034	0.180323	0.192918
Lipid	Lysophosphatidylcholines	LPC(18:1)	0.301327	-0.149852	0.64864	0.184375	0.194761
Lipid	Free fatty acids	FFA(16:1)	0.299258	-0.152075	0.64732	0.187557	0.196175
Lipid	Triacylglycerols	TAG54:8-FA18:3	0.294101	-0.157593	0.644023	0.195644	0.199647
Lipid	Triacylglycerols	TAG56:9-FA20:5	0.289858	-0.162113	0.6413	0.202474	0.20245
Lipid	Phosphatidylethanolamines	PE(16:0/20:5)	0.287261	-0.164871	0.639629	0.206732	0.204142
Lipid	Lysophosphatidylethanolamines	LPE(20:3)	0.287066	-0.165078	0.639504	0.207054	0.204268
Lipid	Free fatty acids	FFA(16:0)	0.280718	-0.171786	0.635405	0.217721	0.208318
Metabolite	Organosulfonic acids	Taurocholate	0.28006	-0.17248	0.634979	0.218848	0.208732
Lipid	Diacylglycerols	DAG(16:0/20:5)	0.278784	-0.173822	0.634152	0.221041	0.20953
Metabolite	Fatty Acyls	Acetylcarnitine	0.274852	-0.177948	0.6316	0.227895	0.211961
Metabolite	Pyridines and derivatives	NAM	0.273698	-0.179157	0.630849	0.229933	0.212666
Lipid	Diacylglycerols	DAG(16:1/18:2)	0.265603	-0.187593	0.625564	0.244559	0.219564
Metabolite	Benzoic acids and derivatives	Hippurate	0.265087	-0.188128	0.625226	0.245512	0.220008
Metabolite	Imidazoles	1-Methylhistamine	0.264525	-0.188711	0.624858	0.246551	0.220491
Lipid	Cholesteryl esters	CE(18:1)	0.26449	-0.188748	0.624835	0.246617	0.220522
Metabolite	Alpha amino acids and derivatives	Kynurenine	0.264301	-0.188944	0.624711	0.246967	0.220685
Metabolite	Pyrimidines and derivatives	Cytidine	0.260417	-0.192963	0.622161	0.254239	0.224007
Lipid	Phosphatidylcholines	PC(16:0/22:6)	0.255811	-0.197709	0.619128	0.263036	0.227904
Metabolite	Alpha amino acids and derivatives	Creatine	0.253368	-0.200218	0.617514	0.267782	0.229953
Metabolite	Alpha amino acids and derivatives	GABA	0.253326	-0.200261	0.617486	0.267864	0.229988
Lipid	Diacylglycerols	DAG(18:1/20:1)	0.253204	-0.200386	0.617405	0.268102	0.23009
Lipid	Lysophosphatidylcholines	LPC(17:0)	0.247675	-0.206041	0.613742	0.279045	0.235373
Lipid	Triacylglycerols	TAG54:7-FA20:5	0.241964	-0.211851	0.609941	0.290635	0.240775
Lipid	Phosphatidylethanolamines	PE(P-18:0/20:3)	0.241899	-0.211917	0.609897	0.29077	0.240837
Lipid	Free fatty acids	FFA(20:2)	0.237493	-0.216378	0.606953	0.299916	0.244963
Lipid	Triacylglycerols	TAG54:8-FA18:2	0.236688	-0.21719	0.606414	0.301606	0.245713
Lipid	Triacylglycerols	TAG54:7-FA18:2	0.236389	-0.217492	0.606214	0.302235	0.245991
Metabolite	Alpha amino acids and derivatives	Glutamine	0.232592	-0.221317	0.603666	0.310294	0.249509
Lipid	Cholesteryl esters	CE(20:3)	0.232577	-0.221332	0.603656	0.310326	0.249523
Metabolite	Organosulfonic acids	Taurine	0.225864	-0.228059	0.599134	0.324889	0.255669
Metabolite	Alpha amino acids and derivatives	Phenylalanine	0.220584	-0.233321	0.595559	0.336628	0.260435
Lipid	Diacylglycerols	DAG(16:0/16:1)	0.218257	-0.235631	0.59398	0.341878	0.262516
Lipid	Diacylglycerols	DAG(18:0/18:2)	0.213373	-0.240463	0.590655	0.353054	0.266842
Metabolite	Alpha amino acids and derivatives	Lysine	0.211873	-0.241942	0.589631	0.356528	0.268159
Lipid	Cholesteryl esters	CE(20:4)	0.211344	-0.242464	0.589269	0.357759	0.268622
Lipid	Triacylglycerols	TAG54:7-FA18:3	0.208025	-0.245728	0.586998	0.365532	0.271514
Lipid	Triacylglycerols	TAG54:8-FA20:5	0.2053	-0.248401	0.58513	0.371987	0.273868
Lipid	Phosphatidylethanolamines	PE(P-18:0/22:4)	0.201539	-0.252079	0.582543	0.381001	0.277541
Lipid	Triacylglycerols	TAG54:6-FA18:2	0.193614	-0.259786	0.577069	0.400393	0.285205
Lipid	Diacylglycerols	DAG(18:1/18:2)	0.193591	-0.259808	0.577053	0.400448	0.285227
Lipid	Phosphatidylcholines	PC(16:0/20:5)	0.19274	-0.260633	0.576463	0.402564	0.286043
Lipid	Triacylglycerols	TAG58:10-FA18:2	0.190989	-0.262326	0.575248	0.406932	0.287714
Metabolite	Sugar alcohols	Sorbitol	0.187277	-0.265907	0.572667	0.416281	0.291236
Lipid	Free fatty acids	FFA(18:1)	0.186699	-0.266464	0.572264	0.417747	0.291782
Lipid	Diacylglycerols	DAG(16:0/22:6)	0.186451	-0.266702	0.572091	0.418377	0.292016
Metabolite	Alpha amino acids and derivatives	Asparagine	0.184092	-0.26897	0.570445	0.424395	0.294234
Lipid	Diacylglycerols	DAG(16:0/18:2)	0.183816	-0.269235	0.570253	0.425101	0.294493
Lipid	Cholesteryl esters	CE(16:1)	0.183339	-0.269693	0.569919	0.426325	0.294939
Metabolite	Purines and derivatives	cAMP	0.180031	-0.272862	0.567605	0.43486	0.298022
Lipid	Lysophosphatidylethanolamines	LPE(18:1)	0.178402	-0.274419	0.566463	0.439097	0.299531
Lipid	Triacylglycerols	TAG52:7-FA20:5	0.172138	-0.280384	0.562058	0.45559	0.305273
Lipid	Lysophosphatidylcholines	LPC(18:3)	0.170986	-0.281477	0.561246	0.458657	0.306318
Lipid	Phosphatidylcholines	PC(16:0/12:0)	0.161166	-0.290749	0.554289	0.48523	0.317227
Metabolite	Purines and derivatives	MTA	0.161146	-0.290768	0.554275	0.485286	0.31725
Lipid	Free fatty acids	FFA(14:0)	0.160944	-0.290958	0.554131	0.485839	0.317479
Lipid	Free fatty acids	FFA(15:0)	0.160661	-0.291223	0.55393	0.486616	0.3178
Lipid	Triacylglycerols	TAG56:9-FA18:3	0.151493	-0.2998	0.547382	0.512134	0.328626
Lipid	Lysophosphatidylethanolamines	LPE(17:0)	0.146498	-0.304442	0.543794	0.526301	0.334674
Lipid	Cholesteryl esters	CE(18:3)	0.144199	-0.306571	0.542139	0.532881	0.337446
Lipid	Triacylglycerols	TAG60:12-FA22:6	0.140497	-0.309991	0.539465	0.54356	0.341897
Lipid	Lysophosphatidylcholines	LPC(14:0)	0.140268	-0.310202	0.539299	0.544224	0.342172
Lipid	Triacylglycerols	TAG58:10-FA22:5	0.136568	-0.313607	0.536619	0.554997	0.346598
Lipid	Triacylglycerols	TAG55:2-FA18:2	0.136008	-0.314122	0.536212	0.556637	0.347266
Lipid	Phosphatidylethanolamines	PE(18:0/22:5)	0.135311	-0.314761	0.535706	0.558678	0.348096
Lipid	Triacylglycerols	TAG56:8-FA20:5	0.133951	-0.316009	0.534718	0.562675	0.349716
Lipid	Triacylglycerols	TAG52:6-FA20:5	0.133764	-0.31618	0.534582	0.563226	0.349938
Lipid	Ceramides	CER(24:0)	0.133599	-0.316332	0.534461	0.563713	0.350135
Lipid	Cholesteryl esters	CE(17:0)	0.133151	-0.316742	0.534136	0.565032	0.350667
Lipid	Lysophosphatidylcholines	LPC(16:1)	0.132956	-0.31692	0.533994	0.565606	0.350898
Lipid	Phosphatidylcholines	PC(17:0/22:6)	0.131085	-0.318633	0.532631	0.571138	0.353118
Lipid	Diacylglycerols	DAG(16:1/18:1)	0.130168	-0.31947	0.531963	0.573857	0.354204
Metabolite	Fatty Acyls	Isobutyrylcarnitine	0.129522	-0.320061	0.531491	0.575777	0.354968
Lipid	Cholesteryl esters	CE(20:2)	0.127951	-0.321493	0.530345	0.580453	0.356822
Lipid	Triacylglycerols	TAG50:5-FA20:5	0.127707	-0.321716	0.530166	0.581183	0.357111
Lipid	Phosphatidylcholines	PC(18:0/22:6)	0.12735	-0.322041	0.529905	0.582247	0.357531
Lipid	Diacylglycerols	DAG(20:0/20:0)	0.126583	-0.32274	0.529344	0.584541	0.358435
Lipid	Triacylglycerols	TAG52:5-FA16:0	0.124788	-0.324373	0.52803	0.589923	0.360545
Lipid	Triacylglycerols	TAG57:3-FA18:2	0.116566	-0.331818	0.521986	0.614836	0.370135
Metabolite	Quaternary ammonium salts	Choline	0.115816	-0.332495	0.521433	0.617129	0.371003
Lipid	Triacylglycerols	TAG56:8-FA16:0	0.114959	-0.333266	0.520801	0.619752	0.371994
Lipid	Triacylglycerols	TAG52:5-FA20:5	0.113602	-0.334488	0.519798	0.623917	0.37356
Lipid	Triacylglycerols	TAG52:6-FA18:3	0.112694	-0.335305	0.519126	0.626712	0.374606
Lipid	Triacylglycerols	TAG60:11-FA22:5	0.112139	-0.335804	0.518715	0.628422	0.375245
Lipid	Triacylglycerols	TAG53:0-FA16:0	0.107538	-0.339929	0.515303	0.642666	0.380514
Lipid	Triacylglycerols	TAG58:10-FA20:5	0.102279	-0.344624	0.511387	0.659096	0.386482
Lipid	Phosphatidylethanolamines	PE(18:1/22:5)	0.100364	-0.346328	0.509956	0.665118	0.388641
Lipid	Triacylglycerols	TAG54:6-FA18:3	0.09994	-0.346705	0.50964	0.666453	0.389118
Lipid	Triacylglycerols	TAG52:6-FA16:0	0.0978565	-0.348554	0.50808	0.673032	0.391455
Lipid	Diacylglycerols	DAG(14:0/18:2)	0.0946916	-0.351358	0.505707	0.683068	0.394987
Lipid	Triacylglycerols	TAG56:9-FA22:6	0.0922573	-0.353508	0.503877	0.690823	0.397688
Lipid	Free fatty acids	FFA(24:1)	0.0899787	-0.355517	0.50216	0.698109	0.400204
Lipid	Phosphatidylcholines	PC(18:2/22:6)	0.0866193	-0.358472	0.499624	0.708898	0.40389
Lipid	Phosphatidylcholines	PC(18:1/20:5)	0.086085	-0.358941	0.49922	0.710619	0.404474
Lipid	Lysophosphatidylcholines	LPC(15:0)	0.0759377	-0.367806	0.491512	0.743551	0.415432
Lipid	Free fatty acids	FFA(20:1)	0.0736671	-0.369779	0.489778	0.750982	0.417849
Lipid	Triacylglycerols	TAG54:7-FA16:1	0.0724908	-0.3708	0.488879	0.75484	0.419096
Lipid	Triacylglycerols	TAG54:6-FA18:1	0.0718029	-0.371396	0.488352	0.757099	0.419823
Lipid	Free fatty acids	FFA(18:0)	0.0680898	-0.374608	0.485506	0.769323	0.42373
Lipid	Triacylglycerols	TAG56:8-FA18:2	0.0644575	-0.37774	0.482713	0.781333	0.427517
Lipid	Phosphatidylethanolamines	PE(P-18:1/20:3)	0.0638074	-0.3783	0.482212	0.783487	0.428191
Lipid	Phosphatidylcholines	PC(20:0/20:3)	0.0634268	-0.378627	0.481918	0.784749	0.428585
Lipid	Triacylglycerols	TAG52:5-FA18:3	0.0612919	-0.380461	0.480271	0.791839	0.430789
Lipid	Triacylglycerols	TAG56:8-FA22:6	0.0559614	-0.385027	0.476146	0.809607	0.436238
Lipid	Phosphatidylcholines	PC(17:0/20:5)	0.0554634	-0.385452	0.475759	0.811272	0.436744
Lipid	Triacylglycerols	TAG55:1-FA16:0	0.0539413	-0.386751	0.474577	0.816365	0.438284
Lipid	Free fatty acids	FFA(14:1)	0.0526903	-0.387818	0.473605	0.820557	0.439545
Lipid	Triacylglycerols	TAG54:5-FA18:2	0.0487669	-0.391154	0.470548	0.833732	0.443473
Metabolite	Alpha amino acids and derivatives	Dimethylglycine	0.0484142	-0.391454	0.470272	0.834918	0.443824
Lipid	Phosphatidylcholines	PC(18:1/22:6)	0.0469173	-0.392724	0.469103	0.839958	0.44531
Lipid	Triacylglycerols	TAG52:6-FA16:1	0.046581	-0.393009	0.46884	0.841091	0.445643
Lipid	Phosphatidylethanolamines	PE(16:0/22:5)	0.0442504	-0.394981	0.467016	0.848951	0.447942
Lipid	Phosphatidylcholines	PC(18:0/12:0)	0.0436058	-0.395526	0.466511	0.851128	0.448575
Metabolite	Alpha amino acids and derivatives	Citrulline	0.0426847	-0.396305	0.465789	0.85424	0.449478
Lipid	Cholesteryl esters	CE(20:1)	0.0419056	-0.396962	0.465177	0.856874	0.45024
Lipid	Triacylglycerols	TAG58:9-FA18:2	0.041714	-0.397124	0.465027	0.857522	0.450427
Lipid	Triacylglycerols	TAG52:5-FA18:2	0.0410483	-0.397686	0.464504	0.859774	0.451076
Lipid	Triacylglycerols	TAG52:4-FA20:0	0.0410453	-0.397688	0.464502	0.859784	0.451079
Lipid	Diacylglycerols	DAG(16:0/18:1)	0.0407974	-0.397897	0.464307	0.860623	0.451321
Lipid	Triacylglycerols	TAG58:10-FA22:6	0.0391861	-0.399254	0.46304	0.866078	0.452886
Metabolite	Indoles and derivatives	5-Hydroxyindoleacetate	0.0384911	-0.399839	0.462493	0.868434	0.453559
Lipid	Triacylglycerols	TAG54:6-FA20:5	0.038086	-0.40018	0.462174	0.869807	0.453951
Lipid	Cholesteryl esters	CE(15:0)	0.0376686	-0.400531	0.461845	0.871222	0.454354
Metabolite	Alpha amino acids and derivatives	Homocysteine	0.0343097	-0.403351	0.459195	0.882625	0.457579
Lipid	Triacylglycerols	TAG52:4-FA16:0	0.0331232	-0.404345	0.458257	0.886658	0.458711
Lipid	Sphingomyelins	SM(24:0)	0.0297904	-0.407132	0.455618	0.898002	0.461869
Lipid	Triacylglycerols	TAG56:8-FA22:5	0.0286102	-0.408117	0.454681	0.902024	0.46298
Lipid	Phosphatidylethanolamines	PE(P-18:0/18:2)	0.0276876	-0.408886	0.453949	0.90517	0.463846
Lipid	Triacylglycerols	TAG54:0-FA16:0	0.0274332	-0.409098	0.453746	0.906037	0.464084
Lipid	Sphingomyelins	SM(18:1)	0.0269791	-0.409477	0.453385	0.907586	0.464509
Lipid	Phosphatidylethanolamines	PE(P-16:0/20:3)	0.0262703	-0.410067	0.452822	0.910004	0.465171
Lipid	Free fatty acids	FFA(17:0)	0.0252345	-0.410929	0.451997	0.91354	0.466136
Metabolite	Alpha amino acids and derivatives	Methionine	0.0222633	-0.413397	0.449629	0.923689	0.468886
Lipid	Hexosylceramides	HCER(22:0)	0.0219369	-0.413667	0.449368	0.924805	0.469187
Lipid	Triacylglycerols	TAG52:4-FA18:2	0.0173942	-0.417427	0.445734	0.940346	0.473339
Lipid	Triacylglycerols	TAG54:6-FA22:6	0.0106643	-0.42297	0.440324	0.963407	0.479383
Lipid	Triacylglycerols	TAG56:6-FA22:6	0.0101848	-0.423363	0.439937	0.965051	0.479808
Lipid	Free fatty acids	FFA(22:4)	0.00942642	-0.423986	0.439325	0.967652	0.48048
Lipid	Triacylglycerols	TAG52:6-FA18:2	0.00786085	-0.425269	0.438061	0.973023	0.481862
Lipid	Triacylglycerols	TAG58:9-FA22:6	0.00495227	-0.427649	0.435708	0.983003	0.48441
Lipid	Phosphatidylcholines	PC(16:0/22:5)	0.0046993	-0.427855	0.435503	0.983871	0.48463
Lipid	Triacylglycerols	TAG46:1-FA14:1	0.00151883	-0.43045	0.432922	0.994787	0.487387
Lipid	Triacylglycerols	TAG50:3-FA16:0	0.000732994	-0.43109	0.432283	0.997484	0.488063
Metabolite	Pyrimidines and derivatives	Deoxyuridine	2.6036e-05	-0.431666	0.431708	0.999911	0.48867
Lipid	Triacylglycerols	TAG54:5-FA20:5	-0.000595899	-0.432172	0.431202	0.997955	0.488181
Lipid	Diacylglycerols	DAG(18:0/18:1)	-0.00208461	-0.433381	0.429989	0.992845	0.486899
Lipid	Triacylglycerols	TAG54:8-FA22:6	-0.00495473	-0.43571	0.427647	0.982994	0.484408
Lipid	Triacylglycerols	TAG42:1-FA16:1	-0.00524825	-0.435947	0.427407	0.981987	0.484152
Lipid	Triacylglycerols	TAG50:4-FA16:1	-0.00704892	-0.437405	0.425934	0.975808	0.482576
Lipid	Triacylglycerols	TAG50:5-FA16:0	-0.00708889	-0.437437	0.425901	0.975671	0.48254
Lipid	Triacylglycerols	TAG58:9-FA18:1	-0.00825562	-0.43838	0.424946	0.971668	0.481514
Lipid	Triacylglycerols	TAG54:5-FA18:0	-0.0106677	-0.440327	0.422967	0.963395	0.47938
Lipid	Hexosylceramides	HCER(18:0)	-0.0113861	-0.440906	0.422377	0.960932	0.478741
Lipid	Triacylglycerols	TAG54:7-FA22:6	-0.0119705	-0.441376	0.421896	0.958928	0.47822
Lipid	Diacylglycerols	DAG(16:0/16:0)	-0.012522	-0.44182	0.421443	0.957038	0.477727
Lipid	Triacylglycerols	TAG50:5-FA16:1	-0.0137371	-0.442798	0.420443	0.952873	0.476639
Lipid	Triacylglycerols	TAG54:7-FA18:1	-0.0160939	-0.444691	0.4185	0.944799	0.474517
Lipid	Sphingomyelins	SM(14:0)	-0.0177396	-0.446011	0.417142	0.939164	0.473026
Lipid	Triacylglycerols	TAG54:2-FA20:0	-0.0193315	-0.447286	0.415825	0.933716	0.471576
Lipid	Triacylglycerols	TAG56:7-FA16:0	-0.0221997	-0.449578	0.413449	0.923907	0.468945
Lipid	Triacylglycerols	TAG50:4-FA16:0	-0.0267593	-0.453211	0.40966	0.908336	0.464714
Lipid	Free fatty acids	FFA(12:0)	-0.0272138	-0.453572	0.409281	0.906785	0.464289
Lipid	Phosphatidylethanolamines	PE(P-16:0/22:4)	-0.0320842	-0.457435	0.405215	0.890193	0.459699
Lipid	Triacylglycerols	TAG56:7-FA20:5	-0.0324132	-0.457696	0.40494	0.889074	0.459387
Lipid	Phosphatidylethanolamines	PE(P-18:1/18:2)	-0.0357007	-0.460294	0.402184	0.8779	0.456247
Lipid	Diacylglycerols	DAG(18:1/18:1)	-0.0381194	-0.4622	0.400152	0.869694	0.453918
Lipid	Triacylglycerols	TAG56:7-FA22:6	-0.0382504	-0.462304	0.400042	0.86925	0.453792
Lipid	Triacylglycerols	TAG44:1-FA14:1	-0.0392255	-0.463071	0.399221	0.865945	0.452848
Lipid	Triacylglycerols	TAG48:1-FA16:1	-0.0393944	-0.463204	0.399079	0.865373	0.452684
Lipid	Triacylglycerols	TAG52:5-FA22:5	-0.0408722	-0.464366	0.397834	0.860369	0.451248
Lipid	Triacylglycerols	TAG52:0-FA20:0	-0.0421091	-0.465337	0.396791	0.856186	0.450041
Lipid	Triacylglycerols	TAG52:3-FA22:1	-0.0422344	-0.465435	0.396685	0.855762	0.449918
Lipid	Triacylglycerols	TAG57:2-FA18:1	-0.0440855	-0.466887	0.395121	0.849508	0.448104
Lipid	Phosphatidylethanolamines	PE(18:0/22:4)	-0.0452555	-0.467803	0.394131	0.84556	0.446952
Lipid	Triacylglycerols	TAG60:11-FA22:6	-0.0461989	-0.468541	0.393332	0.842379	0.446021
Lipid	Triacylglycerols	TAG52:6-FA22:6	-0.0463357	-0.468648	0.393216	0.841917	0.445885
Lipid	Triacylglycerols	TAG54:4-FA18:0	-0.0473663	-0.469454	0.392343	0.838446	0.444865
Lipid	Triacylglycerols	TAG44:2-FA16:0	-0.0481402	-0.470058	0.391686	0.83584	0.444096
Lipid	Phosphatidylethanolamines	PE(P-18:1/16:0)	-0.0486292	-0.47044	0.391271	0.834195	0.44361
Lipid	Phosphatidylcholines	PC(18:0/22:5)	-0.0487528	-0.470537	0.391166	0.833779	0.443487
Lipid	Phosphatidylcholines	PC(12:0/18:1)	-0.048875	-0.470632	0.391063	0.833368	0.443365
Lipid	Triacylglycerols	TAG56:3-FA20:0	-0.049682	-0.471262	0.390377	0.830655	0.44256
Lipid	Triacylglycerols	TAG52:5-FA16:1	-0.0529046	-0.473771	0.387635	0.819838	0.439329
Lipid	Triacylglycerols	TAG56:9-FA20:4	-0.0530823	-0.473909	0.387484	0.819243	0.43915
Metabolite	Organic phosphoric acids and derivatives	Phosphoethanolamine	-0.0531221	-0.47394	0.38745	0.819109	0.43911
Lipid	Phosphatidylethanolamines	PE(16:0/22:6)	-0.0544632	-0.474983	0.386306	0.814618	0.437756
Metabolite	Alpha amino acids and derivatives	2-Aminoisobutyrate	-0.0551764	-0.475536	0.385697	0.812232	0.437034
Lipid	Triacylglycerols	TAG54:5-FA22:1	-0.0570792	-0.477012	0.384071	0.805873	0.435102
Lipid	Diacylglycerols	DAG(14:0/16:0)	-0.0632892	-0.481812	0.378745	0.785206	0.428727
Lipid	Diacylglycerols	DAG(16:0/18:0)	-0.0668634	-0.484564	0.375667	0.773372	0.425012
Metabolite	Alpha amino acids and derivatives	SDMA	-0.0690581	-0.486249	0.373771	0.76613	0.422714
Lipid	Triacylglycerols	TAG48:2-FA16:0	-0.069552	-0.486628	0.373344	0.764502	0.422196
Lipid	Phosphatidylethanolamines	PE(16:0/16:1)	-0.0738556	-0.489922	0.369615	0.750364	0.417649
Lipid	Triacylglycerols	TAG52:7-FA22:6	-0.0742133	-0.490196	0.369305	0.749192	0.417268
Lipid	Triacylglycerols	TAG54:6-FA16:0	-0.0767636	-0.492142	0.367088	0.740854	0.41455
Lipid	Triacylglycerols	TAG56:7-FA22:5	-0.0776785	-0.492839	0.366291	0.737869	0.41357
Lipid	Phosphatidylcholines	PC(16:0/22:4)	-0.0792541	-0.494038	0.364918	0.732737	0.411879
Lipid	Triacylglycerols	TAG55:5-FA18:2	-0.080971	-0.495343	0.363419	0.727158	0.410028
Lipid	Triacylglycerols	TAG50:3-FA16:1	-0.0813743	-0.49565	0.363066	0.725849	0.409593
Metabolite	Alpha amino acids and derivatives	Arginine	-0.0814224	-0.495686	0.363024	0.725693	0.409541
Lipid	Phosphatidylethanolamines	PE(18:0/20:1)	-0.0840772	-0.4977	0.360701	0.717098	0.406662
Lipid	Triacylglycerols	TAG42:1-FA16:0	-0.0873088	-0.500145	0.357866	0.706679	0.403136
Lipid	Triacylglycerols	TAG48:3-FA16:1	-0.0883559	-0.500936	0.356946	0.703314	0.401988
Lipid	Triacylglycerols	TAG54:5-FA18:1	-0.0889379	-0.501375	0.356434	0.701446	0.401349
Lipid	Phosphatidylethanolamines	PE(18:0/22:6)	-0.0889996	-0.501422	0.356379	0.701248	0.401281
Metabolite	Pyridines and derivatives	NAD	-0.0908889	-0.502846	0.354715	0.695196	0.3992
Lipid	Triacylglycerols	TAG56:7-FA18:1	-0.0917326	-0.503482	0.353971	0.692499	0.398268
Lipid	Triacylglycerols	TAG50:2-FA16:0	-0.0942588	-0.505381	0.35174	0.684445	0.395468
Lipid	Diacylglycerols	DAG(14:0/18:1)	-0.0977777	-0.508021	0.348624	0.673281	0.391543
Lipid	Triacylglycerols	TAG46:2-FA16:0	-0.0983466	-0.508447	0.34812	0.671482	0.390906
Metabolite	Alpha amino acids and derivatives	Proline	-0.0983779	-0.508471	0.348092	0.671383	0.390871
Lipid	Triacylglycerols	TAG58:10-FA20:4	-0.0987465	-0.508747	0.347765	0.670219	0.390458
Lipid	Phosphatidylethanolamines	PE(P-16:0/18:2)	-0.0987526	-0.508751	0.347759	0.670199	0.390451
Lipid	Hexosylceramides	HCER(20:0)	-0.10094	-0.510387	0.345816	0.663304	0.387993
Lipid	Triacylglycerols	TAG54:7-FA22:5	-0.101497	-0.510803	0.34532	0.661552	0.387365
Lipid	Triacylglycerols	TAG56:1-FA16:0	-0.103619	-0.512386	0.34343	0.654895	0.384967
Lipid	Triacylglycerols	TAG54:3-FA18:3	-0.103905	-0.512599	0.343175	0.654	0.384643
Lipid	Triacylglycerols	TAG56:6-FA20:5	-0.104083	-0.512732	0.343016	0.653442	0.384441
Lipid	Triacylglycerols	TAG56:8-FA18:3	-0.104276	-0.512876	0.342844	0.652839	0.384223
Lipid	Triacylglycerols	TAG56:8-FA16:1	-0.105095	-0.513486	0.342113	0.650279	0.383294
Lipid	Triacylglycerols	TAG54:1-FA20:0	-0.10584	-0.51404	0.341448	0.647955	0.382448
Metabolite	Pyrimidines and derivatives	Cytosine	-0.106271	-0.514361	0.341062	0.64661	0.381957
Lipid	Diacylglycerols	DAG(18:1/22:4)	-0.106375	-0.514438	0.340969	0.646286	0.381839
Lipid	Triacylglycerols	TAG48:3-FA16:0	-0.108427	-0.515963	0.339134	0.639904	0.379499
Metabolite	Alpha amino acids and derivatives	SAM	-0.108957	-0.516357	0.338659	0.638259	0.378893
Lipid	Triacylglycerols	TAG48:4-FA14:1	-0.111174	-0.518	0.336671	0.6314	0.376354
Metabolite	Bile acids, alcohols and derivatives	Glycocholate	-0.112106	-0.518691	0.335833	0.628523	0.375283
Lipid	Triacylglycerols	TAG56:7-FA18:2	-0.113556	-0.519764	0.334529	0.624059	0.373613
Lipid	Triacylglycerols	TAG50:5-FA18:3	-0.114524	-0.520479	0.333658	0.621087	0.372497
Lipid	Triacylglycerols	TAG58:8-FA22:6	-0.11487	-0.520735	0.333346	0.620025	0.372097
Lipid	Triacylglycerols	TAG46:2-FA14:1	-0.115336	-0.521079	0.332927	0.618597	0.371558
Lipid	Triacylglycerols	TAG51:5-FA18:2	-0.11632	-0.521805	0.332039	0.615585	0.370419
Lipid	Triacylglycerols	TAG50:2-FA16:1	-0.117904	-0.522973	0.33061	0.610751	0.368583
Lipid	Triacylglycerols	TAG48:0-FA16:0	-0.118498	-0.523411	0.330073	0.608941	0.367892
Lipid	Triacylglycerols	TAG48:4-FA16:0	-0.119015	-0.523791	0.329606	0.607371	0.367292
Lipid	Triacylglycerols	TAG55:1-FA18:1	-0.119441	-0.524104	0.329221	0.606076	0.366796
Lipid	Triacylglycerols	TAG46:1-FA16:1	-0.120193	-0.524658	0.32854	0.603791	0.365919
Lipid	Triacylglycerols	TAG50:1-FA16:1	-0.122913	-0.526656	0.326075	0.595565	0.362742
Lipid	Triacylglycerols	TAG52:4-FA18:3	-0.123333	-0.526964	0.325694	0.5943	0.362251
Lipid	Triacylglycerols	TAG58:9-FA22:5	-0.123472	-0.527066	0.325568	0.593881	0.362088
Lipid	Diacylglycerols	DAG(14:1/18:1)	-0.123956	-0.52742	0.325128	0.592424	0.361521
Lipid	Triacylglycerols	TAG50:3-FA18:3	-0.124512	-0.527828	0.324623	0.590752	0.360869
Lipid	Phosphatidylcholines	PC(18:0/22:4)	-0.125196	-0.528329	0.324002	0.588699	0.360066
Lipid	Triacylglycerols	TAG52:3-FA20:0	-0.127496	-0.530012	0.321908	0.581813	0.35736
Lipid	Triacylglycerols	TAG44:1-FA16:1	-0.127497	-0.530013	0.321907	0.581808	0.357358
Metabolite	Purines and derivatives	Xanthine	-0.127505	-0.530019	0.3219	0.581784	0.357348
Lipid	Triacylglycerols	TAG56:1-FA18:1	-0.128309	-0.530606	0.321167	0.579385	0.3564
Lipid	Triacylglycerols	TAG58:2-FA18:1	-0.128421	-0.530688	0.321065	0.579052	0.356268
Lipid	Diacylglycerols	DAG(18:1/20:2)	-0.128628	-0.530839	0.320876	0.578436	0.356024
Lipid	Triacylglycerols	TAG56:8-FA18:1	-0.128887	-0.531028	0.32064	0.577665	0.355718
Lipid	Triacylglycerols	TAG46:3-FA16:0	-0.129627	-0.531568	0.319965	0.575464	0.354844
Lipid	Triacylglycerols	TAG52:3-FA18:3	-0.130407	-0.532137	0.319252	0.573147	0.353921
Lipid	Triacylglycerols	TAG48:2-FA16:1	-0.132075	-0.533353	0.317727	0.568207	0.351944
Lipid	Triacylglycerols	TAG50:2-FA18:2	-0.135635	-0.535941	0.314464	0.557729	0.34771
Lipid	Triacylglycerols	TAG56:6-FA16:0	-0.141092	-0.539895	0.309442	0.541837	0.341183
Lipid	Triacylglycerols	TAG48:3-FA14:1	-0.141753	-0.540373	0.308832	0.539924	0.340389
Lipid	Triacylglycerols	TAG58:8-FA18:2	-0.143267	-0.541466	0.307433	0.53556	0.338569
Lipid	Triacylglycerols	TAG55:7-FA22:6	-0.145675	-0.543202	0.305205	0.528651	0.335667
Lipid	Triacylglycerols	TAG52:3-FA18:2	-0.148062	-0.54492	0.302991	0.521845	0.332784
Lipid	Triacylglycerols	TAG45:1-FA16:0	-0.148902	-0.545523	0.302211	0.51946	0.331767
Lipid	Triacylglycerols	TAG52:2-FA18:2	-0.149595	-0.546021	0.301567	0.517496	0.330928
Lipid	Triacylglycerols	TAG52:2-FA20:0	-0.150963	-0.547002	0.300293	0.513628	0.329269
Lipid	Cholesteryl esters	CE(22:4)	-0.151255	-0.547212	0.300021	0.512804	0.328914
Lipid	Triacylglycerols	TAG50:4-FA18:2	-0.152586	-0.548165	0.298782	0.50906	0.327299
Metabolite	Alpha amino acids and derivatives	Serine	-0.152671	-0.548226	0.298702	0.508821	0.327196
Lipid	Triacylglycerols	TAG48:4-FA16:1	-0.152835	-0.548344	0.298549	0.50836	0.326996
Lipid	Triacylglycerols	TAG56:2-FA20:0	-0.154594	-0.549603	0.296907	0.503431	0.324856
Lipid	Phosphatidylethanolamines	PE(P-18:0/18:1)	-0.156772	-0.551158	0.294871	0.497364	0.322202
Metabolite	Beta amino acids and derivatives	Carnosine	-0.156909	-0.551256	0.294743	0.496984	0.322048
Metabolite	Alpha amino acids and derivatives	Creatinine	-0.157292	-0.551529	0.294384	0.495921	0.321615
Lipid	Triacylglycerols	TAG56:5-FA20:1	-0.157767	-0.551869	0.293938	0.494602	0.321078
Metabolite	Alpha amino acids and derivatives	SAH	-0.159189	-0.552882	0.292605	0.490671	0.319469
Lipid	Triacylglycerols	TAG46:1-FA16:0	-0.159246	-0.552922	0.292552	0.490514	0.319405
Lipid	Triacylglycerols	TAG48:1-FA14:1	-0.160789	-0.554021	0.291103	0.486266	0.317655
Lipid	Triacylglycerols	TAG46:3-FA16:1	-0.163143	-0.555694	0.28889	0.479821	0.31498
Lipid	Phosphatidylethanolamines	PE(O-16:0/18:2)	-0.165409	-0.557302	0.286753	0.473655	0.312396
Lipid	Triacylglycerols	TAG52:3-FA16:0	-0.165622	-0.557453	0.286552	0.473078	0.312161
Lipid	Triacylglycerols	TAG49:2-FA16:0	-0.166233	-0.557885	0.285976	0.471425	0.311486
Lipid	Triacylglycerols	TAG54:6-FA16:1	-0.166458	-0.558045	0.285763	0.470817	0.311237
Lipid	Triacylglycerols	TAG52:1-FA20:0	-0.166846	-0.558319	0.285397	0.469768	0.310808
Lipid	Triacylglycerols	TAG54:5-FA18:3	-0.168087	-0.559198	0.284223	0.466422	0.309433
Lipid	Triacylglycerols	TAG47:2-FA16:1	-0.168537	-0.559516	0.283798	0.465213	0.308935
Lipid	Triacylglycerols	TAG54:1-FA16:0	-0.17048	-0.560889	0.281957	0.460008	0.306777
Lipid	Phosphatidylethanolamines	PE(16:0/20:4)	-0.170554	-0.560941	0.281887	0.459811	0.30671
Lipid	Triacylglycerols	TAG54:6-FA22:5	-0.170704	-0.561047	0.281745	0.459409	0.306574
Lipid	Triacylglycerols	TAG50:0-FA16:0	-0.17074	-0.561072	0.28171	0.459313	0.306541
Lipid	Triacylglycerols	TAG56:5-FA22:5	-0.1711	-0.561326	0.281369	0.458354	0.306215
Lipid	Triacylglycerols	TAG52:2-FA18:0	-0.171323	-0.561484	0.281158	0.457758	0.306013
Lipid	Triacylglycerols	TAG50:5-FA18:2	-0.172292	-0.562167	0.280238	0.45518	0.305133
Lipid	Triacylglycerols	TAG46:3-FA14:1	-0.172326	-0.562191	0.280206	0.45509	0.305102
Lipid	Triacylglycerols	TAG54:4-FA18:3	-0.17263	-0.562405	0.279917	0.454283	0.304825
Lipid	Phosphatidylethanolamines	PE(18:1/22:6)	-0.174691	-0.563857	0.277957	0.448829	0.302944
Lipid	Triacylglycerols	TAG49:3-FA16:0	-0.175017	-0.564086	0.277647	0.44797	0.302645
Lipid	Triacylglycerols	TAG44:0-FA12:0	-0.175474	-0.564407	0.277211	0.446766	0.302226
Metabolite	Alpha amino acids and derivatives	Valine	-0.176309	-0.564994	0.276416	0.444572	0.30146
Lipid	Triacylglycerols	TAG50:0-FA18:0	-0.176964	-0.565454	0.275791	0.442855	0.300857
Lipid	Triacylglycerols	TAG52:0-FA16:0	-0.177153	-0.565587	0.275611	0.442359	0.300683
Lipid	Triacylglycerols	TAG56:3-FA18:2	-0.177643	-0.565931	0.275143	0.441078	0.300231
Lipid	Triacylglycerols	TAG56:6-FA22:5	-0.179214	-0.567033	0.273643	0.436982	0.298779
Lipid	Triacylglycerols	TAG50:4-FA18:3	-0.180647	-0.568037	0.272272	0.433264	0.29745
Lipid	Triacylglycerols	TAG56:7-FA22:4	-0.181797	-0.568841	0.271171	0.430293	0.29638
Lipid	Triacylglycerols	TAG51:4-FA16:1	-0.183126	-0.569771	0.269897	0.426871	0.295138
Metabolite	Sugar alcohols	Myo-inositol	-0.183173	-0.569804	0.269852	0.426751	0.295095
Lipid	Triacylglycerols	TAG54:5-FA22:5	-0.183684	-0.57016	0.269362	0.42544	0.294616
Lipid	Diacylglycerols	DAG(18:1/20:4)	-0.185063	-0.571123	0.268037	0.421911	0.293322
Lipid	Triacylglycerols	TAG46:4-FA18:2	-0.185221	-0.571233	0.267886	0.42151	0.293175
Lipid	Phosphatidylethanolamines	PE(18:2/20:4)	-0.186594	-0.572191	0.266564	0.418014	0.291881
Lipid	Triacylglycerols	TAG44:1-FA16:0	-0.187332	-0.572705	0.265854	0.416141	0.291184
Lipid	Triacylglycerols	TAG58:8-FA18:1	-0.187768	-0.573009	0.265434	0.415038	0.290772
Lipid	Triacylglycerols	TAG52:5-FA18:1	-0.1879	-0.5731	0.265307	0.414705	0.290648
Lipid	Triacylglycerols	TAG48:5-FA18:2	-0.188613	-0.573596	0.26462	0.412904	0.289973
Metabolite	Quinolines and derivatives	Kynurenate	-0.189045	-0.573897	0.264203	0.411815	0.289563
Lipid	Triacylglycerols	TAG48:1-FA16:0	-0.190297	-0.574768	0.262994	0.408666	0.288373
Lipid	Triacylglycerols	TAG52:4-FA22:1	-0.190771	-0.575096	0.262537	0.40748	0.287922
Lipid	Diacylglycerols	DAG(18:1/20:3)	-0.192093	-0.576014	0.261259	0.404176	0.286661
Lipid	Triacylglycerols	TAG48:2-FA14:1	-0.194344	-0.577575	0.259078	0.398582	0.284504
Lipid	Triacylglycerols	TAG46:2-FA16:1	-0.195685	-0.578503	0.257777	0.395272	0.283214
Lipid	Triacylglycerols	TAG58:7-FA22:6	-0.197952	-0.58007	0.255574	0.389711	0.281026
Lipid	Triacylglycerols	TAG50:3-FA18:2	-0.198181	-0.580228	0.255352	0.389152	0.280804
Metabolite	Oxides	Trimethylamine N-oxide	-0.199308	-0.581006	0.254254	0.386405	0.279712
Lipid	Triacylglycerols	TAG46:0-FA16:0	-0.200366	-0.581735	0.253223	0.383837	0.278683
Lipid	Triacylglycerols	TAG44:0-FA14:0	-0.201276	-0.582362	0.252336	0.381636	0.277798
Lipid	Phosphatidylcholines	PC(18:2/20:3)	-0.201359	-0.58242	0.252254	0.381434	0.277716
Metabolite	Phenols	Homogentisate	-0.201374	-0.58243	0.25224	0.381398	0.277701
Lipid	Triacylglycerols	TAG58:8-FA22:5	-0.203356	-0.583793	0.250304	0.376632	0.275766
Lipid	Triacylglycerols	TAG50:1-FA20:1	-0.203836	-0.584124	0.249835	0.375481	0.275295
Lipid	Triacylglycerols	TAG56:2-FA16:0	-0.205223	-0.585076	0.248477	0.372171	0.273935
Lipid	Triacylglycerols	TAG52:0-FA18:0	-0.20546	-0.585239	0.248245	0.371607	0.273731
Lipid	Triacylglycerols	TAG56:6-FA18:3	-0.205715	-0.585414	0.247995	0.371	0.273511
Lipid	Triacylglycerols	TAG50:1-FA18:0	-0.205805	-0.585476	0.247907	0.370786	0.273433
Lipid	Triacylglycerols	TAG52:1-FA16:1	-0.206492	-0.585948	0.247233	0.369155	0.272841
Lipid	Triacylglycerols	TAG49:3-FA16:1	-0.206603	-0.586023	0.247125	0.368894	0.272745
Metabolite	Alpha amino acids and derivatives	Glycine	-0.208964	-0.587641	0.244806	0.363325	0.270699
Lipid	Triacylglycerols	TAG52:4-FA18:1	-0.209483	-0.587996	0.244296	0.362107	0.270247
Metabolite	Pyrimidines and derivatives	Uracil	-0.209898	-0.588281	0.243887	0.361133	0.269885
Metabolite	Fatty Acyls	Octanoylcarnitine	-0.210782	-0.588885	0.243018	0.359069	0.269114
Lipid	Phosphatidylcholines	PC(18:0/20:0)	-0.211736	-0.589537	0.242078	0.356848	0.268279
Lipid	Triacylglycerols	TAG48:4-FA18:2	-0.21334	-0.590632	0.240496	0.353131	0.266871
Metabolite	Fatty Acyls	Hexanoylcarnitine	-0.213394	-0.590669	0.240442	0.353006	0.266823
Lipid	Triacylglycerols	TAG46:1-FA18:0	-0.213931	-0.591035	0.239912	0.351767	0.26635
Lipid	Triacylglycerols	TAG46:0-FA12:0	-0.214315	-0.591297	0.239532	0.350882	0.266011
Lipid	Triacylglycerols	TAG44:2-FA16:1	-0.215063	-0.591806	0.238794	0.349164	0.265351
Lipid	Triacylglycerols	TAG54:6-FA20:3	-0.21546	-0.592077	0.238401	0.348254	0.265
Metabolite	Alpha amino acids and derivatives	Leucine	-0.215706	-0.592244	0.238157	0.347689	0.264782
Lipid	Triacylglycerols	TAG50:1-FA16:0	-0.215991	-0.592438	0.237876	0.347038	0.26453
Lipid	Triacylglycerols	TAG44:0-FA16:0	-0.216922	-0.593072	0.236954	0.344913	0.263704
Lipid	Triacylglycerols	TAG48:5-FA18:3	-0.217402	-0.593399	0.236478	0.343819	0.263277
Lipid	Triacylglycerols	TAG52:6-FA18:1	-0.218473	-0.594127	0.235416	0.341388	0.262323
Lipid	Triacylglycerols	TAG51:5-FA18:3	-0.218751	-0.594315	0.235141	0.340759	0.262075
Lipid	Triacylglycerols	TAG52:3-FA18:0	-0.219044	-0.594515	0.234849	0.340095	0.261813
Lipid	Triacylglycerols	TAG52:4-FA18:0	-0.220757	-0.595677	0.233148	0.336237	0.26028
Lipid	Triacylglycerols	TAG52:4-FA16:1	-0.22081	-0.595713	0.233096	0.336119	0.260232
Lipid	Triacylglycerols	TAG51:4-FA18:2	-0.22167	-0.596296	0.23224	0.334192	0.25946
Lipid	Triacylglycerols	TAG44:2-FA14:0	-0.222052	-0.596555	0.23186	0.333337	0.259116
Lipid	Triacylglycerols	TAG60:10-FA22:6	-0.222707	-0.596998	0.231208	0.331878	0.258526
Metabolite	Purines and derivatives	Hypoxanthine	-0.222908	-0.597135	0.231007	0.331429	0.258344
Lipid	Triacylglycerols	TAG50:1-FA18:1	-0.222967	-0.597174	0.230949	0.331299	0.258292
Lipid	Triacylglycerols	TAG52:6-FA14:0	-0.22312	-0.597278	0.230797	0.330959	0.258154
Lipid	Triacylglycerols	TAG56:5-FA18:2	-0.224231	-0.59803	0.229689	0.328494	0.25715
Lipid	Triacylglycerols	TAG46:3-FA12:0	-0.224668	-0.598326	0.229253	0.327526	0.256754
Lipid	Triacylglycerols	TAG48:0-FA18:0	-0.2253	-0.598753	0.228622	0.326131	0.256181
Lipid	Phosphatidylethanolamines	PE(P-18:1/18:1)	-0.228012	-0.600583	0.225911	0.320186	0.253713
Lipid	Triacylglycerols	TAG46:3-FA18:3	-0.228123	-0.600658	0.2258	0.319945	0.253612
Lipid	Triacylglycerols	TAG56:7-FA16:1	-0.229066	-0.601294	0.224856	0.317894	0.25275
Lipid	Triacylglycerols	TAG46:0-FA18:0	-0.229308	-0.601457	0.224613	0.317367	0.252528
Lipid	Triacylglycerols	TAG48:4-FA14:0	-0.22963	-0.601674	0.224291	0.316671	0.252233
Lipid	Triacylglycerols	TAG54:4-FA20:1	-0.229741	-0.601748	0.224179	0.31643	0.252131
Lipid	Phosphatidylethanolamines	PE(16:0/18:3)	-0.230361	-0.602166	0.223557	0.315089	0.251562
Lipid	Triacylglycerols	TAG55:4-FA18:2	-0.230597	-0.602325	0.223321	0.31458	0.251346
Lipid	Triacylglycerols	TAG52:3-FA18:1	-0.23196	-0.603242	0.221952	0.311648	0.250092
Lipid	Triacylglycerols	TAG50:5-FA14:0	-0.232905	-0.603877	0.221001	0.309623	0.24922
Lipid	Triacylglycerols	TAG54:0-FA18:0	-0.233122	-0.604023	0.220783	0.30916	0.249019
Lipid	Sphingomyelins	SM(18:0)	-0.233442	-0.604237	0.220462	0.308479	0.248724
Lipid	Phosphatidylethanolamines	PE(O-18:0/20:3)	-0.233841	-0.604505	0.22006	0.307629	0.248355
Lipid	Triacylglycerols	TAG52:3-FA20:1	-0.238085	-0.607349	0.215779	0.298677	0.244411
Lipid	Triacylglycerols	TAG46:0-FA14:0	-0.238564	-0.60767	0.215294	0.297676	0.243963
Lipid	Triacylglycerols	TAG52:1-FA16:0	-0.24022	-0.608777	0.213619	0.294234	0.242413
Lipid	Triacylglycerols	TAG48:3-FA14:0	-0.240356	-0.608868	0.213481	0.293953	0.242286
Lipid	Triacylglycerols	TAG56:7-FA18:0	-0.240709	-0.609104	0.213123	0.293222	0.241954
Lipid	Triacylglycerols	TAG54:5-FA20:2	-0.241044	-0.609327	0.212784	0.292531	0.24164
Lipid	Triacylglycerols	TAG52:4-FA20:2	-0.242041	-0.609992	0.211773	0.290479	0.240703
Lipid	Triacylglycerols	TAG44:3-FA18:2	-0.242557	-0.610336	0.21125	0.28942	0.240217
Lipid	Triacylglycerols	TAG47:1-FA16:0	-0.245815	-0.612506	0.207937	0.282787	0.237139
Lipid	Triacylglycerols	TAG44:0-FA18:0	-0.245965	-0.612605	0.207785	0.282486	0.236997
Lipid	Triacylglycerols	TAG53:4-FA17:0	-0.246102	-0.612697	0.207645	0.282208	0.236867
Lipid	Phosphatidylcholines	PC(17:0/20:3)	-0.246483	-0.61295	0.207257	0.28144	0.236505
Lipid	Triacylglycerols	TAG52:1-FA18:0	-0.247654	-0.613728	0.206063	0.279087	0.235393
Lipid	Triacylglycerols	TAG48:2-FA18:2	-0.247681	-0.613746	0.206035	0.279033	0.235367
Lipid	Triacylglycerols	TAG49:1-FA16:1	-0.249191	-0.614748	0.204494	0.276017	0.233929
Lipid	Triacylglycerols	TAG52:3-FA20:2	-0.250311	-0.61549	0.203349	0.273794	0.23286
Lipid	Triacylglycerols	TAG52:6-FA20:4	-0.251767	-0.616455	0.201859	0.270919	0.231467
Lipid	Phosphatidylcholines	PC(18:0/16:1)	-0.254164	-0.61804	0.199401	0.26623	0.229287
Lipid	Phosphatidylcholines	PC(20:0/20:4)	-0.254749	-0.618427	0.1988	0.265092	0.228796
Lipid	Triacylglycerols	TAG48:4-FA18:3	-0.254933	-0.618548	0.198611	0.264736	0.228642
Lipid	Triacylglycerols	TAG54:4-FA18:2	-0.254991	-0.618586	0.198551	0.264623	0.228593
Lipid	Triacylglycerols	TAG50:5-FA18:1	-0.255043	-0.618621	0.198498	0.264522	0.228549
Lipid	Triacylglycerols	TAG56:6-FA20:2	-0.255841	-0.619147	0.197678	0.262979	0.227879
Lipid	Triacylglycerols	TAG48:2-FA18:0	-0.256726	-0.619731	0.196767	0.261274	0.227133
Lipid	Triacylglycerols	TAG48:0-FA14:0	-0.256825	-0.619796	0.196666	0.261084	0.22705
Lipid	Triacylglycerols	TAG54:2-FA18:2	-0.257217	-0.620055	0.196262	0.260331	0.226719
Lipid	Triacylglycerols	TAG46:2-FA14:0	-0.257706	-0.620377	0.195758	0.259393	0.226306
Lipid	Triacylglycerols	TAG48:1-FA18:0	-0.25807	-0.620616	0.195384	0.258699	0.225999
Lipid	Triacylglycerols	TAG46:2-FA12:0	-0.259343	-0.621455	0.194071	0.256273	0.224919
Lipid	Triacylglycerols	TAG50:2-FA18:0	-0.260198	-0.622018	0.193188	0.254652	0.224192
Lipid	Triacylglycerols	TAG50:0-FA14:0	-0.263086	-0.623915	0.190202	0.249226	0.221727
Lipid	Phosphatidylcholines	PC(18:1/22:4)	-0.263239	-0.624015	0.190043	0.248941	0.221596
Lipid	Triacylglycerols	TAG52:4-FA22:4	-0.263604	-0.624254	0.189665	0.248261	0.221282
Lipid	Phosphatidylcholines	PC(14:0/20:3)	-0.263958	-0.624487	0.189298	0.247603	0.220979
Lipid	Triacylglycerols	TAG40:0-FA16:0	-0.264365	-0.624753	0.188877	0.246849	0.22063
Lipid	Phosphatidylethanolamines	PE(P-16:0/18:1)	-0.264943	-0.625132	0.188277	0.245778	0.220132
Lipid	Triacylglycerols	TAG52:1-FA18:1	-0.266879	-0.626399	0.186268	0.242216	0.218462
Lipid	Phosphatidylcholines	PC(18:0/14:0)	-0.267679	-0.626923	0.185435	0.240752	0.217769
Lipid	Triacylglycerols	TAG53:3-FA16:0	-0.269752	-0.628277	0.183277	0.23699	0.21597
Lipid	Triacylglycerols	TAG52:8-FA16:1	-0.269808	-0.628314	0.183219	0.236888	0.215921
Lipid	Phosphatidylcholines	PC(18:2/20:4)	-0.271928	-0.629696	0.181007	0.233081	0.214071
Lipid	Triacylglycerols	TAG46:3-FA18:2	-0.273157	-0.630497	0.179722	0.230892	0.212995
Lipid	Phosphatidylethanolamines	PE(18:0/20:4)	-0.273442	-0.630682	0.179424	0.230386	0.212822
Lipid	Triacylglycerols	TAG52:2-FA16:0	-0.273485	-0.63071	0.17938	0.230311	0.212796
Lipid	Triacylglycerols	TAG54:1-FA20:1	-0.27381	-0.630922	0.179039	0.229734	0.212597
Lipid	Phosphatidylethanolamines	PE(P-18:0/16:0)	-0.274275	-0.631224	0.178552	0.228912	0.212314
Lipid	Triacylglycerols	TAG58:7-FA18:0	-0.274519	-0.631383	0.178298	0.228483	0.212165
Lipid	Diacylglycerols	DAG(16:0/20:4)	-0.274667	-0.631479	0.178142	0.228221	0.212074
Metabolite	Alpha amino acids and derivatives	Isoleucine	-0.275002	-0.631697	0.177791	0.227631	0.211869
Lipid	Triacylglycerols	TAG52:1-FA20:1	-0.275017	-0.631707	0.177775	0.227605	0.21186
Lipid	Triacylglycerols	TAG49:0-FA18:0	-0.276044	-0.632374	0.176699	0.225803	0.211229
Lipid	Triacylglycerols	TAG50:5-FA20:4	-0.276752	-0.632834	0.175957	0.224567	0.210792
Lipid	Triacylglycerols	TAG45:0-FA16:0	-0.277094	-0.633056	0.175597	0.22397	0.21058
Lipid	Triacylglycerols	TAG52:4-FA20:3	-0.27875	-0.63413	0.173858	0.221101	0.209552
Lipid	Triacylglycerols	TAG48:2-FA14:0	-0.279347	-0.634517	0.17323	0.220072	0.209179
Lipid	Phosphatidylcholines	PC(18:1/22:5)	-0.279601	-0.634682	0.172962	0.219634	0.209019
Lipid	Phosphatidylethanolamines	PE(18:2/16:1)	-0.279619	-0.634693	0.172943	0.219603	0.209008
Lipid	Triacylglycerols	TAG54:3-FA20:1	-0.281431	-0.635866	0.171035	0.216505	0.207869
Lipid	Triacylglycerols	TAG51:0-FA16:0	-0.282136	-0.636322	0.170292	0.215308	0.207424
Lipid	Triacylglycerols	TAG48:3-FA18:3	-0.282586	-0.636613	0.169816	0.214545	0.207138
Lipid	Triacylglycerols	TAG47:1-FA16:1	-0.283787	-0.637389	0.168548	0.212519	0.206374
Lipid	Triacylglycerols	TAG52:2-FA16:1	-0.284534	-0.637871	0.167759	0.211266	0.205897
Lipid	Phosphatidylcholines	PC(18:0/20:3)	-0.284795	-0.63804	0.167483	0.210829	0.20573
Lipid	Triacylglycerols	TAG52:2-FA18:1	-0.284991	-0.638166	0.167276	0.210502	0.205605
Lipid	Triacylglycerols	TAG58:3-FA18:1	-0.285726	-0.63864	0.166498	0.209276	0.205133
Lipid	Triacylglycerols	TAG44:1-FA12:0	-0.285958	-0.63879	0.166252	0.20889	0.204983
Lipid	Triacylglycerols	TAG52:5-FA20:4	-0.286054	-0.638852	0.16615	0.20873	0.204921
Lipid	Triacylglycerols	TAG54:8-FA20:4	-0.286372	-0.639057	0.165813	0.208202	0.204716
Lipid	Triacylglycerols	TAG44:1-FA14:0	-0.286556	-0.639175	0.165618	0.207898	0.204598
Lipid	Phosphatidylcholines	PC(14:0/20:4)	-0.286712	-0.639276	0.165453	0.207639	0.204497
Lipid	Triacylglycerols	TAG56:4-FA18:2	-0.287064	-0.639502	0.16508	0.207057	0.204269
Lipid	Triacylglycerols	TAG60:10-FA22:5	-0.287512	-0.639791	0.164605	0.206318	0.203979
Lipid	Triacylglycerols	TAG56:8-FA20:4	-0.287702	-0.639913	0.164403	0.206004	0.203856
Lipid	Triacylglycerols	TAG46:2-FA18:2	-0.28783	-0.639996	0.164267	0.205793	0.203772
Lipid	Triacylglycerols	TAG52:2-FA20:1	-0.290652	-0.64181	0.16127	0.201184	0.20193
Lipid	Triacylglycerols	TAG54:3-FA16:1	-0.291397	-0.642289	0.160477	0.199979	0.20144
Lipid	Triacylglycerols	TAG46:1-FA14:0	-0.291814	-0.642557	0.160032	0.199306	0.201165
Lipid	Triacylglycerols	TAG53:4-FA16:0	-0.291977	-0.642661	0.159859	0.199044	0.201057
Lipid	Triacylglycerols	TAG47:0-FA14:0	-0.292993	-0.643313	0.158776	0.197414	0.200385
Lipid	Triacylglycerols	TAG48:3-FA18:2	-0.293182	-0.643434	0.158575	0.197111	0.200259
Lipid	Triacylglycerols	TAG55:7-FA15:0	-0.293913	-0.643903	0.157794	0.195944	0.199773
Lipid	Phosphatidylethanolamines	PE(18:1/16:1)	-0.294189	-0.64408	0.157499	0.195505	0.199589
Lipid	Triacylglycerols	TAG54:4-FA16:1	-0.294806	-0.644474	0.156841	0.194526	0.199177
Lipid	Triacylglycerols	TAG46:3-FA14:0	-0.294924	-0.64455	0.156715	0.194339	0.199098
Lipid	Triacylglycerols	TAG54:3-FA18:2	-0.296802	-0.645752	0.154707	0.19138	0.197838
Lipid	Triacylglycerols	TAG50:2-FA18:1	-0.296906	-0.645818	0.154595	0.191217	0.197767
Lipid	Triacylglycerols	TAG52:3-FA16:1	-0.297323	-0.646084	0.154149	0.190565	0.197486
Lipid	Triacylglycerols	TAG50:3-FA18:0	-0.29751	-0.646204	0.153949	0.190272	0.19736
Lipid	Triacylglycerols	TAG46:1-FA12:0	-0.298672	-0.646946	0.152703	0.188463	0.196573
Lipid	Triacylglycerols	TAG54:2-FA16:0	-0.299272	-0.647329	0.15206	0.187535	0.196165
Lipid	Phosphatidylethanolamines	PE(18:1/20:4)	-0.299829	-0.647684	0.151462	0.186675	0.195786
Lipid	Phosphatidylcholines	PC(18:2/18:2)	-0.301723	-0.648892	0.149426	0.183771	0.194489
Lipid	Triacylglycerols	TAG50:4-FA20:3	-0.302058	-0.649105	0.149066	0.183261	0.194259
Lipid	Triacylglycerols	TAG52:5-FA20:3	-0.302713	-0.649522	0.148362	0.182266	0.193808
Lipid	Triacylglycerols	TAG51:3-FA17:0	-0.303301	-0.649896	0.147728	0.181375	0.193401
Lipid	Triacylglycerols	TAG51:3-FA16:1	-0.303541	-0.650049	0.14747	0.181013	0.193236
Lipid	Triacylglycerols	TAG49:0-FA17:0	-0.303896	-0.650275	0.147086	0.180477	0.192989
Lipid	Phosphatidylcholines	PC(18:0/20:4)	-0.303995	-0.650338	0.14698	0.180328	0.192921
Lipid	Triacylglycerols	TAG50:3-FA18:1	-0.305311	-0.651174	0.145561	0.178355	0.192007
Lipid	Triacylglycerols	TAG58:7-FA22:5	-0.305553	-0.651328	0.145299	0.177993	0.191838
Lipid	Triacylglycerols	TAG47:2-FA14:0	-0.305891	-0.651542	0.144934	0.17749	0.191602
Lipid	Triacylglycerols	TAG45:0-FA14:0	-0.30696	-0.65222	0.143779	0.175903	0.190855
Lipid	Triacylglycerols	TAG46:3-FA18:1	-0.307387	-0.652491	0.143317	0.175272	0.190555
Lipid	Triacylglycerols	TAG49:3-FA15:0	-0.308728	-0.653342	0.141865	0.173299	0.189611
Lipid	Triacylglycerols	TAG54:5-FA16:1	-0.309138	-0.653601	0.141422	0.1727	0.189322
Lipid	Triacylglycerols	TAG54:4-FA20:2	-0.310336	-0.65436	0.140122	0.170954	0.188473
Lipid	Triacylglycerols	TAG47:0-FA16:0	-0.311686	-0.655213	0.138657	0.169003	0.187513
Lipid	Triacylglycerols	TAG54:5-FA16:0	-0.311694	-0.655218	0.138649	0.168992	0.187507
Lipid	Triacylglycerols	TAG54:4-FA18:1	-0.312551	-0.65576	0.137717	0.16776	0.186895
Lipid	Triacylglycerols	TAG48:4-FA12:0	-0.313031	-0.656063	0.137195	0.167074	0.186551
Lipid	Triacylglycerols	TAG56:6-FA18:0	-0.313934	-0.656633	0.136213	0.165787	0.185904
Lipid	Triacylglycerols	TAG56:6-FA18:1	-0.314666	-0.657095	0.135415	0.16475	0.185377
Lipid	Triacylglycerols	TAG40:0-FA14:0	-0.315336	-0.657518	0.134684	0.163803	0.184893
Lipid	Triacylglycerols	TAG53:4-FA18:2	-0.315686	-0.657738	0.134303	0.16331	0.18464
Lipid	Triacylglycerols	TAG42:1-FA12:0	-0.316355	-0.658159	0.133574	0.162372	0.184156
Lipid	Triacylglycerols	TAG49:2-FA16:1	-0.316599	-0.658313	0.133307	0.16203	0.183979
Lipid	Triacylglycerols	TAG51:3-FA18:3	-0.317276	-0.65874	0.132567	0.161085	0.183487
Metabolite	Alpha amino acids and derivatives	Threonine	-0.317683	-0.658996	0.132123	0.160518	0.183191
Lipid	Triacylglycerols	TAG42:0-FA16:0	-0.318138	-0.659281	0.131626	0.159888	0.18286
Lipid	Triacylglycerols	TAG56:3-FA16:0	-0.318888	-0.659753	0.130806	0.158851	0.182313
Lipid	Triacylglycerols	TAG50:3-FA20:3	-0.319923	-0.660404	0.129672	0.157427	0.181554
Lipid	Triacylglycerols	TAG44:2-FA12:0	-0.319981	-0.66044	0.129609	0.157348	0.181512
Lipid	Triacylglycerols	TAG50:4-FA14:0	-0.320362	-0.660679	0.129191	0.156826	0.181232
Lipid	Triacylglycerols	TAG56:7-FA18:3	-0.320905	-0.661021	0.128596	0.156085	0.180833
Lipid	Triacylglycerols	TAG54:1-FA18:0	-0.321391	-0.661325	0.128064	0.155424	0.180475
Lipid	Triacylglycerols	TAG54:4-FA22:4	-0.321442	-0.661357	0.128007	0.155354	0.180437
Lipid	Phosphatidylcholines	PC(15:0/20:3)	-0.321478	-0.66138	0.127968	0.155306	0.180411
Lipid	Triacylglycerols	TAG52:2-FA20:2	-0.322861	-0.662247	0.12645	0.153435	0.179389
Lipid	Triacylglycerols	TAG51:2-FA17:0	-0.324059	-0.662998	0.125133	0.151828	0.1785
Lipid	Triacylglycerols	TAG54:3-FA18:0	-0.32536	-0.663812	0.123701	0.150096	0.177532
Lipid	Triacylglycerols	TAG49:0-FA16:0	-0.325561	-0.663938	0.12348	0.149829	0.177381
Lipid	Triacylglycerols	TAG56:5-FA16:0	-0.328511	-0.665781	0.120226	0.145958	0.175169
Lipid	Triacylglycerols	TAG47:2-FA15:0	-0.328725	-0.665914	0.119989	0.14568	0.175008
Lipid	Triacylglycerols	TAG56:2-FA18:0	-0.32937	-0.666317	0.119276	0.144844	0.174521
Lipid	Triacylglycerols	TAG52:7-FA16:0	-0.329943	-0.666674	0.118642	0.144104	0.174087
Lipid	Triacylglycerols	TAG50:4-FA20:4	-0.331632	-0.667727	0.116772	0.141939	0.172806
Lipid	Triacylglycerols	TAG48:1-FA12:0	-0.331729	-0.667786	0.116665	0.141816	0.172748
Lipid	Triacylglycerols	TAG58:7-FA18:1	-0.33246	-0.668242	0.115854	0.140887	0.172302
Lipid	Triacylglycerols	TAG48:1-FA18:1	-0.332501	-0.668267	0.115809	0.140835	0.172278
Lipid	Triacylglycerols	TAG48:3-FA18:1	-0.332627	-0.668346	0.115669	0.140675	0.1722
Lipid	Triacylglycerols	TAG49:2-FA17:0	-0.332628	-0.668346	0.115667	0.140673	0.172199
Lipid	Triacylglycerols	TAG51:0-FA17:0	-0.333265	-0.668743	0.114961	0.139868	0.17181
Metabolite	Alpha amino acids and derivatives	4-L-Hydroxyproline	-0.333813	-0.669083	0.114352	0.139178	0.171474
Lipid	Triacylglycerols	TAG56:10-FA18:2	-0.334127	-0.669278	0.114003	0.138783	0.171281
Lipid	Triacylglycerols	TAG48:4-FA18:1	-0.334668	-0.669615	0.113402	0.138105	0.170948
Lipid	Triacylglycerols	TAG54:2-FA20:1	-0.335852	-0.67035	0.112085	0.136631	0.170216
Lipid	Triacylglycerols	TAG49:3-FA18:3	-0.336532	-0.670772	0.111328	0.135788	0.169794
Lipid	Triacylglycerols	TAG47:0-FA17:0	-0.336608	-0.670819	0.111243	0.135695	0.169747
Lipid	Triacylglycerols	TAG49:3-FA18:2	-0.337009	-0.671067	0.110797	0.1352	0.169497
Lipid	Triacylglycerols	TAG42:1-FA14:0	-0.337457	-0.671345	0.110297	0.134649	0.169218
Lipid	Phosphatidylcholines	PC(16:0/20:3)	-0.338115	-0.671753	0.109564	0.133842	0.168807
Lipid	Triacylglycerols	TAG50:2-FA20:2	-0.338278	-0.671854	0.109382	0.133643	0.168705
Lipid	Triacylglycerols	TAG48:1-FA14:0	-0.338917	-0.67225	0.108668	0.132864	0.168304
Lipid	Triacylglycerols	TAG44:2-FA18:1	-0.339881	-0.672846	0.107592	0.131695	0.167697
Lipid	Triacylglycerols	TAG44:2-FA18:2	-0.339959	-0.672895	0.107505	0.131601	0.167648
Lipid	Triacylglycerols	TAG54:4-FA22:1	-0.340284	-0.673096	0.107141	0.131208	0.167443
Lipid	Triacylglycerols	TAG47:1-FA17:0	-0.341262	-0.6737	0.106048	0.130033	0.166823
Lipid	Triacylglycerols	TAG49:2-FA18:2	-0.34448	-0.675687	0.10244	0.126217	0.164768
Lipid	Triacylglycerols	TAG52:3-FA20:3	-0.344714	-0.675831	0.102178	0.125944	0.164617
Lipid	Triacylglycerols	TAG54:5-FA20:3	-0.34586	-0.676538	0.10089	0.124606	0.163878
Lipid	Triacylglycerols	TAG48:2-FA18:1	-0.34732	-0.677436	0.0992471	0.122917	0.162931
Lipid	Triacylglycerols	TAG54:4-FA16:0	-0.347543	-0.677574	0.0989958	0.122661	0.162785
Lipid	Phosphatidylcholines	PC(18:0/20:1)	-0.348236	-0.678	0.0982158	0.121867	0.162334
Lipid	Triacylglycerols	TAG54:3-FA16:0	-0.348331	-0.678058	0.0981085	0.121758	0.162272
Lipid	Triacylglycerols	TAG54:2-FA20:2	-0.348399	-0.6781	0.0980321	0.121681	0.162227
Lipid	Sphingomyelins	SM(16:0)	-0.348979	-0.678457	0.0973775	0.121019	0.161848
Lipid	Triacylglycerols	TAG55:4-FA18:1	-0.349308	-0.678659	0.0970062	0.120644	0.161632
Lipid	Triacylglycerols	TAG51:4-FA15:0	-0.351348	-0.679911	0.0947026	0.118344	0.160289
Lipid	Phosphatidylcholines	PC(15:0/20:4)	-0.351827	-0.680205	0.094161	0.117809	0.159972
Lipid	Ceramides	CER(22:0)	-0.352142	-0.680398	0.0938045	0.117457	0.159763
Lipid	Triacylglycerols	TAG45:1-FA15:0	-0.354822	-0.68204	0.0907674	0.114498	0.157977
Lipid	Triacylglycerols	TAG53:2-FA16:0	-0.354907	-0.682091	0.0906715	0.114406	0.15792
Lipid	Triacylglycerols	TAG54:2-FA18:0	-0.354945	-0.682114	0.0906288	0.114365	0.157895
Lipid	Triacylglycerols	TAG51:2-FA16:0	-0.354982	-0.682138	0.090586	0.114324	0.15787
Lipid	Triacylglycerols	TAG54:1-FA18:1	-0.355097	-0.682208	0.0904558	0.114198	0.157793
Lipid	Triacylglycerols	TAG53:4-FA18:3	-0.35571	-0.682583	0.0897594	0.11353	0.157381
Lipid	Triacylglycerols	TAG51:4-FA18:3	-0.356097	-0.682819	0.08932	0.11311	0.157121
Lipid	Phosphatidylcholines	PC(18:0/20:2)	-0.35636	-0.68298	0.0890219	0.112826	0.156944
Metabolite	Fatty Acyls	Palmitoylcarnitine	-0.356834	-0.68327	0.0884828	0.112314	0.156625
Lipid	Triacylglycerols	TAG56:6-FA18:2	-0.358601	-0.684349	0.0864715	0.110419	0.155428
Lipid	Triacylglycerols	TAG49:1-FA16:0	-0.360221	-0.685336	0.0846255	0.108704	0.154325
Lipid	Phosphatidylcholines	PC(18:2/20:2)	-0.360733	-0.685648	0.084041	0.108165	0.153975
Metabolite	Keto acids and derivatives	Acetoacetate	-0.362772	-0.686889	0.0817114	0.106041	0.152576
Lipid	Triacylglycerols	TAG54:6-FA20:4	-0.362801	-0.686907	0.0816777	0.106011	0.152555
Lipid	Phosphatidylethanolamines	PE(16:0/18:2)	-0.362804	-0.686909	0.0816748	0.106008	0.152553
Lipid	Triacylglycerols	TAG50:4-FA18:1	-0.36303	-0.687046	0.0814157	0.105774	0.152397
Lipid	Triacylglycerols	TAG51:0-FA18:0	-0.365342	-0.688451	0.0787679	0.103407	0.150797
Lipid	Triacylglycerols	TAG46:1-FA18:1	-0.365499	-0.688546	0.0785871	0.103247	0.150688
Lipid	Triacylglycerols	TAG42:0-FA12:0	-0.365874	-0.688774	0.078157	0.102867	0.150427
Lipid	Sphingomyelins	SM(26:0)	-0.36954	-0.690995	0.0739431	0.099207	0.147861
Lipid	Triacylglycerols	TAG49:1-FA17:0	-0.369654	-0.691064	0.073811	0.099094	0.147784
Metabolite	Fatty Acyls	Isovalerylcarnitine	-0.370139	-0.691358	0.0732528	0.098618	0.14746
Lipid	Triacylglycerols	TAG56:6-FA22:4	-0.371108	-0.691944	0.0721352	0.0976705	0.146809
Lipid	Triacylglycerols	TAG46:2-FA18:1	-0.371435	-0.692141	0.0717575	0.097352	0.146589
Metabolite	Fatty Acyls	Decanoylcarnitine	-0.372873	-0.69301	0.0700969	0.0959621	0.145618
Metabolite	Purines and derivatives	Adenosine	-0.373287	-0.69326	0.0696179	0.0955642	0.145338
Lipid	Triacylglycerols	TAG52:4-FA20:4	-0.375593	-0.69465	0.066949	0.0933728	0.14377
Lipid	Triacylglycerols	TAG54:3-FA20:2	-0.376201	-0.695017	0.0662433	0.0928005	0.143407
Lipid	Triacylglycerols	TAG49:2-FA15:0	-0.376277	-0.695062	0.0661552	0.0927293	0.143362
Lipid	Triacylglycerols	TAG47:0-FA15:0	-0.376447	-0.695165	0.0659584	0.0925703	0.143261
Lipid	Phosphatidylethanolamines	PE(O-16:0/18:1)	-0.376499	-0.695196	0.0658987	0.0925221	0.14323
Lipid	Phosphatidylcholines	PC(17:0/20:4)	-0.376995	-0.695495	0.0653223	0.092058	0.142933
Lipid	Triacylglycerols	TAG52:8-FA18:2	-0.377424	-0.695753	0.0648243	0.0916586	0.142676
Lipid	Triacylglycerols	TAG58:6-FA16:0	-0.378135	-0.69618	0.0639982	0.0909992	0.142249
Lipid	Triacylglycerols	TAG47:2-FA18:2	-0.378983	-0.69669	0.0630132	0.0902182	0.141738
Lipid	Sphingomyelins	SM(24:1)	-0.379552	-0.697032	0.0623504	0.0896959	0.141394
Lipid	Triacylglycerols	TAG56:4-FA20:1	-0.381854	-0.698413	0.0596687	0.0876083	0.139994
Lipid	Triacylglycerols	TAG54:5-FA22:4	-0.381993	-0.698497	0.0595069	0.0874837	0.139909
Lipid	Triacylglycerols	TAG51:2-FA16:1	-0.382439	-0.698764	0.0589856	0.0870832	0.139636
Lipid	Phosphatidylcholines	PC(16:0/20:1)	-0.382722	-0.698934	0.0586557	0.0868305	0.139462
Lipid	Triacylglycerols	TAG56:7-FA20:3	-0.383347	-0.699308	0.0579257	0.0862736	0.139079
Lipid	Triacylglycerols	TAG51:1-FA16:0	-0.384486	-0.69999	0.0565936	0.0852651	0.138376
Lipid	Triacylglycerols	TAG51:1-FA18:0	-0.385098	-0.700356	0.0558784	0.0847277	0.137998
Lipid	Triacylglycerols	TAG53:2-FA18:2	-0.385667	-0.700696	0.0552123	0.0842298	0.137645
Lipid	Triacylglycerols	TAG51:2-FA18:2	-0.386102	-0.700957	0.0547018	0.0838499	0.137374
Lipid	Triacylglycerols	TAG51:4-FA20:4	-0.389075	-0.702732	0.0512131	0.081292	0.135514
Lipid	Triacylglycerols	TAG54:2-FA18:1	-0.390374	-0.703506	0.0496857	0.080193	0.134695
Lipid	Phosphatidylcholines	PC(18:0/18:0)	-0.390577	-0.703627	0.0494469	0.0800224	0.134567
Lipid	Triacylglycerols	TAG47:1-FA14:0	-0.394106	-0.705727	0.0452856	0.0770971	0.132319
Lipid	Triacylglycerols	TAG51:3-FA18:2	-0.397849	-0.707948	0.0408544	0.0740821	0.129903
Lipid	Triacylglycerols	TAG54:3-FA18:1	-0.39995	-0.709192	0.0383597	0.072429	0.128534
Lipid	Triacylglycerols	TAG42:1-FA18:1	-0.400288	-0.709393	0.0379575	0.0721655	0.128366
Lipid	Triacylglycerols	TAG53:1-FA16:0	-0.400793	-0.709691	0.037357	0.0717735	0.128116
Lipid	Triacylglycerols	TAG56:4-FA22:4	-0.401548	-0.710137	0.0364589	0.0711906	0.12774
Lipid	Triacylglycerols	TAG50:4-FA14:1	-0.401782	-0.710276	0.0361798	0.0710103	0.127623
Lipid	Triacylglycerols	TAG52:5-FA14:0	-0.402307	-0.710586	0.0355546	0.0706078	0.12736
Lipid	Triacylglycerols	TAG58:6-FA22:5	-0.403085	-0.711045	0.0346273	0.0700144	0.126969
Lipid	Triacylglycerols	TAG55:5-FA18:1	-0.403971	-0.711568	0.0335698	0.0693428	0.126521
Lipid	Triacylglycerols	TAG58:6-FA18:0	-0.404356	-0.711795	0.03311	0.0690525	0.126326
Lipid	Phosphatidylcholines	PC(16:0/20:4)	-0.405121	-0.712247	0.0321959	0.0684785	0.125937
Lipid	Triacylglycerols	TAG50:2-FA14:1	-0.406159	-0.712858	0.0309554	0.067706	0.125407
Lipid	Sphingomyelins	SM(20:0)	-0.406978	-0.71334	0.0299744	0.0671003	0.124986
Lipid	Triacylglycerols	TAG54:7-FA20:4	-0.407077	-0.713398	0.0298564	0.0670277	0.124936
Lipid	Phosphatidylethanolamines	PE(18:0/18:0)	-0.40868	-0.714342	0.0279346	0.0658557	0.124107
Lipid	Triacylglycerols	TAG47:2-FA18:1	-0.409205	-0.71465	0.0273051	0.0654756	0.123834
Metabolite	Fatty Acyls	Tetradecanoylcarnitine	-0.409879	-0.715046	0.026496	0.0649898	0.123482
Lipid	Triacylglycerols	TAG56:2-FA20:1	-0.410085	-0.715167	0.0262491	0.0648421	0.123375
Lipid	Triacylglycerols	TAG55:3-FA18:2	-0.410328	-0.715309	0.025957	0.0646679	0.123247
Lipid	Triacylglycerols	TAG56:3-FA18:0	-0.411127	-0.715779	0.0249963	0.0640974	0.122828
Lipid	Triacylglycerols	TAG49:1-FA14:0	-0.412782	-0.716749	0.0230039	0.0629281	0.121953
Lipid	Triacylglycerols	TAG58:7-FA16:0	-0.414057	-0.717496	0.0214667	0.0620385	0.121275
Lipid	Phosphatidylcholines	PC(18:2/18:3)	-0.415909	-0.71858	0.0192304	0.0607633	0.120281
Lipid	Triacylglycerols	TAG53:1-FA18:0	-0.416899	-0.719159	0.0180335	0.0600901	0.119746
Lipid	Triacylglycerols	TAG48:3-FA12:0	-0.417538	-0.719532	0.0172595	0.0596582	0.119399
Lipid	Triacylglycerols	TAG56:3-FA20:1	-0.418885	-0.720319	0.0156277	0.0587562	0.118665
Lipid	Triacylglycerols	TAG44:1-FA18:1	-0.41956	-0.720712	0.014809	0.058308	0.118295
Lipid	Triacylglycerols	TAG56:5-FA22:4	-0.419742	-0.720819	0.0145878	0.0581875	0.118195
Lipid	Triacylglycerols	TAG54:4-FA20:3	-0.420286	-0.721136	0.0139279	0.057829	0.117896
Metabolite	Fatty Acyls	Stearoylcarnitine	-0.420315	-0.721153	0.013892	0.0578096	0.11788
Lipid	Triacylglycerols	TAG56:3-FA18:1	-0.420925	-0.721508	0.0131512	0.0574095	0.117544
Metabolite	Fatty Acyls	Dodecanoylcarnitine	-0.421738	-0.721982	0.0121632	0.0568797	0.117094
Lipid	Triacylglycerols	TAG45:0-FA15:0	-0.423021	-0.722729	0.0106017	0.0560509	0.11638
Lipid	Phosphatidylcholines	PC(16:0/16:1)	-0.423781	-0.72317	0.00967642	0.0555647	0.115956
Lipid	Hexosylceramides	HCER(24:1)	-0.425127	-0.723953	0.00803469	0.0547109	0.1152
Lipid	Triacylglycerols	TAG49:1-FA18:1	-0.425191	-0.72399	0.00795633	0.0546704	0.115164
Lipid	Triacylglycerols	TAG51:1-FA17:0	-0.426075	-0.724503	0.0068767	0.0541154	0.114665
Lipid	Triacylglycerols	TAG49:2-FA18:1	-0.426782	-0.724913	0.00601284	0.0536748	0.114265
Lipid	Triacylglycerols	TAG47:1-FA18:1	-0.427006	-0.725044	0.00573804	0.0535353	0.114138
Lipid	Triacylglycerols	TAG47:1-FA15:0	-0.427336	-0.725235	0.0053353	0.0533315	0.113951
Lipid	Triacylglycerols	TAG56:4-FA16:0	-0.427661	-0.725423	0.00493701	0.0531305	0.113765
Lipid	Phosphatidylethanolamines	PE(18:2/18:2)	-0.427801	-0.725504	0.00476623	0.0530445	0.113686
Lipid	Triacylglycerols	TAG58:8-FA20:3	-0.42991	-0.726726	0.0021811	0.0517575	0.112479
Lipid	Triacylglycerols	TAG56:5-FA20:2	-0.430563	-0.727104	0.00138027	0.0513643	0.112103
Lipid	Sphingomyelins	SM(22:0)	-0.431111	-0.727421	0.000707749	0.0510361	0.111787
Lipid	Triacylglycerols	TAG50:3-FA14:1	-0.432286	-0.7281	-0.000736711	0.0503372	0.111107
Lipid	Triacylglycerols	TAG54:3-FA20:3	-0.434329	-0.72928	-0.00325235	0.0491397	0.109916
Lipid	Triacylglycerols	TAG49:0-FA15:0	-0.438234	-0.73153	-0.00807438	0.0469126	0.107615
Lipid	Phosphatidylcholines	PC(14:0/18:2)	-0.445685	-0.735805	-0.0173326	0.0428795	0.103134
Lipid	Triacylglycerols	TAG58:7-FA18:2	-0.44672	-0.736398	-0.0186249	0.0423411	0.102502
Lipid	Phosphatidylcholines	PC(16:0/20:2)	-0.446794	-0.73644	-0.0187179	0.0423026	0.102474
Lipid	Phosphatidylcholines	PC(18:1/20:4)	-0.447858	-0.737048	-0.0200476	0.0417551	0.102063
Lipid	Triacylglycerols	TAG48:4-FA20:4	-0.449017	-0.73771	-0.0214972	0.0411653	0.101612
Lipid	Triacylglycerols	TAG52:7-FA18:1	-0.449449	-0.737957	-0.0220381	0.0409471	0.101443
Metabolite	Pyridines and derivatives	Nicotinate	-0.449708	-0.738104	-0.0223625	0.0408167	0.101342
Lipid	Triacylglycerols	TAG50:1-FA14:0	-0.450072	-0.738312	-0.0228188	0.0406338	0.101198
Lipid	Triacylglycerols	TAG48:2-FA12:0	-0.451549	-0.739154	-0.0246713	0.0398988	0.100614
Lipid	Triacylglycerols	TAG49:1-FA15:0	-0.453424	-0.740222	-0.0270273	0.0389808	0.0998627
Lipid	Triacylglycerols	TAG50:3-FA14:0	-0.454823	-0.741018	-0.0287892	0.0383062	0.0992954
Lipid	Phosphatidylcholines	PC(18:1/20:2)	-0.455645	-0.741485	-0.0298247	0.0379144	0.0989597
Lipid	Dihydroceramides	DCER(16:0)	-0.455895	-0.741627	-0.0301401	0.0377958	0.0988571
Lipid	Phosphatidylcholines	PC(18:1/20:3)	-0.456503	-0.741972	-0.0309073	0.0375086	0.098607
Lipid	Triacylglycerols	TAG53:3-FA18:2	-0.456972	-0.742238	-0.0314988	0.0372885	0.0984136
Lipid	Phosphatidylcholines	PC(20:0/18:2)	-0.458111	-0.742884	-0.0329376	0.0367577	0.0979408
Lipid	Phosphatidylcholines	PC(18:0/18:2)	-0.458523	-0.743118	-0.0334597	0.0365667	0.0977685
Lipid	Phosphatidylethanolamines	PE(16:0/16:0)	-0.45933	-0.743575	-0.0344796	0.036196	0.0974307
Lipid	Triacylglycerols	TAG53:3-FA17:0	-0.459509	-0.743677	-0.0347068	0.0361139	0.0973552
Lipid	Phosphatidylethanolamines	PE(18:0/18:3)	-0.459721	-0.743797	-0.0349749	0.0360173	0.0972661
Lipid	Triacylglycerols	TAG49:2-FA14:0	-0.462198	-0.745199	-0.0381162	0.034901	0.0962136
Lipid	Triacylglycerols	TAG52:4-FA14:0	-0.465177	-0.746882	-0.0419057	0.0335944	0.0949246
Lipid	Phosphatidylethanolamines	PE(18:0/18:2)	-0.466069	-0.747385	-0.0430421	0.033211	0.0945341
Lipid	Triacylglycerols	TAG51:1-FA18:1	-0.466977	-0.747897	-0.0442007	0.032824	0.094134
Lipid	Triacylglycerols	TAG40:0-FA12:0	-0.468325	-0.748656	-0.0459226	0.0322561	0.0935358
Lipid	Triacylglycerols	TAG54:5-FA20:4	-0.471065	-0.750197	-0.0494304	0.0311256	0.0923045
Lipid	Phosphatidylethanolamines	PE(O-18:0/18:2)	-0.473904	-0.751791	-0.0530759	0.0299873	0.0910071
Lipid	Sphingomyelins	SM(22:1)	-0.47393	-0.751806	-0.0531092	0.0299771	0.0909957
Lipid	Triacylglycerols	TAG56:7-FA20:4	-0.474939	-0.752371	-0.0544072	0.0295808	0.0905479
Metabolite	Alpha amino acids and derivatives	ADMA	-0.476129	-0.753038	-0.0559402	0.0291186	0.090016
Lipid	Triacylglycerols	TAG56:4-FA18:1	-0.478366	-0.754289	-0.0588272	0.0282653	0.0890059
Lipid	Triacylglycerols	TAG56:3-FA20:2	-0.47894	-0.75461	-0.0595689	0.0280496	0.0887555
Lipid	Triacylglycerols	TAG45:1-FA18:1	-0.480164	-0.755293	-0.0611527	0.0275939	0.0882183
Lipid	Triacylglycerols	TAG51:2-FA18:1	-0.480335	-0.755389	-0.0613745	0.0275306	0.0881508
Lipid	Triacylglycerols	TAG52:2-FA14:0	-0.48048	-0.75547	-0.0615624	0.027477	0.0880936
Lipid	Triacylglycerols	TAG53:1-FA17:0	-0.480923	-0.755717	-0.0621367	0.027314	0.0879186
Lipid	Hexosylceramides	HCER(16:0)	-0.482024	-0.756331	-0.0635642	0.0269124	0.0874814
Lipid	Triacylglycerols	TAG51:1-FA15:0	-0.485869	-0.758471	-0.0685622	0.0255466	0.0859276
Lipid	Triacylglycerols	TAG52:3-FA14:0	-0.487981	-0.759645	-0.071318	0.0248197	0.0850558
Metabolite	Alpha amino acids and derivatives	Ornithine	-0.489496	-0.760485	-0.0732976	0.0243088	0.0844231
Lipid	Triacylglycerols	TAG58:6-FA22:4	-0.490412	-0.760993	-0.074497	0.0240037	0.0840372
Lipid	Triacylglycerols	TAG42:0-FA14:0	-0.491227	-0.761445	-0.0755643	0.0237351	0.0836922
Lipid	Triacylglycerols	TAG55:3-FA18:1	-0.491505	-0.761599	-0.0759281	0.0236441	0.0835742
Lipid	Triacylglycerols	TAG54:4-FA20:4	-0.492563	-0.762184	-0.0773166	0.0232998	0.0831224
Lipid	Triacylglycerols	TAG56:4-FA20:2	-0.493296	-0.76259	-0.0782784	0.0230638	0.0828079
Lipid	Triacylglycerols	TAG58:7-FA22:4	-0.494533	-0.763274	-0.0799044	0.0226696	0.0822735
Lipid	Phosphatidylethanolamines	PE(18:1/18:2)	-0.49539	-0.763747	-0.0810329	0.0223995	0.0819006
Lipid	Triacylglycerols	TAG50:2-FA14:0	-0.497003	-0.764637	-0.0831582	0.0218985	0.0811939
Lipid	Triacylglycerols	TAG56:5-FA18:1	-0.498139	-0.765264	-0.0846571	0.0215511	0.0806921
Lipid	Triacylglycerols	TAG53:1-FA18:1	-0.499866	-0.766214	-0.0869389	0.0210316	0.0799229
Lipid	Triacylglycerols	TAG56:5-FA18:0	-0.501658	-0.767201	-0.0893133	0.0205026	0.0791158
Lipid	Phosphatidylethanolamines	PE(16:0/20:3)	-0.501794	-0.767275	-0.0894931	0.020463	0.0790544
Lipid	Triacylglycerols	TAG56:4-FA18:0	-0.502279	-0.767542	-0.0901359	0.0203221	0.0788347
Lipid	Hexosylceramides	HCER(22:1)	-0.504755	-0.768901	-0.0934248	0.0196142	0.0777028
Lipid	Triacylglycerols	TAG53:6-FA20:4	-0.505527	-0.769324	-0.0944522	0.0193975	0.0773467
Lipid	Triacylglycerols	TAG51:3-FA15:0	-0.506639	-0.769934	-0.0959342	0.0190887	0.076831
Lipid	Sphingomyelins	SM(20:1)	-0.509006	-0.77123	-0.0990937	0.0184448	0.0757238
Lipid	Phosphatidylethanolamines	PE(18:0/20:2)	-0.512812	-0.773309	-0.104191	0.0174461	0.0739164
Lipid	Triacylglycerols	TAG58:6-FA18:1	-0.517952	-0.776107	-0.111108	0.0161669	0.0714252
Lipid	Triacylglycerols	TAG56:6-FA20:3	-0.52154	-0.778054	-0.115961	0.0153196	0.0696543
Lipid	Triacylglycerols	TAG56:5-FA20:3	-0.522084	-0.778349	-0.116698	0.0151945	0.0693839
Lipid	Phosphatidylethanolamines	PE(18:1/20:3)	-0.522414	-0.778528	-0.117146	0.0151187	0.0692192
Lipid	Triacylglycerols	TAG53:2-FA18:1	-0.525795	-0.780357	-0.121741	0.0143617	0.0675236
Lipid	Triacylglycerols	TAG58:9-FA20:4	-0.526504	-0.78074	-0.122707	0.0142068	0.0671655
Lipid	Triacylglycerols	TAG55:2-FA18:1	-0.528509	-0.781823	-0.125442	0.0137764	0.0661488
Lipid	Triacylglycerols	TAG53:2-FA17:0	-0.530689	-0.782998	-0.128423	0.0133204	0.0650366
Lipid	Phosphatidylcholines	PC(18:0/18:1)	-0.535218	-0.785433	-0.134638	0.0124122	0.0627058
Lipid	Triacylglycerols	TAG56:4-FA20:3	-0.537647	-0.786736	-0.137986	0.0119462	0.0614459
Lipid	Sphingomyelins	SM(26:1)	-0.538424	-0.787152	-0.139059	0.0118002	0.0610415
Lipid	Phosphatidylethanolamines	PE(16:0/18:1)	-0.541721	-0.788917	-0.143621	0.0111966	0.0593203
Lipid	Triacylglycerols	TAG56:5-FA20:4	-0.544536	-0.790419	-0.147528	0.0107015	0.0578451
Lipid	Triacylglycerols	TAG56:4-FA20:4	-0.547292	-0.791888	-0.151367	0.0102341	0.0563966
Lipid	Triacylglycerols	TAG58:5-FA18:1	-0.547962	-0.792245	-0.152301	0.0101231	0.0560825
Lipid	Phosphatidylcholines	PC(18:2/20:1)	-0.551496	-0.794123	-0.157245	0.00955332	0.0544625
Lipid	Phosphatidylethanolamines	PE(18:0/16:0)	-0.554427	-0.795677	-0.16136	0.00910101	0.0532307
Lipid	Phosphatidylethanolamines	PE(O-18:0/18:1)	-0.55488	-0.795917	-0.161998	0.00903267	0.053039
Lipid	Phosphatidylcholines	PC(18:1/16:1)	-0.555779	-0.796393	-0.163263	0.00889838	0.0526579
Lipid	Phosphatidylethanolamines	PE(O-18:0/16:0)	-0.557218	-0.797154	-0.165291	0.00868676	0.0520451
Lipid	Dihydroceramides	DCER(24:1)	-0.558982	-0.798087	-0.167782	0.00843295	0.0512897

## Sheet: Cyst - Bilirubin
				95% confidence interval
Type	Class	Name	Correlation	Lower	Upper	p-value	q-value
Lipid	Triacylglycerols	TAG36:0-FA12:0	0.559676	0.256131	0.762751	0.00106163	0.269435
Lipid	Triacylglycerols	TAG47:2-FA16:1	0.492882	0.167858	0.721256	0.00484589	0.390214
Metabolite	Alpha amino acids and derivatives	Cystathionine	0.47226	0.141618	0.708105	0.00730738	0.407475
Lipid	Triacylglycerols	TAG40:0-FA12:0	0.430129	0.0894168	0.680719	0.0157267	0.427401
Lipid	Triacylglycerols	TAG46:3-FA14:1	0.415762	0.0720335	0.671217	0.02001	0.431319
Lipid	Triacylglycerols	TAG48:4-FA16:1	0.409898	0.0649989	0.667315	0.0220152	0.432646
Lipid	Triacylglycerols	TAG55:5-FA18:2	0.385566	0.0361669	0.65097	0.0321832	0.436882
Lipid	Triacylglycerols	TAG53:2-FA18:1	0.379048	0.0285407	0.646549	0.0354732	0.437743
Lipid	Triacylglycerols	TAG44:1-FA18:1	0.378807	0.0282602	0.646385	0.0355996	0.437773
Lipid	Triacylglycerols	TAG53:4-FA18:2	0.375377	0.0242643	0.644051	0.0374423	0.438187
Lipid	Triacylglycerols	TAG52:5-FA20:3	0.374891	0.0236985	0.64372	0.0377097	0.438244
Lipid	Triacylglycerols	TAG51:2-FA16:0	0.374641	0.0234079	0.643549	0.0378477	0.438273
Lipid	Triacylglycerols	TAG51:2-FA18:1	0.37031	0.0183815	0.640594	0.0403043	0.438756
Lipid	Triacylglycerols	TAG46:2-FA18:1	0.368464	0.0162443	0.639332	0.0413897	0.438952
Lipid	Triacylglycerols	TAG38:0-FA12:0	0.340972	-0.0152053	0.62036	0.0605002	0.441261
Lipid	Triacylglycerols	TAG51:4-FA18:2	0.339431	-0.0169479	0.619287	0.0617479	0.441362
Lipid	Triacylglycerols	TAG48:3-FA16:1	0.339338	-0.0170525	0.619222	0.0618236	0.441368
Lipid	Triacylglycerols	TAG54:3-FA20:2	0.338506	-0.0179923	0.618642	0.0625061	0.441422
Lipid	Triacylglycerols	TAG46:0-FA16:0	0.333691	-0.0234185	0.61528	0.0665731	0.44172
Lipid	Ceramides	CER(20:0)	0.333	-0.0241949	0.614797	0.0671728	0.44176
Metabolite	Quinolines and derivatives	Kynurenate	0.332273	-0.0250117	0.614288	0.0678086	0.441803
Lipid	Triacylglycerols	TAG46:1-FA18:0	0.331295	-0.0261099	0.613604	0.0686715	0.441859
Lipid	Triacylglycerols	TAG53:1-FA18:0	0.320178	-0.0385341	0.60579	0.0790925	0.442445
Lipid	Triacylglycerols	TAG53:2-FA17:0	0.317077	-0.0419793	0.603601	0.0822055	0.442592
Lipid	Triacylglycerols	TAG51:1-FA17:0	0.314931	-0.0443595	0.602083	0.0844152	0.442689
Lipid	Triacylglycerols	TAG55:4-FA18:1	0.313325	-0.0461372	0.600946	0.0860975	0.44276
Lipid	Triacylglycerols	TAG54:6-FA18:1	0.313157	-0.0463228	0.600827	0.0862748	0.442767
Lipid	Triacylglycerols	TAG52:5-FA18:2	0.30402	-0.0563954	0.594335	0.0963575	0.443139
Lipid	Triacylglycerols	TAG48:2-FA14:0	0.301799	-0.0588329	0.592751	0.0989383	0.443222
Lipid	Triacylglycerols	TAG50:2-FA14:0	0.294911	-0.0663642	0.587824	0.107273	0.443463
Lipid	Triacylglycerols	TAG55:3-FA18:1	0.293244	-0.0681808	0.586629	0.109368	0.443518
Lipid	Triacylglycerols	TAG46:0-FA14:0	0.293131	-0.0683039	0.586547	0.109511	0.443521
Lipid	Triacylglycerols	TAG53:3-FA16:0	0.291497	-0.0700814	0.585375	0.111594	0.443574
Lipid	Triacylglycerols	TAG54:5-FA18:1	0.288057	-0.073818	0.5829	0.11608	0.44368
Lipid	Triacylglycerols	TAG47:1-FA18:1	0.287992	-0.0738878	0.582854	0.116165	0.443682
Lipid	Triacylglycerols	TAG54:0-FA18:0	0.287697	-0.0742079	0.582641	0.116556	0.443691
Lipid	Triacylglycerols	TAG47:0-FA16:0	0.287465	-0.0744601	0.582474	0.116865	0.443698
Lipid	Triacylglycerols	TAG54:3-FA18:0	0.286762	-0.0752216	0.581968	0.117802	0.443719
Lipid	Triacylglycerols	TAG50:3-FA14:0	0.286639	-0.0753548	0.581879	0.117967	0.443723
Lipid	Triacylglycerols	TAG44:0-FA16:0	0.283792	-0.0784359	0.579825	0.121825	0.443805
Lipid	Triacylglycerols	TAG48:1-FA18:1	0.283765	-0.078465	0.579806	0.121862	0.443806
Lipid	Triacylglycerols	TAG55:5-FA18:1	0.279412	-0.0831622	0.576659	0.127941	0.443926
Lipid	Diacylglycerols	DAG(18:1/20:5)	0.277387	-0.0853415	0.575192	0.130844	0.443979
Lipid	Triacylglycerols	TAG54:1-FA18:1	0.277139	-0.0856081	0.575012	0.131203	0.443986
Lipid	Diacylglycerols	DAG(18:1/18:1)	0.277118	-0.0856301	0.574997	0.131232	0.443986
Lipid	Sphingomyelins	SM(20:1)	0.277061	-0.0856915	0.574956	0.131315	0.443988
Lipid	Diacylglycerols	DAG(18:1/22:5)	0.276962	-0.0857986	0.574884	0.131459	0.44399
Lipid	Triacylglycerols	TAG48:2-FA18:1	0.274868	-0.0880479	0.573364	0.134522	0.444044
Lipid	Triacylglycerols	TAG48:2-FA16:1	0.274804	-0.0881166	0.573318	0.134616	0.444045
Lipid	Triacylglycerols	TAG54:5-FA18:2	0.274608	-0.0883272	0.573175	0.134906	0.44405
Lipid	Triacylglycerols	TAG50:3-FA16:1	0.273726	-0.0892729	0.572535	0.136214	0.444072
Lipid	Triacylglycerols	TAG52:4-FA18:1	0.272947	-0.0901083	0.571968	0.137378	0.444091
Lipid	Triacylglycerols	TAG52:5-FA16:0	0.272933	-0.090123	0.571958	0.137398	0.444092
Lipid	Triacylglycerols	TAG50:3-FA18:1	0.272644	-0.0904331	0.571748	0.137832	0.444099
Lipid	Triacylglycerols	TAG53:3-FA18:2	0.272094	-0.0910214	0.571349	0.138659	0.444112
Lipid	Diacylglycerols	DAG(14:0/18:1)	0.272069	-0.0910492	0.57133	0.138698	0.444113
Metabolite	Fatty Acyls	Dodecanoylcarnitine	0.271344	-0.0918246	0.570803	0.139793	0.44413
Lipid	Triacylglycerols	TAG50:3-FA18:2	0.271091	-0.092096	0.570618	0.140178	0.444136
Lipid	Ceramides	CER(18:0)	0.271029	-0.0921624	0.570573	0.140273	0.444138
Lipid	Ceramides	CER(22:1)	0.269779	-0.0934989	0.569663	0.142183	0.444167
Lipid	Triacylglycerols	TAG50:3-FA16:0	0.269075	-0.0942513	0.56915	0.143267	0.444183
Lipid	Triacylglycerols	TAG48:2-FA16:0	0.26701	-0.0964557	0.567644	0.146481	0.444231
Lipid	Triacylglycerols	TAG54:4-FA18:0	0.262602	-0.101151	0.564422	0.15352	0.444327
Lipid	Triacylglycerols	TAG48:0-FA16:0	0.262596	-0.101156	0.564418	0.153528	0.444327
Lipid	Triacylglycerols	TAG50:0-FA18:0	0.262296	-0.101475	0.564198	0.154016	0.444334
Lipid	Triacylglycerols	TAG52:4-FA16:1	0.261397	-0.102431	0.56354	0.155485	0.444353
Lipid	Triacylglycerols	TAG51:1-FA16:0	0.260287	-0.103609	0.562727	0.157311	0.444376
Lipid	Triacylglycerols	TAG54:4-FA18:1	0.25838	-0.105631	0.561328	0.160485	0.444414
Lipid	Triacylglycerols	TAG48:1-FA16:0	0.258364	-0.105648	0.561317	0.160511	0.444415
Lipid	Triacylglycerols	TAG50:0-FA16:0	0.25809	-0.105939	0.561115	0.160972	0.44442
Lipid	Triacylglycerols	TAG50:2-FA18:1	0.256621	-0.107493	0.560037	0.163452	0.444449
Lipid	Sphingomyelins	SM(18:0)	0.256445	-0.107679	0.559907	0.163751	0.444453
Metabolite	Fatty Acyls	Stearoylcarnitine	0.254989	-0.109219	0.558837	0.16624	0.444481
Lipid	Triacylglycerols	TAG52:4-FA18:2	0.254308	-0.109939	0.558336	0.167413	0.444494
Lipid	Triacylglycerols	TAG50:2-FA18:2	0.253244	-0.111063	0.557552	0.16926	0.444514
Lipid	Triacylglycerols	TAG56:4-FA20:2	0.252327	-0.11203	0.556877	0.170861	0.444531
Lipid	Triacylglycerols	TAG52:4-FA16:0	0.251384	-0.113024	0.556182	0.172519	0.444548
Lipid	Triacylglycerols	TAG50:2-FA16:1	0.250637	-0.113811	0.555631	0.173841	0.444562
Lipid	Triacylglycerols	TAG52:4-FA18:3	0.250236	-0.114233	0.555335	0.174554	0.444569
Lipid	Triacylglycerols	TAG54:6-FA18:2	0.249956	-0.114528	0.555129	0.175053	0.444574
Metabolite	Purines and derivatives	MTA	0.248747	-0.1158	0.554236	0.177218	0.444596
Lipid	Triacylglycerols	TAG54:5-FA18:3	0.248739	-0.115808	0.554231	0.177231	0.444596
Lipid	Triacylglycerols	TAG52:3-FA16:0	0.248466	-0.116095	0.554029	0.177722	0.444601
Lipid	Triacylglycerols	TAG56:3-FA18:1	0.24711	-0.11752	0.553027	0.180178	0.444624
Lipid	Diacylglycerols	DAG(18:1/18:2)	0.246943	-0.117696	0.552903	0.180483	0.444627
Lipid	Triacylglycerols	TAG56:3-FA20:2	0.246483	-0.118178	0.552563	0.181322	0.444635
Lipid	Triacylglycerols	TAG52:3-FA18:2	0.246214	-0.118462	0.552364	0.181815	0.44464
Lipid	Triacylglycerols	TAG54:4-FA18:2	0.245028	-0.119705	0.551486	0.183995	0.44466
Lipid	Triacylglycerols	TAG54:6-FA18:3	0.244652	-0.1201	0.551208	0.184692	0.444666
Lipid	Triacylglycerols	TAG52:0-FA18:0	0.243754	-0.12104	0.550543	0.186358	0.444681
Lipid	Triacylglycerols	TAG50:1-FA18:1	0.243681	-0.121118	0.550488	0.186495	0.444683
Lipid	Sphingomyelins	SM(26:1)	0.24341	-0.121401	0.550288	0.187	0.444687
Lipid	Triacylglycerols	TAG49:0-FA16:0	0.242901	-0.121934	0.54991	0.187953	0.444695
Lipid	Sphingomyelins	SM(22:1)	0.242251	-0.122614	0.549429	0.189173	0.444706
Lipid	Triacylglycerols	TAG53:1-FA17:0	0.242191	-0.122677	0.549384	0.189286	0.444707
Lipid	Diacylglycerols	DAG(18:1/20:1)	0.242112	-0.12276	0.549325	0.189436	0.444708
Lipid	Triacylglycerols	TAG52:3-FA18:1	0.241514	-0.123385	0.548882	0.190565	0.444718
Lipid	Triacylglycerols	TAG48:1-FA14:0	0.241358	-0.123548	0.548766	0.190859	0.44472
Lipid	Sphingomyelins	SM(26:0)	0.238261	-0.126783	0.546465	0.196791	0.444769
Lipid	Diacylglycerols	DAG(18:2/20:3)	0.237916	-0.127143	0.546209	0.19746	0.444774
Lipid	Sphingomyelins	SM(20:0)	0.237398	-0.127683	0.545824	0.198466	0.444782
Lipid	Ceramides	CER(22:0)	0.236534	-0.128583	0.545181	0.200152	0.444796
Lipid	Triacylglycerols	TAG50:1-FA16:0	0.236443	-0.128678	0.545113	0.200331	0.444797
Metabolite	Fatty Acyls	Tetradecanoylcarnitine	0.235821	-0.129326	0.54465	0.201552	0.444806
Lipid	Triacylglycerols	TAG52:2-FA18:1	0.235678	-0.129475	0.544543	0.201834	0.444808
Lipid	Triacylglycerols	TAG52:3-FA16:1	0.234967	-0.130214	0.544014	0.203237	0.444819
Lipid	Triacylglycerols	TAG56:5-FA20:2	0.234274	-0.130935	0.543497	0.204611	0.444829
Lipid	Triacylglycerols	TAG53:3-FA17:0	0.234095	-0.131121	0.543364	0.204967	0.444832
Lipid	Triacylglycerols	TAG47:2-FA18:1	0.233564	-0.131674	0.542967	0.206027	0.44484
Lipid	Triacylglycerols	TAG54:3-FA18:1	0.233169	-0.132084	0.542673	0.206818	0.444845
Lipid	Triacylglycerols	TAG49:0-FA17:0	0.233153	-0.132101	0.542661	0.206849	0.444846
Lipid	Sphingomyelins	SM(18:1)	0.232834	-0.132432	0.542423	0.207488	0.44485
Lipid	Triacylglycerols	TAG52:1-FA16:0	0.232468	-0.132812	0.54215	0.208224	0.444855
Lipid	Triacylglycerols	TAG50:2-FA16:0	0.23225	-0.133038	0.541987	0.208662	0.444858
Lipid	Triacylglycerols	TAG54:2-FA18:0	0.231988	-0.133311	0.541791	0.209191	0.444862
Lipid	Diacylglycerols	DAG(16:0/18:1)	0.231315	-0.134009	0.541289	0.210552	0.444872
Lipid	Triacylglycerols	TAG52:2-FA16:0	0.230982	-0.134354	0.54104	0.211228	0.444876
Lipid	Triacylglycerols	TAG52:1-FA18:1	0.230227	-0.135138	0.540475	0.212768	0.444887
Lipid	Triacylglycerols	TAG52:1-FA18:0	0.227375	-0.138091	0.538342	0.218647	0.444926
Lipid	Diacylglycerols	DAG(18:1/22:6)	0.226862	-0.138621	0.537958	0.219715	0.444933
Lipid	Sphingomyelins	SM(22:0)	0.226641	-0.13885	0.537792	0.220177	0.444936
Lipid	Triacylglycerols	TAG52:2-FA18:2	0.225316	-0.140219	0.536799	0.222958	0.444953
Lipid	Triacylglycerols	TAG54:1-FA18:0	0.223842	-0.14174	0.535693	0.22608	0.444973
Lipid	Triacylglycerols	TAG54:2-FA18:1	0.223482	-0.142112	0.535422	0.226848	0.444977
Lipid	Diacylglycerols	DAG(16:1/18:1)	0.223263	-0.142338	0.535258	0.227316	0.44498
Lipid	Sphingomyelins	SM(24:1)	0.222887	-0.142725	0.534976	0.228119	0.444985
Lipid	Phosphatidylcholines	PC(18:1/20:4)	0.221441	-0.144215	0.533889	0.231229	0.445003
Lipid	Triacylglycerols	TAG52:2-FA18:0	0.221337	-0.144322	0.533811	0.231454	0.445004
Lipid	Triacylglycerols	TAG52:5-FA18:3	0.220527	-0.145156	0.533202	0.233209	0.445014
Metabolite	Alpha amino acids and derivatives	Dimethylglycine	0.217748	-0.148012	0.53111	0.239301	0.44712
Lipid	Triacylglycerols	TAG56:5-FA18:1	0.21219	-0.153707	0.526913	0.251803	0.451176
Metabolite	Purines and derivatives	Adenine	0.211169	-0.15475	0.52614	0.254145	0.451899
Lipid	Diacylglycerols	DAG(18:0/22:6)	0.211065	-0.154857	0.526062	0.254384	0.451972
Lipid	Phosphatidylcholines	PC(16:0/20:4)	0.210231	-0.155708	0.52543	0.256309	0.452557
Lipid	Diacylglycerols	DAG(16:0/18:0)	0.209573	-0.156379	0.524932	0.257834	0.453016
Lipid	Triacylglycerols	TAG54:2-FA20:1	0.209037	-0.156926	0.524526	0.259081	0.453388
Lipid	Triacylglycerols	TAG56:4-FA18:1	0.207852	-0.158135	0.523627	0.261854	0.454203
Lipid	Diacylglycerols	DAG(16:0/16:0)	0.207308	-0.158689	0.523214	0.263132	0.454575
Lipid	Triacylglycerols	TAG56:8-FA20:4	0.206289	-0.159727	0.522441	0.265538	0.455265
Metabolite	Fatty Acyls	Palmitoylcarnitine	0.204439	-0.161608	0.521035	0.269943	0.456503
Lipid	Phosphatidylcholines	PC(16:0/18:0)	0.20239	-0.163689	0.519476	0.274877	0.45785
Lipid	Phosphatidylcholines	PC(18:2/18:2)	0.199391	-0.166729	0.517191	0.282202	0.459777
Lipid	Triacylglycerols	TAG56:6-FA20:3	0.198579	-0.167551	0.516571	0.284207	0.460289
Lipid	Cholesteryl esters	CE(16:1)	0.197906	-0.168231	0.516057	0.285875	0.460711
Lipid	Triacylglycerols	TAG54:3-FA18:2	0.197728	-0.168411	0.515922	0.286317	0.460822
Lipid	Hexosylceramides	HCER(22:1)	0.197355	-0.168788	0.515636	0.287246	0.461055
Lipid	Triacylglycerols	TAG58:8-FA22:6	0.196605	-0.169546	0.515064	0.289118	0.46152
Lipid	Phosphatidylcholines	PC(16:0/18:2)	0.19591	-0.170249	0.514532	0.290861	0.461948
Lipid	Phosphatidylcholines	PC(16:0/18:1)	0.195477	-0.170686	0.514201	0.291951	0.462214
Lipid	Sphingomyelins	SM(16:0)	0.195361	-0.170802	0.514112	0.292241	0.462284
Lipid	Phosphatidylcholines	PC(18:0/18:2)	0.19524	-0.170925	0.514019	0.292548	0.462359
Lipid	Triacylglycerols	TAG56:7-FA20:4	0.195013	-0.171155	0.513846	0.293121	0.462497
Lipid	Triacylglycerols	TAG56:7-FA22:6	0.194789	-0.17138	0.513675	0.293684	0.462633
Lipid	Dihydroceramides	DCER(24:1)	0.194451	-0.171721	0.513416	0.294539	0.462838
Lipid	Triacylglycerols	TAG56:5-FA20:3	0.194034	-0.172142	0.513096	0.295598	0.46309
Metabolite	Oxides	Trimethylamine N-oxide	0.192396	-0.173793	0.511842	0.299773	0.464148
Lipid	Cholesteryl esters	CE(18:3)	0.189739	-0.176465	0.509804	0.306622	0.46583
Lipid	Diacylglycerols	DAG(16:0/16:1)	0.189543	-0.176663	0.509653	0.307133	0.465953
Lipid	Cholesteryl esters	CE(14:0)	0.188502	-0.177707	0.508854	0.309845	0.4666
Lipid	Triacylglycerols	TAG56:1-FA18:1	0.187612	-0.178601	0.50817	0.312177	0.467149
Lipid	Diacylglycerols	DAG(18:0/18:1)	0.187101	-0.179114	0.507777	0.313521	0.467462
Lipid	Phosphatidylcholines	PC(16:0/16:0)	0.185293	-0.180927	0.506385	0.318306	0.468559
Lipid	Cholesteryl esters	CE(22:2)	0.18342	-0.182801	0.504943	0.323306	0.469675
Lipid	Phosphatidylcholines	PC(18:0/20:4)	0.18309	-0.183131	0.504688	0.324195	0.469871
Lipid	Triacylglycerols	TAG56:6-FA18:1	0.182108	-0.184112	0.503931	0.326839	0.470447
Lipid	Diacylglycerols	DAG(18:1/20:4)	0.18137	-0.18485	0.503361	0.328837	0.470877
Lipid	Cholesteryl esters	CE(18:2)	0.180893	-0.185326	0.502993	0.330132	0.471153
Metabolite	Purines and derivatives	IMP	0.180607	-0.185611	0.502772	0.33091	0.471318
Lipid	Triacylglycerols	TAG56:3-FA20:1	0.177423	-0.188785	0.50031	0.339648	0.473129
Lipid	Cholesteryl esters	CE(16:0)	0.177373	-0.188835	0.500271	0.339787	0.473157
Lipid	Ceramides	CER(24:0)	0.175406	-0.190793	0.498747	0.345257	0.474249
Metabolite	Fatty Acyls	Decanoylcarnitine	0.175082	-0.191114	0.498496	0.346162	0.474427
Lipid	Free fatty acids	FFA(20:0)	0.17474	-0.191454	0.498231	0.347119	0.474614
Lipid	Sphingomyelins	SM(14:0)	0.17396	-0.19223	0.497626	0.34931	0.47504
Lipid	Triacylglycerols	TAG54:5-FA20:3	0.173632	-0.192555	0.497372	0.350232	0.475217
Lipid	Triacylglycerols	TAG54:5-FA20:4	0.173112	-0.193072	0.496968	0.351701	0.475499
Lipid	Triacylglycerols	TAG56:8-FA22:6	0.172533	-0.193646	0.496518	0.353338	0.47581
Lipid	Hexosylceramides	HCER(22:0)	0.171485	-0.194685	0.495704	0.356316	0.47637
Lipid	Ceramides	CER(24:1)	0.17093	-0.195235	0.495272	0.357898	0.476664
Lipid	Diacylglycerols	DAG(18:1/20:2)	0.168813	-0.197331	0.493626	0.363969	0.478139
Lipid	Phosphatidylcholines	PC(18:1/18:2)	0.167512	-0.198617	0.492613	0.367732	0.479076
Lipid	Free fatty acids	FFA(18:0)	0.167186	-0.198939	0.492359	0.368679	0.479309
Lipid	Diacylglycerols	DAG(16:0/18:2)	0.166557	-0.19956	0.491869	0.370508	0.479757
Lipid	Triacylglycerols	TAG52:0-FA16:0	0.164957	-0.20114	0.49062	0.375188	0.482784
Lipid	Diacylglycerols	DAG(20:0/20:0)	0.163577	-0.202501	0.489542	0.379253	0.485382
Lipid	Cholesteryl esters	CE(20:4)	0.161288	-0.204754	0.487753	0.386049	0.489664
Lipid	Cholesteryl esters	CE(15:0)	0.158794	-0.207205	0.4858	0.393532	0.494291
Metabolite	Pyridines and derivatives	NAD	0.15854	-0.207454	0.485601	0.394299	0.49476
Lipid	Free fatty acids	FFA(24:0)	0.158251	-0.207738	0.485374	0.395175	0.495295
Lipid	Cholesteryl esters	CE(18:1)	0.157934	-0.208049	0.485125	0.396133	0.495878
Lipid	Triacylglycerols	TAG56:6-FA20:4	0.154304	-0.211606	0.482275	0.407215	0.502776
Lipid	Phosphatidylcholines	PC(18:1/18:1)	0.153841	-0.212059	0.481911	0.408641	0.50365
Metabolite	Beta amino acids and derivatives	Carnosine	0.153084	-0.212799	0.481316	0.410978	0.505076
Lipid	Free fatty acids	FFA(17:0)	0.153022	-0.21286	0.481267	0.411172	0.505193
Metabolite	Alpha amino acids and derivatives	Arginine	0.150175	-0.21564	0.479025	0.420032	0.510522
Metabolite	Alpha amino acids and derivatives	Glutamine	0.143006	-0.222615	0.473359	0.442809	0.523708
Lipid	Cholesteryl esters	CE(20:0)	0.142489	-0.223116	0.47295	0.444475	0.524644
Lipid	Phosphatidylethanolamines	PE(18:0/20:3)	0.141731	-0.223851	0.47235	0.446926	0.526015
Lipid	Cholesteryl esters	CE(17:0)	0.139956	-0.22557	0.470941	0.452695	0.529212
Lipid	Sphingomyelins	SM(24:0)	0.138615	-0.226868	0.469876	0.457081	0.531614
Lipid	Phosphatidylcholines	PC(16:0/20:3)	0.13062	-0.234577	0.463508	0.483686	0.545672
Lipid	Cholesteryl esters	CE(18:0)	0.127399	-0.237671	0.460931	0.494628	0.551212
Lipid	Hexosylceramides	HCER(24:1)	0.126989	-0.238063	0.460603	0.496027	0.551911
Lipid	Free fatty acids	FFA(15:0)	0.125204	-0.239773	0.459173	0.50215	0.554943
Lipid	Dihydroceramides	DCER(24:0)	0.124464	-0.240482	0.45858	0.504701	0.556194
Metabolite	Alpha amino acids and derivatives	SAM	0.12327	-0.241624	0.457621	0.50883	0.558204
Lipid	Hexosylceramides	HCER(24:0)	0.121953	-0.242883	0.456564	0.513402	0.560409
Lipid	Triacylglycerols	TAG56:2-FA20:1	0.121092	-0.243705	0.455872	0.516402	0.561844
Lipid	Phosphatidylethanolamines	PE(18:0/18:2)	0.119123	-0.245583	0.454288	0.523297	0.565106
Lipid	Free fatty acids	FFA(12:0)	0.118539	-0.24614	0.453817	0.525351	0.566069
Lipid	Free fatty acids	FFA(16:0)	0.118276	-0.24639	0.453605	0.526276	0.566501
Metabolite	Fatty Acyls	Acetylcarnitine	0.11692	-0.247681	0.452513	0.531062	0.568723
Lipid	Cholesteryl esters	CE(20:5)	0.116874	-0.247725	0.452476	0.531224	0.568798
Lipid	Cholesteryl esters	CE(22:6)	0.114847	-0.249653	0.45084	0.538421	0.572095
Lipid	Phosphatidylethanolamines	PE(18:0/20:4)	0.10744	-0.256672	0.444845	0.565097	0.583889
Lipid	Free fatty acids	FFA(22:0)	0.104035	-0.259886	0.442078	0.577561	0.58918
Lipid	Hexosylceramides	HCER(16:0)	0.103583	-0.260311	0.441711	0.579222	0.589875
Lipid	Ceramides	CER(26:1)	0.102376	-0.261448	0.440729	0.583673	0.591726
Lipid	Diacylglycerols	DAG(16:0/20:3)	0.100212	-0.263484	0.438965	0.591694	0.595019
Lipid	Phosphatidylethanolamines	PE(P-18:1/18:1)	0.100003	-0.263681	0.438794	0.592472	0.595335
Metabolite	Alpha amino acids and derivatives	Lysine	0.0993525	-0.264292	0.438264	0.594894	0.596318
Metabolite	Alpha amino acids and derivatives	Homocysteine	0.0971047	-0.266402	0.436428	0.603294	0.599689
Lipid	Lysophosphatidylcholines	LPC(16:1)	0.0964612	-0.267005	0.435902	0.605708	0.600647
Lipid	Phosphatidylethanolamines	PE(18:0/18:1)	0.0938082	-0.26949	0.433731	0.615704	0.604567
Metabolite	Bile acids, alcohols and derivatives	Taurochenodesoxycholate	0.0916658	-0.271493	0.431975	0.623826	0.607695
Metabolite	Pyrimidines and derivatives	Cytidine	0.0902088	-0.272853	0.430779	0.629375	0.609804
Lipid	Cholesteryl esters	CE(20:3)	0.0896207	-0.273402	0.430296	0.63162	0.610651
Lipid	Cholesteryl esters	CE(20:1)	0.0884101	-0.27453	0.429301	0.636252	0.612387
Metabolite	Alpha amino acids and derivatives	Asparagine	0.0872469	-0.275614	0.428345	0.640715	0.614045
Metabolite	Carbohydrates and carbohydrate conjugates	D-Ribose-5-P	0.0857668	-0.276991	0.427126	0.646412	0.616141
Lipid	Lactosylceramides	LCER(24:1)	0.0852806	-0.277443	0.426726	0.648288	0.616826
Metabolite	Alpha amino acids and derivatives	Ornithine	0.0837201	-0.278893	0.425439	0.654322	0.619013
Metabolite	Keto acids and derivatives	Acetoacetate	0.0834991	-0.279099	0.425257	0.655179	0.619322
Metabolite	Bile acids, alcohols and derivatives	Glycocholate	0.0827008	-0.27984	0.424598	0.658276	0.620433
Lipid	Lactosylceramides	LCER(16:0)	0.0812491	-0.281186	0.4234	0.663921	0.622442
Lipid	Lysophosphatidylcholines	LPC(16:0)	0.0799769	-0.282365	0.422348	0.668884	0.624191
Lipid	Diacylglycerols	DAG(18:0/18:2)	0.0799609	-0.28238	0.422335	0.668947	0.624213
Metabolite	Organosulfonic acids	Taurocholate	0.0771622	-0.284969	0.420018	0.679913	0.628019
Metabolite	Bile acids, alcohols and derivatives	Chenodeoxycholate	0.0771017	-0.285025	0.419968	0.680151	0.628101
Lipid	Phosphatidylethanolamines	PE(P-18:0/22:6)	0.0754292	-0.28657	0.418582	0.686736	0.630349
Metabolite	Pyridines and derivatives	4-Pyridoxate	0.0748936	-0.287065	0.418137	0.688849	0.631064
Lipid	Lysophosphatidylcholines	LPC(18:0)	0.0742915	-0.28762	0.417638	0.691228	0.631867
Lipid	Phosphatidylcholines	PC(18:0/18:1)	0.0731506	-0.288672	0.41669	0.695743	0.63338
Lipid	Lysophosphatidylcholines	LPC(17:0)	0.0685336	-0.29292	0.412848	0.714119	0.639412
Metabolite	Alpha amino acids and derivatives	Creatinine	0.0682221	-0.293206	0.412588	0.715365	0.639814
Lipid	Ceramides	CER(14:0)	0.0665855	-0.294708	0.411223	0.721921	0.641913
Lipid	Phosphatidylethanolamines	PE(18:1/18:1)	0.0649243	-0.296231	0.409836	0.728595	0.644026
Lipid	Free fatty acids	FFA(14:0)	0.0641294	-0.296959	0.409172	0.731796	0.64503
Lipid	Phosphatidylethanolamines	PE(16:0/18:1)	0.0616271	-0.299248	0.407078	0.7419	0.648164
Lipid	Phosphatidylethanolamines	PE(P-16:0/18:2)	0.0570242	-0.303447	0.403217	0.760596	0.653818
Lipid	Cholesteryl esters	CE(20:2)	0.0564184	-0.303999	0.402708	0.763067	0.654552
Lipid	Lysophosphatidylcholines	LPC(18:1)	0.0542963	-0.30593	0.400923	0.77174	0.657103
Metabolite	Organic phosphoric acids and derivatives	Phosphoethanolamine	0.0514879	-0.30848	0.398557	0.783259	0.660433
Lipid	Cholesteryl esters	CE(22:5)	0.0504823	-0.309392	0.397708	0.787395	0.661614
Metabolite	Fatty Acyls	Octanoylcarnitine	0.0502036	-0.309645	0.397473	0.788542	0.661939
Lipid	Lysophosphatidylcholines	LPC(18:2)	0.0481624	-0.311494	0.395749	0.796958	0.664311
Lipid	Lysophosphatidylcholines	LPC(20:4)	0.0438908	-0.315354	0.392132	0.81464	0.669187
Lipid	Phosphatidylethanolamines	PE(P-18:1/20:4)	0.0438753	-0.315368	0.392119	0.814704	0.669204
Lipid	Phosphatidylethanolamines	PE(P-18:0/18:1)	0.0429399	-0.316211	0.391326	0.818589	0.670256
Metabolite	Alpha amino acids and derivatives	GABA	0.041306	-0.317684	0.389939	0.825385	0.672081
Metabolite	Indoles and derivatives	5-Hydroxyindoleacetate	0.0410142	-0.317947	0.389691	0.826599	0.672405
Metabolite	Pyrimidines and derivatives	Orotate	0.0406457	-0.318278	0.389378	0.828134	0.672814
Lipid	Ceramides	CER(16:0)	0.0395241	-0.319288	0.388424	0.832809	0.674052
Metabolite	Alpha amino acids and derivatives	Kynurenine	0.0380268	-0.320634	0.38715	0.839059	0.675692
Lipid	Lysophosphatidylethanolamines	LPE(20:4)	0.0340738	-0.32418	0.38378	0.855605	0.679957
Metabolite	Alpha amino acids and derivatives	Betaine	0.0340095	-0.324238	0.383725	0.855875	0.680025
Metabolite	Purines and derivatives	Xanthine	0.0339504	-0.324291	0.383675	0.856123	0.680088
Metabolite	Fatty Acyls	Isobutyrylcarnitine	0.0326346	-0.325469	0.382551	0.861645	0.681485
Metabolite	Alpha amino acids and derivatives	SAH	0.0270159	-0.330488	0.37774	0.885293	0.687333
Lipid	Phosphatidylethanolamines	PE(P-16:0/18:1)	0.0238843	-0.333276	0.37505	0.898517	0.690511
Metabolite	Alpha amino acids and derivatives	Phenylalanine	0.0236508	-0.333484	0.37485	0.899504	0.690745
Lipid	Lactosylceramides	LCER(24:0)	0.0195496	-0.337126	0.371318	0.916864	0.694814
Metabolite	Carbohydrates and carbohydrate conjugates	Glyceraldehyde	0.0183952	-0.338149	0.370322	0.921758	0.695942
Metabolite	Alpha amino acids and derivatives	Serine	0.0176007	-0.338853	0.369636	0.925128	0.696713
Lipid	Phosphatidylethanolamines	PE(P-18:0/20:3)	0.0142745	-0.341794	0.36676	0.939248	0.699904
Lipid	Free fatty acids	FFA(20:1)	0.0123342	-0.343507	0.365079	0.947494	0.701737
Lipid	Phosphatidylethanolamines	PE(P-18:0/18:2)	0.0104445	-0.345173	0.36344	0.95553	0.703502
Lipid	Free fatty acids	FFA(18:1)	0.00841468	-0.34696	0.361676	0.964166	0.705375
Metabolite	Alpha amino acids and derivatives	Isoleucine	0.00824672	-0.347108	0.36153	0.964881	0.705529
Lipid	Lactosylceramides	LCER(18:1)	0.00711365	-0.348104	0.360545	0.969704	0.706564
Metabolite	Alpha amino acids and derivatives	Histidine	0.00569574	-0.349349	0.359311	0.97574	0.707849
Metabolite	Alpha amino acids and derivatives	Threonine	0.00483402	-0.350106	0.35856	0.97941	0.708625
Metabolite	Alpha amino acids and derivatives	Methionine	0.0029469	-0.351761	0.356914	0.987447	0.710309
Lipid	Diacylglycerols	DAG(18:1/22:4)	0.00247116	-0.352177	0.356499	0.989473	0.710731
Lipid	Free fatty acids	FFA(14:1)	-0.000421719	-0.354709	0.353971	0.998204	0.712533
Metabolite	Fatty Acyls	Hexanoylcarnitine	-0.000614772	-0.354878	0.353802	0.997381	0.712365
Metabolite	Alpha amino acids and derivatives	Tyrosine	-0.00229746	-0.356347	0.352329	0.990213	0.710884
Metabolite	Pyrimidines and derivatives	Deoxycytidine	-0.00307103	-0.357023	0.351652	0.986918	0.710199
Metabolite	Purines and derivatives	Hypoxanthine	-0.00321461	-0.357148	0.351526	0.986307	0.710071
Lipid	Cholesteryl esters	CE(22:1)	-0.00820459	-0.361494	0.347145	0.96506	0.705568
Lipid	Phosphatidylethanolamines	PE(P-16:0/20:4)	-0.0133473	-0.365957	0.342613	0.943188	0.700783
Lipid	Cholesteryl esters	CE(22:4)	-0.0136096	-0.366184	0.342382	0.942073	0.700535
Lipid	Free fatty acids	FFA(16:1)	-0.0143282	-0.366806	0.341747	0.93902	0.699853
Metabolite	Alpha amino acids and derivatives	Valine	-0.0172704	-0.36935	0.339145	0.926529	0.697033
Metabolite	Fatty Acyls	Isovalerylcarnitine	-0.0183602	-0.370291	0.33818	0.921906	0.695976
Lipid	Ceramides	CER(20:1)	-0.0191702	-0.37099	0.337462	0.918472	0.695185
Metabolite	Pyrimidines and derivatives	Cytosine	-0.0191798	-0.370999	0.337454	0.918432	0.695176
Metabolite	Alpha amino acids and derivatives	Glutathione	-0.0206611	-0.372276	0.33614	0.912155	0.693721
Metabolite	Phenols	Homogentisate	-0.0208551	-0.372443	0.335968	0.911334	0.693529
Lipid	Phosphatidylethanolamines	PE(P-18:0/20:4)	-0.0222189	-0.373618	0.334757	0.90556	0.692177
Metabolite	Quaternary ammonium salts	Choline	-0.0226392	-0.373979	0.334383	0.903782	0.691758
Metabolite	Alpha amino acids and derivatives	Proline	-0.0258035	-0.376699	0.331568	0.890409	0.68857
Metabolite	Pyridines and derivatives	NAM	-0.0287043	-0.379188	0.328982	0.878175	0.685596
Metabolite	Fatty Acyls	Propionylcarnitine	-0.0321388	-0.382127	0.325913	0.863727	0.682009
Metabolite	Alpha amino acids and derivatives	Tryptophan	-0.0351614	-0.384708	0.323206	0.851047	0.678793
Lipid	Diacylglycerols	DAG(18:1/20:3)	-0.0354953	-0.384993	0.322906	0.849648	0.678434
Lipid	Lysophosphatidylethanolamines	LPE(16:0)	-0.0364293	-0.38579	0.322068	0.845738	0.677427
Lipid	Lysophosphatidylethanolamines	LPE(18:2)	-0.0454986	-0.393495	0.313902	0.807974	0.667365
Metabolite	Alpha amino acids and derivatives	Leucine	-0.050119	-0.397402	0.309722	0.788891	0.662038
Metabolite	Purines and derivatives	Inosine	-0.0521297	-0.399098	0.307898	0.780623	0.659677
Lipid	Free fatty acids	FFA(18:3)	-0.0522412	-0.399192	0.307797	0.780165	0.659545
Lipid	Dihydroceramides	DCER(16:0)	-0.053198	-0.399998	0.306928	0.776239	0.658412
Metabolite	Alpha amino acids and derivatives	Aspartate	-0.0547164	-0.401276	0.305548	0.770021	0.6566
Metabolite	Alpha amino acids and derivatives	2-Aminoisobutyrate	-0.0568855	-0.4031	0.303574	0.761162	0.653986
Lipid	Free fatty acids	FFA(22:6)	-0.063382	-0.408547	0.297643	0.73481	0.645971
Lipid	Free fatty acids	FFA(18:2)	-0.0676297	-0.412094	0.29375	0.717736	0.640576
Metabolite	Alpha amino acids and derivatives	ADMA	-0.0716729	-0.415462	0.290033	0.701607	0.635326
Metabolite	Dicarboxylic acids and derivatives	Succinate	-0.0717024	-0.415486	0.290006	0.70149	0.635288
Lipid	Free fatty acids	FFA(18:4)	-0.0736607	-0.417114	0.288202	0.693723	0.632704
Lipid	Free fatty acids	FFA(20:2)	-0.0743911	-0.41772	0.287528	0.690834	0.631734
Metabolite	Alpha amino acids and derivatives	Alanine	-0.0746019	-0.417895	0.287334	0.690001	0.631453
Metabolite	Alpha amino acids and derivatives	Glycine	-0.0778235	-0.420566	0.284358	0.677316	0.627125
Lipid	Lysophosphatidylethanolamines	LPE(18:1)	-0.0879644	-0.428935	0.274946	0.63796	0.613023
Lipid	Lysophosphatidylethanolamines	LPE(18:0)	-0.0888811	-0.429689	0.274091	0.634448	0.611713
Lipid	Free fatty acids	FFA(20:5)	-0.0925711	-0.432717	0.270647	0.620389	0.606377
Lipid	Free fatty acids	FFA(22:4)	-0.0986519	-0.437692	0.26495	0.597507	0.597372
Lipid	Free fatty acids	FFA(20:4)	-0.0992747	-0.4382	0.264365	0.595184	0.596435
Lipid	Dihydroceramides	DCER(22:0)	-0.103993	-0.442044	0.259925	0.577714	0.589244
Lipid	Lysophosphatidylethanolamines	LPE(16:1)	-0.104719	-0.442635	0.259241	0.575046	0.588124
Metabolite	Alpha amino acids and derivatives	Citrulline	-0.10535	-0.443147	0.258645	0.572732	0.587146
Metabolite	Alpha amino acids and derivatives	SDMA	-0.107618	-0.444989	0.256504	0.564449	0.583611
Metabolite	Alpha amino acids and derivatives	Glutamate	-0.10827	-0.445518	0.255887	0.562077	0.582587
Lipid	Free fatty acids	FFA(22:5)	-0.112247	-0.448739	0.252121	0.547715	0.576279
Lipid	Dihydroceramides	DCER(26:1)	-0.113083	-0.449415	0.251328	0.54472	0.57494
Metabolite	Purines and derivatives	AMP	-0.115638	-0.451478	0.248901	0.535608	0.570812
Metabolite	Purines and derivatives	Xanthosine	-0.119182	-0.454335	0.245527	0.523089	0.565008
Lipid	Free fatty acids	FFA(22:2)	-0.121486	-0.456188	0.243329	0.515031	0.561189
Lipid	Free fatty acids	FFA(22:1)	-0.122226	-0.456783	0.242622	0.512453	0.559953
Lipid	Lysophosphatidylethanolamines	LPE(17:0)	-0.127768	-0.461227	0.237316	0.493365	0.55058
Metabolite	Organosulfonic acids	Taurine	-0.133335	-0.465674	0.231964	0.474563	0.540947
Metabolite	Dialkylamines	Spermidine	-0.136873	-0.468491	0.228552	0.462812	0.534715
Metabolite	Beta amino acids and derivatives	Pantothenate	-0.150089	-0.478957	0.215724	0.420301	0.510682
Metabolite	Pyrimidines and derivatives	Deoxyuridine	-0.155638	-0.483324	0.2103	0.403122	0.50025
Metabolite	Alpha amino acids and derivatives	4-L-Hydroxyproline	-0.166647	-0.491938	0.199472	0.370248	0.479693
Metabolite	Quaternary ammonium salts	Carnitine	-0.170592	-0.49501	0.19557	0.358863	0.476842
Metabolite	Phenols	Normetanephrine	-0.174173	-0.497792	0.192017	0.348709	0.474924
Metabolite	Sugar alcohols	Sorbitol	-0.178054	-0.500798	0.188158	0.337907	0.472774
Lipid	Free fatty acids	FFA(20:3)	-0.179377	-0.501821	0.186839	0.33427	0.472024
Lipid	Free fatty acids	FFA(24:1)	-0.190164	-0.51013	0.176038	0.30552	0.465564
Metabolite	Purines and derivatives	Adenosine	-0.202497	-0.519558	0.16358	0.274617	0.45778
Metabolite	Benzoic acids and derivatives	Hippurate	-0.211108	-0.526095	0.154812	0.254284	0.451942
Metabolite	Alpha amino acids and derivatives	Cysteine	-0.21512	-0.529127	0.150708	0.245161	0.449063
Metabolite	Alpha amino acids and derivatives	Guanidoacetate	-0.22923	-0.539731	0.13617	0.214809	0.444901
Metabolite	Pyrimidines and derivatives	Uracil	-0.278296	-0.575851	0.0843631	0.129534	0.443956
Metabolite	Alpha amino acids and derivatives	Creatine	-0.298271	-0.59023	0.0626958	0.103144	0.443348
Metabolite	Imidazoles	1-Methylhistamine	-0.413305	-0.669584	-0.0690818	0.020831	0.431892

## Sheet: Plasma - Bilirubin
				95% confidence interval
Type	Class	Name	Correlation	Lower	Upper	p-value	q-value
Lipid	Phosphatidylcholines	PC(16:0/16:0)	0.782429	0.529633	0.907571	2.77288e-05	0.00958658
Lipid	Ceramides	CER(14:0)	0.748264	0.467629	0.891865	9.5824e-05	0.012928
Metabolite	Purines and derivatives	IMP	0.743848	0.45981	0.889809	0.000110914	0.0131826
Lipid	Triacylglycerols	TAG36:0-FA12:0	0.709453	0.40039	0.873592	0.000316255	0.026879
Lipid	Phosphatidylethanolamines	PE(P-18:0/22:5)	-0.684722	-0.861702	-0.359213	0.000616402	0.040706
Metabolite	Pyrimidines and derivatives	Orotate	-0.701223	-0.869657	-0.386547	0.000397768	0.0305598
Metabolite	Alpha amino acids and derivatives	Cysteine	-0.722145	-0.879619	-0.422018	0.000218664	0.0212935
Lipid	Cholesteryl esters	CE(18:2)	-0.742772	-0.889307	-0.457912	0.000114887	0.0132398
Metabolite	Quaternary ammonium salts	Carnitine	-0.743632	-0.889708	-0.459429	0.000111701	0.0131942
Lipid	Cholesteryl esters	CE(20:5)	-0.809679	-0.919852	-0.581105	8.72085e-06	0.00603006
Metabolite	Fatty Acyls	Stearoylcarnitine	0.662816	0.323769	0.851006	0.00105861	0.0544433
Lipid	Ceramides	CER(20:0)	0.644144	0.29429	0.841763	0.00162457	0.0651142
Metabolite	Carbohydrates and carbohydrate conjugates	D-Ribose-5-P	0.639344	0.286818	0.839368	0.00180559	0.0675988
Lipid	Ceramides	CER(16:0)	0.62954	0.271688	0.834452	0.00222848	0.0722969
Lipid	Phosphatidylethanolamines	PE(O-18:0/16:0)	0.626613	0.267205	0.832978	0.00236979	0.0735993
Lipid	Ceramides	CER(18:0)	0.622179	0.260444	0.83074	0.00259812	0.0754838
Metabolite	Alpha amino acids and derivatives	Ornithine	0.618935	0.25552	0.829098	0.0027766	0.0767956
Lipid	Triacylglycerols	TAG58:7-FA22:4	0.610661	0.243044	0.824894	0.00327889	0.080225
Lipid	Triacylglycerols	TAG58:9-FA20:4	0.599322	0.226143	0.819094	0.00408858	0.0897712
Lipid	Lactosylceramides	LCER(24:1)	0.588053	0.209565	0.813284	0.00505168	0.099968
Lipid	Phosphatidylcholines	PC(16:0/18:0)	0.582012	0.200767	0.810151	0.00564089	0.10527
Lipid	Ceramides	CER(22:1)	0.572463	0.186985	0.805172	0.00668746	0.113336
Lipid	Phosphatidylcholines	PC(16:0/14:0)	0.56962	0.18291	0.803683	0.00702832	0.115652
Lipid	Phosphatidylcholines	PC(18:2/16:1)	0.568837	0.181791	0.803273	0.00712461	0.116282
Lipid	Triacylglycerols	TAG56:7-FA20:4	0.566254	0.178103	0.801917	0.00745023	0.118339
Metabolite	Alpha amino acids and derivatives	Cystathionine	0.55336	0.15986	0.795112	0.00926367	0.133516
Metabolite	Fatty Acyls	Palmitoylcarnitine	0.544566	0.147571	0.790436	0.0106962	0.14483
Lipid	Lactosylceramides	LCER(16:0)	0.542215	0.144305	0.78918	0.0111084	0.147836
Lipid	Phosphatidylcholines	PC(16:0/16:1)	0.536613	0.13656	0.786182	0.0121428	0.154946
Lipid	Phosphatidylcholines	PC(15:0/18:1)	0.536188	0.135974	0.785954	0.0122244	0.155481
Lipid	Dihydroceramides	DCER(24:1)	0.531181	0.129097	0.783263	0.0132192	0.161747
Lipid	Triacylglycerols	TAG58:6-FA20:4	0.529408	0.12667	0.782307	0.0135869	0.163944
Lipid	Phosphatidylcholines	PC(16:0/18:1)	0.526903	0.123251	0.780956	0.0141203	0.167025
Lipid	Triacylglycerols	TAG58:7-FA18:2	0.525038	0.120711	0.779948	0.0145284	0.169302
Lipid	Triacylglycerols	TAG58:8-FA20:4	0.524658	0.120194	0.779743	0.0146127	0.169763
Lipid	Phosphatidylcholines	PC(18:1/20:1)	0.523661	0.118838	0.779203	0.014836	0.170973
Lipid	Triacylglycerols	TAG38:0-FA12:0	0.512977	0.104412	0.773398	0.0174039	0.185368
Metabolite	Bile acids, alcohols and derivatives	Taurochenodesoxycholate	0.512209	0.103381	0.772979	0.0176015	0.186385
Lipid	Triacylglycerols	TAG53:6-FA20:4	0.511193	0.10202	0.772425	0.0178655	0.187727
Lipid	Phosphatidylethanolamines	PE(18:0/18:1)	0.507198	0.0966787	0.77024	0.0189352	0.192958
Metabolite	Alpha amino acids and derivatives	ADMA	0.505807	0.0948247	0.769478	0.0193195	0.194761
Lipid	Phosphatidylcholines	PC(18:1/16:1)	0.500231	0.087423	0.766416	0.0209227	0.201883
Lipid	Phosphatidylcholines	PC(14:0/18:1)	0.498876	0.0856306	0.76567	0.0213281	0.203588
Lipid	Triacylglycerols	TAG56:6-FA20:3	0.48754	0.0707413	0.7594	0.0249703	0.217412
Lipid	Triacylglycerols	TAG56:8-FA20:4	0.486316	0.0691448	0.75872	0.0253914	0.218855
Lipid	Triacylglycerols	TAG58:7-FA20:4	0.483391	0.0653389	0.757093	0.0264203	0.222263
Lipid	Phosphatidylethanolamines	PE(18:1/18:1)	0.479749	0.0606159	0.755062	0.0277476	0.226424
Lipid	Phosphatidylethanolamines	PE(18:1/18:2)	0.47427	0.0535459	0.751996	0.0298432	0.232508
Lipid	Triacylglycerols	TAG56:6-FA20:4	0.474066	0.0532839	0.751882	0.0299235	0.23273
Lipid	Triacylglycerols	TAG54:7-FA20:4	0.47394	0.053121	0.751811	0.0299735	0.232868
Lipid	Triacylglycerols	TAG60:10-FA22:5	0.471767	0.0503308	0.750592	0.030841	0.235403
Lipid	Sphingomyelins	SM(26:0)	0.469498	0.0474224	0.749316	0.0317684	0.238016
Lipid	Triacylglycerols	TAG58:10-FA20:4	0.461536	0.0372762	0.744825	0.0351965	0.246891
Lipid	Triacylglycerols	TAG58:6-FA22:4	0.460231	0.0356208	0.744086	0.0357852	0.248303
Lipid	Ceramides	CER(24:1)	0.459682	0.0349265	0.743775	0.0360347	0.248892
Lipid	Triacylglycerols	TAG54:6-FA20:4	0.454333	0.0281716	0.740739	0.0385415	0.256191
Lipid	Triacylglycerols	TAG58:8-FA22:5	0.451741	0.0249128	0.739264	0.0398039	0.260251
Lipid	Diacylglycerols	DAG(18:1/20:3)	0.451378	0.024457	0.739057	0.0399833	0.260817
Lipid	Phosphatidylcholines	PC(17:0/18:1)	0.445298	0.0168507	0.735584	0.0430818	0.27214
Lipid	Phosphatidylcholines	PC(15:0/18:2)	0.441617	0.0122693	0.733474	0.0450465	0.278955
Lipid	Sphingomyelins	SM(26:1)	0.439284	0.00937539	0.732134	0.0463269	0.283254
Lipid	Triacylglycerols	TAG60:10-FA22:6	0.437645	0.00734648	0.731191	0.0472431	0.286265
Lipid	Phosphatidylcholines	PC(18:1/18:1)	0.437347	0.00697697	0.731019	0.0474117	0.286813
Lipid	Phosphatidylethanolamines	PE(16:0/18:1)	0.436104	0.00544206	0.730304	0.0481173	0.289087
Lipid	Phosphatidylcholines	PC(16:0/18:2)	0.429314	-0.00291311	0.726381	0.0521192	0.301418
Lipid	Phosphatidylethanolamines	PE(18:1/20:3)	0.428444	-0.00397871	0.725877	0.0526495	0.302984
Lipid	Triacylglycerols	TAG53:5-FA20:4	0.42841	-0.00402069	0.725857	0.0526705	0.303045
Lipid	Triacylglycerols	TAG55:5-FA20:4	0.426758	-0.00604181	0.7249	0.0536896	0.306009
Metabolite	Purines and derivatives	Hypoxanthine	0.423331	-0.0102246	0.722909	0.0558523	0.312118
Metabolite	Alpha amino acids and derivatives	Threonine	0.422842	-0.0108194	0.722625	0.0561658	0.312983
Lipid	Triacylglycerols	TAG56:5-FA20:2	0.420623	-0.0135181	0.721332	0.0576074	0.316902
Lipid	Triacylglycerols	TAG58:6-FA18:1	0.413253	-0.0224363	0.717025	0.0625984	0.329727
Metabolite	Alpha amino acids and derivatives	Isoleucine	0.410469	-0.0257868	0.715393	0.0645665	0.33449
Lipid	Triacylglycerols	TAG56:7-FA20:3	0.407847	-0.028934	0.713852	0.066463	0.338933
Metabolite	Beta amino acids and derivatives	Carnosine	0.40679	-0.0301999	0.71323	0.0672391	0.340712
Lipid	Triacylglycerols	TAG53:4-FA20:4	0.40649	-0.0305597	0.713053	0.0674611	0.341217
Lipid	Triacylglycerols	TAG56:6-FA22:4	0.402643	-0.0351545	0.710784	0.0703512	0.347622
Lipid	Hexosylceramides	HCER(22:1)	0.397685	-0.041049	0.707851	0.0742123	0.355732
Lipid	Phosphatidylcholines	PC(14:0/18:2)	0.395906	-0.0431567	0.706796	0.0756358	0.358602
Lipid	Triacylglycerols	TAG58:5-FA18:1	0.395668	-0.0434377	0.706655	0.0758273	0.358983
Lipid	Triacylglycerols	TAG58:8-FA20:3	0.394998	-0.0442309	0.706257	0.0763702	0.360057
Lipid	Triacylglycerols	TAG56:5-FA20:4	0.392574	-0.0470942	0.704816	0.0783571	0.363916
Metabolite	Organic phosphoric acids and derivatives	Phosphoethanolamine	0.391679	-0.0481486	0.704284	0.0790998	0.365328
Lipid	Phosphatidylethanolamines	PE(16:0/18:2)	0.391517	-0.0483395	0.704187	0.0792348	0.365583
Lipid	Triacylglycerols	TAG58:9-FA22:5	0.391051	-0.0488893	0.703909	0.079625	0.366318
Metabolite	Alpha amino acids and derivatives	Glutamate	0.390606	-0.0494124	0.703645	0.0799977	0.367016
Lipid	Triacylglycerols	TAG51:3-FA15:0	0.390241	-0.0498422	0.703427	0.0803051	0.367588
Lipid	Triacylglycerols	TAG58:8-FA18:2	0.389501	-0.0507123	0.702986	0.0809303	0.368744
Lipid	Triacylglycerols	TAG58:7-FA22:5	0.388687	-0.0516692	0.702501	0.0816226	0.370012
Lipid	Phosphatidylethanolamines	PE(18:0/16:0)	0.38853	-0.0518543	0.702407	0.0817571	0.370257
Lipid	Dihydroceramides	DCER(16:0)	0.386525	-0.0542066	0.70121	0.0834827	0.373357
Lipid	Phosphatidylethanolamines	PE(18:0/18:0)	0.386123	-0.0546781	0.700969	0.0838323	0.373975
Lipid	Phosphatidylethanolamines	PE(16:0/16:0)	0.381186	-0.0604471	0.698013	0.0882101	0.382347
Metabolite	Purines and derivatives	Adenosine	0.380593	-0.0611385	0.697657	0.0887474	0.383342
Lipid	Sphingomyelins	SM(20:1)	0.38048	-0.0612704	0.697589	0.0888502	0.383532
Lipid	Phosphatidylcholines	PC(18:1/18:2)	0.379502	-0.0624089	0.697002	0.0897419	0.385166
Lipid	Triacylglycerols	TAG54:5-FA20:4	0.379315	-0.0626269	0.696889	0.0899135	0.385478
Lipid	Triacylglycerols	TAG58:7-FA18:1	0.3755	-0.0670568	0.694594	0.0934605	0.391783
Lipid	Triacylglycerols	TAG56:5-FA18:0	0.373392	-0.0694965	0.693323	0.0954636	0.395221
Lipid	Triacylglycerols	TAG55:7-FA15:0	0.372804	-0.0701762	0.692968	0.0960281	0.396175
Lipid	Triacylglycerols	TAG58:8-FA18:1	0.3727	-0.0702967	0.692906	0.0961284	0.396343
Lipid	Triacylglycerols	TAG56:5-FA20:3	0.372682	-0.0703177	0.692895	0.0961459	0.396373
Lipid	Phosphatidylcholines	PC(18:2/20:1)	0.371768	-0.0713736	0.692342	0.0970292	0.39785
Lipid	Triacylglycerols	TAG56:5-FA18:1	0.371403	-0.0717941	0.692122	0.0973828	0.398436
Metabolite	Alpha amino acids and derivatives	Serine	0.369172	-0.0743663	0.690773	0.0995696	0.402826
Lipid	Triacylglycerols	TAG56:6-FA18:2	0.363175	-0.08125	0.687134	0.105624	0.414484
Lipid	Phosphatidylcholines	PC(20:0/18:1)	0.361743	-0.0828879	0.686263	0.107109	0.417237
Lipid	Phosphatidylcholines	PC(18:0/16:1)	0.360286	-0.084551	0.685376	0.108635	0.420023
Lipid	Triacylglycerols	TAG42:0-FA14:0	0.358557	-0.0865218	0.684322	0.110466	0.423314
Lipid	Phosphatidylcholines	PC(18:2/20:2)	0.357015	-0.0882767	0.68338	0.112118	0.426233
Lipid	Triacylglycerols	TAG56:4-FA20:4	0.354703	-0.090903	0.681967	0.114629	0.430581
Lipid	Phosphatidylethanolamines	PE(16:0/20:3)	0.353288	-0.0925068	0.6811	0.116185	0.433224
Lipid	Sphingomyelins	SM(20:0)	0.352112	-0.0938383	0.68038	0.11749	0.435411
Lipid	Phosphatidylethanolamines	PE(18:2/18:2)	0.348933	-0.0974298	0.678428	0.121071	0.441277
Metabolite	Alpha amino acids and derivatives	Leucine	0.347435	-0.0991174	0.677507	0.122785	0.444016
Lipid	Triacylglycerols	TAG58:7-FA16:0	0.347116	-0.0994771	0.677311	0.123153	0.444598
Lipid	Phosphatidylethanolamines	PE(18:1/20:4)	0.347065	-0.0995347	0.677279	0.123212	0.444692
Lipid	Hexosylceramides	HCER(16:0)	0.346954	-0.0996588	0.677211	0.123339	0.444892
Lipid	Triacylglycerols	TAG56:9-FA20:4	0.346783	-0.0998514	0.677106	0.123536	0.445204
Lipid	Phosphatidylcholines	PC(18:0/18:1)	0.342272	-0.104916	0.674325	0.128826	0.45334
Lipid	Triacylglycerols	TAG58:8-FA22:6	0.341883	-0.105352	0.674084	0.12929	0.454035
Lipid	Phosphatidylethanolamines	PE(18:0/20:4)	0.339637	-0.107864	0.672695	0.13199	0.458025
Lipid	Phosphatidylcholines	PC(17:0/18:2)	0.338937	-0.108646	0.672262	0.13284	0.459262
Lipid	Triacylglycerols	TAG54:4-FA20:4	0.338855	-0.108738	0.672211	0.13294	0.459407
Lipid	Triacylglycerols	TAG45:0-FA15:0	0.336927	-0.110888	0.671017	0.135301	0.462791
Lipid	Phosphatidylcholines	PC(18:1/18:3)	0.335643	-0.112318	0.67022	0.13689	0.465031
Lipid	Phosphatidylcholines	PC(16:0/18:3)	0.33515	-0.112866	0.669914	0.137504	0.465887
Lipid	Triacylglycerols	TAG56:4-FA18:0	0.33478	-0.113278	0.669684	0.137966	0.46653
Lipid	Phosphatidylethanolamines	PE(18:0/18:2)	0.334412	-0.113687	0.669455	0.138426	0.467166
Lipid	Triacylglycerols	TAG50:3-FA14:0	0.332894	-0.115372	0.668512	0.140336	0.469784
Lipid	Diacylglycerols	DAG(16:0/20:4)	0.33164	-0.116763	0.667731	0.141929	0.471934
Lipid	Triacylglycerols	TAG56:8-FA16:1	0.330892	-0.117592	0.667265	0.142885	0.473211
Lipid	Triacylglycerols	TAG58:7-FA18:0	0.32989	-0.118701	0.666641	0.144173	0.474915
Lipid	Triacylglycerols	TAG56:4-FA20:3	0.326994	-0.1219	0.664833	0.14794	0.479795
Lipid	Triacylglycerols	TAG51:2-FA15:0	0.325971	-0.123028	0.664194	0.149287	0.481504
Lipid	Phosphatidylethanolamines	PE(O-18:0/18:1)	0.324322	-0.124844	0.663162	0.151477	0.484243
Lipid	Triacylglycerols	TAG48:3-FA12:0	0.323507	-0.12574	0.662652	0.152568	0.485588
Lipid	Triacylglycerols	TAG54:8-FA20:4	0.320871	-0.128634	0.660999	0.156132	0.489905
Lipid	Triacylglycerols	TAG50:4-FA14:1	0.319139	-0.130531	0.659911	0.158505	0.492712
Lipid	Phosphatidylcholines	PC(18:0/18:3)	0.318704	-0.131007	0.659638	0.159104	0.493413
Lipid	Triacylglycerols	TAG60:11-FA22:6	0.31788	-0.131908	0.659119	0.160246	0.494738
Lipid	Triacylglycerols	TAG58:9-FA22:6	0.317854	-0.131936	0.659103	0.160281	0.494779
Lipid	Triacylglycerols	TAG52:4-FA20:4	0.317796	-0.131999	0.659067	0.160362	0.494872
Lipid	Triacylglycerols	TAG56:6-FA18:0	0.316377	-0.13355	0.658173	0.162342	0.497141
Lipid	Triacylglycerols	TAG56:4-FA20:2	0.315057	-0.134989	0.657342	0.164196	0.499235
Lipid	Triacylglycerols	TAG56:5-FA22:4	0.314099	-0.136032	0.656737	0.165553	0.500748
Lipid	Triacylglycerols	TAG58:6-FA22:5	0.313974	-0.136169	0.656658	0.165731	0.500946
Metabolite	Fatty Acyls	Tetradecanoylcarnitine	0.312609	-0.137654	0.655796	0.167678	0.503087
Lipid	Triacylglycerols	TAG54:5-FA20:3	0.311644	-0.138703	0.655187	0.169064	0.504592
Lipid	Free fatty acids	FFA(22:4)	0.311371	-0.139	0.655014	0.169458	0.505017
Lipid	Triacylglycerols	TAG56:4-FA18:1	0.311331	-0.139043	0.654989	0.169515	0.505078
Lipid	Triacylglycerols	TAG55:2-FA18:1	0.309178	-0.141378	0.653627	0.17264	0.508405
Lipid	Triacylglycerols	TAG56:8-FA18:1	0.308092	-0.142555	0.652938	0.174234	0.51007
Lipid	Triacylglycerols	TAG45:1-FA15:0	0.306265	-0.144531	0.651779	0.176934	0.51285
Lipid	Hexosylceramides	HCER(24:1)	0.30598	-0.144838	0.651599	0.177357	0.51328
Lipid	Triacylglycerols	TAG48:4-FA20:4	0.305352	-0.145516	0.6512	0.178294	0.514228
Lipid	Triacylglycerols	TAG58:6-FA16:0	0.304042	-0.14693	0.650367	0.180258	0.516196
Lipid	Triacylglycerols	TAG52:5-FA14:0	0.303919	-0.147062	0.650289	0.180443	0.516379
Metabolite	Alpha amino acids and derivatives	Proline	0.303575	-0.147433	0.65007	0.180962	0.516894
Lipid	Diacylglycerols	DAG(18:1/20:4)	0.303505	-0.147508	0.650026	0.181067	0.516997
Lipid	Phosphatidylethanolamines	PE(18:0/20:3)	0.302122	-0.148998	0.649146	0.183164	0.519056
Lipid	Sphingomyelins	SM(22:0)	0.299267	-0.152065	0.647326	0.187542	0.523431
Lipid	Phosphatidylethanolamines	PE(16:0/22:6)	0.297371	-0.154098	0.646115	0.19049	0.526303
Lipid	Triacylglycerols	TAG56:7-FA16:1	0.29712	-0.154366	0.645955	0.190882	0.52668
Lipid	Triacylglycerols	TAG56:4-FA22:4	0.296655	-0.154864	0.645657	0.191611	0.527379
Lipid	Phosphatidylethanolamines	PE(O-18:0/18:2)	0.295997	-0.155568	0.645236	0.192645	0.528366
Lipid	Triacylglycerols	TAG40:0-FA12:0	0.294439	-0.157233	0.644239	0.195108	0.530687
Lipid	Triacylglycerols	TAG58:9-FA18:2	0.293524	-0.158209	0.643653	0.196564	0.532042
Lipid	Triacylglycerols	TAG51:4-FA15:0	0.293424	-0.158316	0.643589	0.196724	0.53219
Lipid	Triacylglycerols	TAG58:7-FA22:6	0.293069	-0.158695	0.643361	0.197292	0.532714
Lipid	Triacylglycerols	TAG52:3-FA14:0	0.292145	-0.15968	0.642769	0.198774	0.534072
Lipid	Phosphatidylethanolamines	PE(18:1/22:6)	0.290476	-0.161456	0.641698	0.201469	0.536509
Lipid	Triacylglycerols	TAG57:2-FA18:1	0.290191	-0.16176	0.641514	0.201932	0.536923
Lipid	Triacylglycerols	TAG40:0-FA14:0	0.289483	-0.162512	0.641059	0.203084	0.537948
Lipid	Triacylglycerols	TAG52:4-FA14:0	0.287547	-0.164568	0.639813	0.20626	0.540735
Lipid	Phosphatidylcholines	PC(18:0/18:2)	0.286105	-0.166096	0.638885	0.208645	0.54279
Lipid	Triacylglycerols	TAG52:4-FA16:1	0.285949	-0.166261	0.638784	0.208904	0.543011
Lipid	Triacylglycerols	TAG58:6-FA18:0	0.285165	-0.167091	0.638278	0.210211	0.544122
Lipid	Triacylglycerols	TAG54:4-FA22:4	0.284744	-0.167536	0.638007	0.210914	0.544716
Lipid	Phosphatidylethanolamines	PE(16:0/16:1)	0.282251	-0.17017	0.636396	0.215113	0.548207
Lipid	Triacylglycerols	TAG58:9-FA18:1	0.279627	-0.172935	0.634698	0.21959	0.55183
Lipid	Triacylglycerols	TAG56:7-FA22:5	0.279456	-0.173115	0.634588	0.219884	0.552064
Lipid	Triacylglycerols	TAG51:3-FA18:2	0.278869	-0.173733	0.634207	0.220895	0.552867
Lipid	Phosphatidylethanolamines	PE(18:0/18:3)	0.277616	-0.17505	0.633395	0.223064	0.554572
Lipid	Triacylglycerols	TAG53:3-FA17:0	0.275164	-0.177622	0.631802	0.227347	0.557874
Lipid	Triacylglycerols	TAG42:0-FA12:0	0.274777	-0.178027	0.631551	0.228027	0.55839
Lipid	Triacylglycerols	TAG53:3-FA18:2	0.272691	-0.18021	0.630193	0.231721	0.561157
Lipid	Triacylglycerols	TAG53:2-FA17:0	0.27218	-0.180744	0.62986	0.232632	0.561831
Lipid	Triacylglycerols	TAG52:6-FA20:4	0.271239	-0.181726	0.629247	0.234314	0.563064
Lipid	Triacylglycerols	TAG44:2-FA14:0	0.271197	-0.18177	0.62922	0.23439	0.563119
Lipid	Triacylglycerols	TAG50:2-FA14:0	0.271094	-0.181878	0.629152	0.234575	0.563254
Lipid	Triacylglycerols	TAG45:1-FA18:1	0.271013	-0.181962	0.629099	0.23472	0.56336
Lipid	Triacylglycerols	TAG58:10-FA22:6	0.270218	-0.182791	0.628581	0.236149	0.564396
Lipid	Triacylglycerols	TAG48:2-FA12:0	0.26985	-0.183175	0.628341	0.236813	0.564874
Lipid	Phosphatidylethanolamines	PE(18:0/22:6)	0.26979	-0.183238	0.628302	0.236922	0.564952
Metabolite	Alpha amino acids and derivatives	2-Aminoisobutyrate	0.269551	-0.183486	0.628146	0.237352	0.565261
Lipid	Triacylglycerols	TAG55:1-FA18:1	0.269387	-0.183657	0.628039	0.237649	0.565474
Lipid	Phosphatidylcholines	PC(18:1/22:5)	0.266107	-0.187069	0.625894	0.243632	0.569679
Lipid	Triacylglycerols	TAG54:5-FA16:1	0.265544	-0.187654	0.625526	0.244668	0.570393
Lipid	Triacylglycerols	TAG53:2-FA18:1	0.264515	-0.188721	0.624852	0.24657	0.571692
Lipid	Triacylglycerols	TAG54:4-FA20:3	0.26443	-0.18881	0.624796	0.246728	0.571799
Lipid	Triacylglycerols	TAG54:4-FA16:0	0.263716	-0.18955	0.624328	0.248053	0.572695
Lipid	Triacylglycerols	TAG56:6-FA18:1	0.262118	-0.191204	0.623279	0.251036	0.574687
Lipid	Triacylglycerols	TAG52:7-FA18:1	0.261444	-0.191901	0.622837	0.252302	0.575522
Lipid	Triacylglycerols	TAG54:5-FA22:4	0.260089	-0.193302	0.621945	0.254859	0.577191
Lipid	Triacylglycerols	TAG51:4-FA20:4	0.259896	-0.193501	0.621818	0.255225	0.577428
Metabolite	Alpha amino acids and derivatives	Creatinine	0.259029	-0.194395	0.621248	0.25687	0.578487
Lipid	Phosphatidylcholines	PC(16:0/20:4)	0.257121	-0.196361	0.619992	0.260515	0.580799
Lipid	Triacylglycerols	TAG54:4-FA18:1	0.256924	-0.196563	0.619862	0.260893	0.581036
Metabolite	Alpha amino acids and derivatives	SDMA	0.256487	-0.197013	0.619574	0.261733	0.581562
Lipid	Sphingomyelins	SM(22:1)	0.256395	-0.197108	0.619513	0.261911	0.581673
Lipid	Triacylglycerols	TAG52:5-FA20:4	0.256236	-0.197272	0.619408	0.262218	0.581864
Lipid	Triacylglycerols	TAG44:2-FA12:0	0.253637	-0.199942	0.617692	0.267256	0.584955
Lipid	Triacylglycerols	TAG54:5-FA16:0	0.253467	-0.200116	0.617579	0.267587	0.585156
Lipid	Phosphatidylethanolamines	PE(16:0/20:4)	0.252811	-0.200789	0.617145	0.26887	0.585928
Lipid	Triacylglycerols	TAG55:3-FA18:1	0.251539	-0.202092	0.616304	0.271368	0.587417
Lipid	Triacylglycerols	TAG50:3-FA14:1	0.251084	-0.202558	0.616003	0.272265	0.587946
Lipid	Triacylglycerols	TAG56:4-FA20:1	0.250366	-0.203293	0.615527	0.273685	0.58878
Lipid	Triacylglycerols	TAG42:1-FA14:0	0.250318	-0.203342	0.615495	0.273779	0.588835
Lipid	Triacylglycerols	TAG54:4-FA16:1	0.250249	-0.203412	0.615449	0.273916	0.588915
Lipid	Triacylglycerols	TAG54:3-FA18:1	0.250206	-0.203456	0.615421	0.274001	0.588964
Metabolite	Quinolines and derivatives	Kynurenate	0.250108	-0.203556	0.615356	0.274195	0.589078
Metabolite	Indoles and derivatives	5-Hydroxyindoleacetate	0.249527	-0.20415	0.614971	0.275348	0.589748
Metabolite	Alpha amino acids and derivatives	4-L-Hydroxyproline	0.248646	-0.20505	0.614387	0.277102	0.59076
Lipid	Triacylglycerols	TAG42:1-FA18:1	0.246846	-0.206886	0.613191	0.280708	0.592811
Lipid	Phosphatidylcholines	PC(15:0/20:4)	0.245589	-0.208167	0.612356	0.283244	0.594231
Lipid	Phosphatidylethanolamines	PE(16:0/18:3)	0.244733	-0.209038	0.611786	0.284979	0.595191
Lipid	Triacylglycerols	TAG56:7-FA18:2	0.242572	-0.211234	0.610346	0.289388	0.597594
Lipid	Triacylglycerols	TAG54:4-FA20:2	0.242548	-0.211258	0.61033	0.289437	0.59762
Metabolite	Alpha amino acids and derivatives	Valine	0.241643	-0.212176	0.609727	0.291296	0.598617
Metabolite	Alpha amino acids and derivatives	Methionine	0.240767	-0.213065	0.609142	0.293104	0.599577
Lipid	Phosphatidylcholines	PC(16:0/20:1)	0.240216	-0.213623	0.608774	0.294243	0.600178
Lipid	Triacylglycerols	TAG54:3-FA20:3	0.23806	-0.215805	0.607333	0.29873	0.60251
Lipid	Triacylglycerols	TAG56:7-FA18:1	0.236722	-0.217156	0.606437	0.301534	0.603941
Lipid	Phosphatidylcholines	PC(18:1/20:4)	0.23481	-0.219084	0.605156	0.30557	0.605967
Lipid	Triacylglycerols	TAG44:1-FA18:1	0.233502	-0.220401	0.604278	0.308351	0.607339
Lipid	Triacylglycerols	TAG56:7-FA18:0	0.232417	-0.221492	0.603549	0.310667	0.608468
Lipid	Triacylglycerols	TAG56:5-FA16:0	0.231236	-0.222679	0.602755	0.313204	0.60969
Lipid	Triacylglycerols	TAG44:2-FA18:2	0.231042	-0.222874	0.602624	0.31362	0.609889
Lipid	Triacylglycerols	TAG52:3-FA16:1	0.230705	-0.223212	0.602397	0.314347	0.610235
Lipid	Triacylglycerols	TAG55:7-FA22:6	0.230367	-0.223552	0.60217	0.315077	0.610582
Lipid	Triacylglycerols	TAG52:8-FA18:2	0.229964	-0.223955	0.601899	0.315946	0.610994
Lipid	Triacylglycerols	TAG50:4-FA14:0	0.22981	-0.224109	0.601795	0.316279	0.611151
Lipid	Triacylglycerols	TAG56:8-FA22:6	0.229185	-0.224736	0.601374	0.317634	0.611788
Lipid	Phosphatidylethanolamines	PE(18:1/16:1)	0.229014	-0.224908	0.601259	0.318006	0.611963
Lipid	Triacylglycerols	TAG52:6-FA14:0	0.228751	-0.225172	0.601081	0.318578	0.61223
Lipid	Triacylglycerols	TAG56:4-FA16:0	0.226703	-0.227221	0.5997	0.323048	0.614294
Lipid	Phosphatidylcholines	PC(20:0/18:2)	0.226087	-0.227836	0.599284	0.324399	0.614909
Lipid	Triacylglycerols	TAG51:2-FA18:1	0.225348	-0.228574	0.598785	0.326025	0.615644
Lipid	Phosphatidylcholines	PC(18:1/20:2)	0.225289	-0.228633	0.598745	0.326156	0.615703
Lipid	Triacylglycerols	TAG49:3-FA15:0	0.224887	-0.229034	0.598474	0.327042	0.616101
Lipid	Phosphatidylethanolamines	PE(18:0/20:2)	0.222398	-0.231515	0.59679	0.332565	0.618546
Lipid	Triacylglycerols	TAG56:3-FA20:2	0.222277	-0.231637	0.596707	0.332837	0.618665
Lipid	Triacylglycerols	TAG49:2-FA14:0	0.222156	-0.231756	0.596626	0.333105	0.618782
Lipid	Triacylglycerols	TAG56:3-FA18:1	0.221165	-0.232743	0.595954	0.335323	0.619744
Lipid	Triacylglycerols	TAG53:1-FA18:1	0.221159	-0.232748	0.59595	0.335336	0.61975
Lipid	Triacylglycerols	TAG47:1-FA15:0	0.220054	-0.233847	0.5952	0.337818	0.620815
Lipid	Triacylglycerols	TAG51:4-FA18:2	0.218368	-0.23552	0.594055	0.341625	0.622425
Lipid	Triacylglycerols	TAG51:1-FA15:0	0.217647	-0.236235	0.593565	0.343262	0.623109
Lipid	Triacylglycerols	TAG56:8-FA18:2	0.216581	-0.237291	0.59284	0.345689	0.624114
Metabolite	Alpha amino acids and derivatives	Glycine	0.2164	-0.237471	0.592717	0.346103	0.624285
Lipid	Triacylglycerols	TAG52:5-FA20:3	0.215857	-0.238008	0.592347	0.347343	0.624793
Lipid	Triacylglycerols	TAG53:4-FA18:2	0.215134	-0.238723	0.591855	0.349	0.625468
Lipid	Triacylglycerols	TAG48:3-FA18:1	0.215021	-0.238835	0.591778	0.34926	0.625573
Lipid	Triacylglycerols	TAG60:11-FA22:5	0.213412	-0.240425	0.590681	0.352965	0.627063
Lipid	Triacylglycerols	TAG49:3-FA18:2	0.21335	-0.240485	0.590639	0.353106	0.627119
Lipid	Triacylglycerols	TAG50:4-FA18:2	0.21296	-0.240871	0.590372	0.354009	0.627478
Lipid	Phosphatidylcholines	PC(18:2/18:3)	0.212287	-0.241535	0.589913	0.355568	0.628095
Lipid	Phosphatidylcholines	PC(18:0/18:0)	0.211568	-0.242243	0.589422	0.357237	0.628751
Lipid	Triacylglycerols	TAG48:4-FA12:0	0.211191	-0.242614	0.589165	0.358115	0.629093
Lipid	Triacylglycerols	TAG54:4-FA22:1	0.21072	-0.243078	0.588843	0.359213	0.629521
Lipid	Triacylglycerols	TAG44:1-FA14:0	0.210494	-0.243301	0.588688	0.359741	0.629725
Lipid	Triacylglycerols	TAG54:7-FA22:5	0.209378	-0.244399	0.587925	0.362352	0.630731
Lipid	Phosphatidylcholines	PC(18:0/20:4)	0.209184	-0.244589	0.587792	0.362806	0.630904
Lipid	Triacylglycerols	TAG54:6-FA22:5	0.20889	-0.244879	0.587591	0.363498	0.631168
Lipid	Triacylglycerols	TAG54:8-FA22:6	0.208798	-0.244969	0.587528	0.363714	0.63125
Lipid	Triacylglycerols	TAG56:7-FA22:4	0.208283	-0.245475	0.587175	0.364926	0.63171
Lipid	Triacylglycerols	TAG49:2-FA18:1	0.208023	-0.24573	0.586997	0.365537	0.631941
Lipid	Triacylglycerols	TAG52:2-FA14:0	0.207783	-0.245966	0.586833	0.366102	0.632155
Lipid	Triacylglycerols	TAG48:4-FA18:2	0.207471	-0.246272	0.586619	0.366839	0.632432
Metabolite	Phenols	Normetanephrine	0.207213	-0.246526	0.586442	0.36745	0.632661
Lipid	Triacylglycerols	TAG49:1-FA15:0	0.206958	-0.246776	0.586267	0.368051	0.632886
Lipid	Triacylglycerols	TAG54:7-FA22:6	0.206911	-0.246822	0.586235	0.368162	0.632927
Lipid	Triacylglycerols	TAG50:4-FA20:3	0.20655	-0.247176	0.585987	0.369018	0.633246
Lipid	Triacylglycerols	TAG54:6-FA16:1	0.206405	-0.247319	0.585888	0.369363	0.633374
Metabolite	Purines and derivatives	Xanthine	0.20542	-0.248284	0.585212	0.371701	0.634239
Lipid	Triacylglycerols	TAG44:1-FA12:0	0.203413	-0.250248	0.583833	0.376493	0.635984
Lipid	Triacylglycerols	TAG54:3-FA20:2	0.201682	-0.251939	0.582642	0.380655	0.637472
Lipid	Triacylglycerols	TAG49:2-FA15:0	0.2013	-0.252312	0.582379	0.381577	0.637797
Lipid	Triacylglycerols	TAG56:3-FA18:0	0.199548	-0.254021	0.581171	0.385822	0.639283
Lipid	Triacylglycerols	TAG56:3-FA20:1	0.199185	-0.254374	0.580921	0.386704	0.639588
Lipid	Triacylglycerols	TAG50:4-FA20:4	0.199007	-0.254547	0.580798	0.387136	0.639738
Lipid	Triacylglycerols	TAG52:4-FA20:2	0.198486	-0.255055	0.580439	0.388407	0.640175
Lipid	Triacylglycerols	TAG56:6-FA22:5	0.198384	-0.255154	0.580368	0.388656	0.64026
Metabolite	Fatty Acyls	Dodecanoylcarnitine	0.197396	-0.256115	0.579686	0.391071	0.641084
Lipid	Triacylglycerols	TAG48:3-FA18:2	0.197272	-0.256236	0.5796	0.391375	0.641187
Lipid	Phosphatidylcholines	PC(18:1/20:3)	0.196909	-0.256589	0.579349	0.392265	0.641489
Lipid	Triacylglycerols	TAG54:3-FA16:0	0.196846	-0.25665	0.579306	0.392419	0.641541
Lipid	Triacylglycerols	TAG55:3-FA18:2	0.196587	-0.256901	0.579127	0.393054	0.641755
Lipid	Triacylglycerols	TAG50:3-FA18:1	0.196235	-0.257243	0.578884	0.393918	0.642046
Lipid	Triacylglycerols	TAG51:2-FA18:2	0.196172	-0.257305	0.57884	0.394075	0.642098
Lipid	Triacylglycerols	TAG53:2-FA18:2	0.19586	-0.257608	0.578624	0.394842	0.642355
Lipid	Triacylglycerols	TAG47:2-FA18:1	0.195649	-0.257812	0.578478	0.39536	0.642528
Lipid	Triacylglycerols	TAG56:7-FA22:6	0.19544	-0.258015	0.578333	0.395877	0.6427
Metabolite	Alpha amino acids and derivatives	Arginine	0.194597	-0.258833	0.57775	0.397956	0.64339
Lipid	Triacylglycerols	TAG55:1-FA16:0	0.193976	-0.259435	0.57732	0.399493	0.643896
Lipid	Triacylglycerols	TAG56:7-FA16:0	0.192868	-0.260508	0.576552	0.402244	0.645004
Lipid	Triacylglycerols	TAG52:3-FA18:1	0.190337	-0.262956	0.574795	0.408567	0.647509
Lipid	Triacylglycerols	TAG48:5-FA18:2	0.190222	-0.263067	0.574715	0.408855	0.647622
Lipid	Triacylglycerols	TAG51:1-FA18:1	0.189784	-0.26349	0.574411	0.409955	0.648052
Lipid	Triacylglycerols	TAG46:2-FA12:0	0.189699	-0.263572	0.574352	0.410168	0.648135
Lipid	Ceramides	CER(22:0)	0.189639	-0.26363	0.57431	0.410319	0.648193
Lipid	Triacylglycerols	TAG54:3-FA18:0	0.188767	-0.264471	0.573704	0.412515	0.649044
Lipid	Triacylglycerols	TAG54:5-FA22:5	0.188582	-0.26465	0.573575	0.412982	0.649224
Lipid	Triacylglycerols	TAG50:4-FA18:1	0.188155	-0.265061	0.573278	0.414059	0.649638
Lipid	Triacylglycerols	TAG46:3-FA18:2	0.187709	-0.265491	0.572967	0.415188	0.650071
Lipid	Triacylglycerols	TAG48:1-FA12:0	0.186371	-0.266779	0.572035	0.41858	0.65136
Lipid	Triacylglycerols	TAG54:4-FA18:2	0.184384	-0.26869	0.570649	0.423648	0.653255
Lipid	Triacylglycerols	TAG50:3-FA18:2	0.184018	-0.269041	0.570394	0.424583	0.653601
Lipid	Triacylglycerols	TAG44:2-FA18:1	0.182613	-0.270389	0.569412	0.42819	0.654925
Lipid	Triacylglycerols	TAG42:0-FA16:0	0.181868	-0.271103	0.568891	0.43011	0.655623
Lipid	Triacylglycerols	TAG56:6-FA20:2	0.181637	-0.271324	0.56873	0.430704	0.655838
Lipid	Triacylglycerols	TAG54:7-FA16:1	0.180718	-0.272204	0.568086	0.43308	0.656694
Lipid	Triacylglycerols	TAG47:0-FA15:0	0.180718	-0.272204	0.568086	0.433081	0.656694
Lipid	Triacylglycerols	TAG51:2-FA16:1	0.17976	-0.273121	0.567416	0.435563	0.65758
Lipid	Triacylglycerols	TAG56:8-FA22:5	0.179182	-0.273674	0.56701	0.437067	0.658113
Lipid	Triacylglycerols	TAG48:4-FA18:1	0.178761	-0.274076	0.566715	0.438161	0.658499
Lipid	Triacylglycerols	TAG56:9-FA22:6	0.177523	-0.275258	0.565847	0.441392	0.65963
Lipid	Phosphatidylcholines	PC(18:0/14:0)	0.177121	-0.275641	0.565564	0.442444	0.659996
Lipid	Triacylglycerols	TAG54:6-FA16:0	0.17609	-0.276625	0.56484	0.445147	0.660929
Lipid	Triacylglycerols	TAG52:3-FA20:3	0.175257	-0.277419	0.564254	0.447339	0.66168
Lipid	Triacylglycerols	TAG42:1-FA12:0	0.175091	-0.277577	0.564137	0.447776	0.661829
Lipid	Diacylglycerols	DAG(18:1/20:2)	0.174752	-0.277899	0.563899	0.448669	0.662132
Lipid	Triacylglycerols	TAG50:5-FA20:4	0.17471	-0.277938	0.56387	0.448778	0.662169
Lipid	Triacylglycerols	TAG50:1-FA14:0	0.174516	-0.278123	0.563733	0.44929	0.662343
Lipid	Sphingomyelins	SM(24:1)	0.173976	-0.278638	0.563353	0.450718	0.662825
Lipid	Triacylglycerols	TAG46:2-FA18:1	0.173037	-0.27953	0.562692	0.453204	0.66366
Lipid	Triacylglycerols	TAG52:7-FA22:6	0.173016	-0.27955	0.562677	0.45326	0.663679
Lipid	Triacylglycerols	TAG54:2-FA18:1	0.172339	-0.280193	0.5622	0.455055	0.664277
Lipid	Triacylglycerols	TAG51:4-FA16:1	0.172146	-0.280376	0.562064	0.455567	0.664447
Lipid	Triacylglycerols	TAG50:2-FA14:1	0.171119	-0.281351	0.56134	0.458302	0.66535
Lipid	Triacylglycerols	TAG46:2-FA18:2	0.171091	-0.281378	0.56132	0.458378	0.665375
Lipid	Triacylglycerols	TAG46:1-FA12:0	0.170605	-0.281839	0.560977	0.459674	0.6658
Metabolite	Alpha amino acids and derivatives	SAH	0.170543	-0.281897	0.560933	0.459839	0.665854
Lipid	Triacylglycerols	TAG54:5-FA20:2	0.169853	-0.282551	0.560446	0.461684	0.666455
Lipid	Triacylglycerols	TAG52:2-FA18:1	0.168739	-0.283607	0.559659	0.464671	0.667421
Lipid	Triacylglycerols	TAG49:0-FA15:0	0.167932	-0.28437	0.559088	0.466841	0.668116
Lipid	Triacylglycerols	TAG46:3-FA14:0	0.16582	-0.286366	0.557593	0.472543	0.66992
Lipid	Triacylglycerols	TAG52:5-FA16:1	0.16573	-0.286451	0.557529	0.472786	0.669996
Lipid	Triacylglycerols	TAG56:7-FA18:3	0.165498	-0.286669	0.557365	0.473414	0.670192
Lipid	Triacylglycerols	TAG48:2-FA18:1	0.165375	-0.286785	0.557278	0.473748	0.670296
Lipid	Triacylglycerols	TAG53:1-FA17:0	0.164864	-0.287268	0.556915	0.475135	0.670728
Lipid	Triacylglycerols	TAG51:3-FA16:1	0.164524	-0.287588	0.556674	0.476058	0.671015
Lipid	Triacylglycerols	TAG51:1-FA17:0	0.16446	-0.287649	0.556628	0.476234	0.671069
Lipid	Triacylglycerols	TAG54:3-FA16:1	0.161771	-0.29018	0.55472	0.48357	0.673313
Metabolite	Alpha amino acids and derivatives	Dimethylglycine	0.161707	-0.29024	0.554674	0.483746	0.673366
Lipid	Triacylglycerols	TAG47:2-FA15:0	0.161224	-0.290694	0.55433	0.485071	0.673766
Lipid	Phosphatidylethanolamines	PE(18:0/22:4)	0.160403	-0.291466	0.553747	0.487326	0.67462
Lipid	Triacylglycerols	TAG49:2-FA18:2	0.15729	-0.294386	0.551528	0.495927	0.67791
Lipid	Sphingomyelins	SM(16:0)	0.156698	-0.29494	0.551106	0.497569	0.678529
Lipid	Triacylglycerols	TAG54:2-FA20:2	0.156121	-0.29548	0.550693	0.499175	0.679131
Lipid	Diacylglycerols	DAG(14:1/18:1)	0.155624	-0.295944	0.550339	0.500557	0.679647
Lipid	Triacylglycerols	TAG49:1-FA14:0	0.154997	-0.296531	0.54989	0.502307	0.680298
Lipid	Triacylglycerols	TAG52:4-FA20:3	0.154873	-0.296646	0.549802	0.502653	0.680426
Lipid	Triacylglycerols	TAG57:3-FA18:2	0.1548	-0.296714	0.54975	0.502855	0.680501
Lipid	Triacylglycerols	TAG46:1-FA18:1	0.154403	-0.297086	0.549466	0.503966	0.680911
Lipid	Triacylglycerols	TAG54:3-FA18:2	0.154222	-0.297255	0.549337	0.504472	0.681098
Lipid	Triacylglycerols	TAG53:1-FA16:0	0.154069	-0.297398	0.549227	0.504901	0.681256
Lipid	Triacylglycerols	TAG52:3-FA18:2	0.153067	-0.298332	0.54851	0.507708	0.682284
Lipid	Triacylglycerols	TAG54:6-FA22:6	0.152309	-0.29904	0.547967	0.509837	0.683059
Lipid	Triacylglycerols	TAG46:3-FA18:1	0.151803	-0.299511	0.547604	0.511262	0.683575
Lipid	Triacylglycerols	TAG52:2-FA16:1	0.151198	-0.300075	0.547171	0.512966	0.684189
Lipid	Triacylglycerols	TAG47:1-FA16:1	0.150919	-0.300334	0.546971	0.513752	0.684472
Lipid	Triacylglycerols	TAG50:2-FA18:1	0.149912	-0.301272	0.546248	0.516599	0.685489
Lipid	Triacylglycerols	TAG52:3-FA16:0	0.149561	-0.301598	0.545996	0.517592	0.685842
Lipid	Triacylglycerols	TAG47:1-FA18:1	0.148641	-0.302453	0.545335	0.520201	0.686764
Lipid	Triacylglycerols	TAG60:12-FA22:6	0.148621	-0.302472	0.545321	0.520257	0.686784
Lipid	Triacylglycerols	TAG58:10-FA18:2	0.147456	-0.303553	0.544484	0.523569	0.687945
Lipid	Triacylglycerols	TAG47:2-FA18:2	0.146639	-0.304311	0.543896	0.525898	0.688755
Lipid	Triacylglycerols	TAG50:5-FA18:1	0.145707	-0.305176	0.543225	0.528562	0.689675
Lipid	Triacylglycerols	TAG54:3-FA20:1	0.145693	-0.305189	0.543215	0.528602	0.689689
Lipid	Triacylglycerols	TAG56:5-FA18:2	0.145325	-0.30553	0.54295	0.529655	0.690051
Lipid	Triacylglycerols	TAG56:8-FA16:0	0.143955	-0.306797	0.541962	0.533584	0.691391
Lipid	Triacylglycerols	TAG52:2-FA20:2	0.143565	-0.307158	0.541681	0.534703	0.691771
Lipid	Triacylglycerols	TAG52:3-FA20:2	0.142436	-0.308201	0.540866	0.537954	0.692865
Lipid	Triacylglycerols	TAG52:4-FA22:1	0.141716	-0.308866	0.540346	0.540033	0.693561
Lipid	Phosphatidylethanolamines	PE(16:0/22:5)	0.141682	-0.308898	0.540322	0.540131	0.693593
Lipid	Triacylglycerols	TAG52:4-FA18:1	0.139746	-0.310683	0.538922	0.545737	0.695447
Lipid	Triacylglycerols	TAG49:2-FA16:1	0.138638	-0.311704	0.538119	0.548958	0.6965
Lipid	Phosphatidylcholines	PC(16:0/20:2)	0.138353	-0.311966	0.537913	0.549789	0.69677
Lipid	Triacylglycerols	TAG47:1-FA17:0	0.137634	-0.312628	0.537392	0.551884	0.697448
Lipid	Triacylglycerols	TAG52:2-FA16:0	0.136717	-0.313471	0.536726	0.554563	0.69846
Lipid	Triacylglycerols	TAG54:2-FA18:0	0.136331	-0.313825	0.536446	0.555692	0.698888
Lipid	Triacylglycerols	TAG50:2-FA20:2	0.135339	-0.314736	0.535726	0.558599	0.699984
Lipid	Triacylglycerols	TAG56:2-FA20:1	0.135152	-0.314908	0.53559	0.559147	0.70019
Lipid	Triacylglycerols	TAG56:10-FA18:2	0.13467	-0.31535	0.535241	0.560561	0.70072
Lipid	Triacylglycerols	TAG51:2-FA16:0	0.134536	-0.315473	0.535143	0.560955	0.700868
Lipid	Triacylglycerols	TAG56:6-FA16:0	0.133567	-0.316361	0.534438	0.563807	0.70193
Lipid	Triacylglycerols	TAG48:2-FA18:0	0.1329	-0.316972	0.533953	0.565772	0.702657
Lipid	Triacylglycerols	TAG52:6-FA18:1	0.132807	-0.317057	0.533886	0.566046	0.702758
Lipid	Triacylglycerols	TAG45:0-FA14:0	0.132654	-0.317197	0.533775	0.566497	0.702925
Lipid	Triacylglycerols	TAG52:3-FA20:1	0.131951	-0.31784	0.533263	0.568573	0.703688
Lipid	Triacylglycerols	TAG47:1-FA14:0	0.131624	-0.318139	0.533024	0.569541	0.704043
Lipid	Phosphatidylcholines	PC(14:0/20:4)	0.13009	-0.319542	0.531906	0.574089	0.705697
Lipid	Triacylglycerols	TAG46:3-FA12:0	0.129091	-0.320454	0.531177	0.577058	0.706767
Lipid	Triacylglycerols	TAG50:5-FA18:2	0.129081	-0.320463	0.531169	0.577088	0.706778
Lipid	Triacylglycerols	TAG40:0-FA16:0	0.128588	-0.320913	0.53081	0.578555	0.707304
Lipid	Triacylglycerols	TAG54:6-FA20:3	0.128433	-0.321054	0.530696	0.579017	0.707469
Lipid	Triacylglycerols	TAG48:2-FA18:2	0.128315	-0.321162	0.53061	0.579369	0.707595
Lipid	Triacylglycerols	TAG54:4-FA20:1	0.12806	-0.321394	0.530424	0.580127	0.707866
Lipid	Triacylglycerols	TAG51:3-FA17:0	0.127527	-0.321879	0.530035	0.581718	0.708432
Lipid	Triacylglycerols	TAG46:3-FA18:3	0.12727	-0.322114	0.529847	0.582486	0.708704
Lipid	Triacylglycerols	TAG51:2-FA17:0	0.125754	-0.323494	0.528738	0.587023	0.710303
Lipid	Triacylglycerols	TAG48:2-FA14:0	0.124591	-0.324552	0.527886	0.590515	0.711522
Lipid	Triacylglycerols	TAG44:0-FA12:0	0.12433	-0.324789	0.527694	0.591299	0.711794
Lipid	Triacylglycerols	TAG46:3-FA16:1	0.124175	-0.324929	0.527581	0.591764	0.711955
Lipid	Phosphatidylcholines	PC(16:0/20:3)	0.123371	-0.32566	0.526991	0.594186	0.712792
Lipid	Phosphatidylcholines	PC(18:0/20:3)	0.12261	-0.32635	0.526433	0.596481	0.713581
Lipid	Triacylglycerols	TAG42:1-FA16:1	0.122179	-0.326741	0.526117	0.597782	0.714026
Lipid	Triacylglycerols	TAG49:1-FA18:1	0.121852	-0.327038	0.525877	0.598769	0.714363
Lipid	Triacylglycerols	TAG55:2-FA18:2	0.120852	-0.327944	0.525142	0.601796	0.715391
Lipid	Triacylglycerols	TAG46:1-FA14:0	0.120843	-0.327952	0.525135	0.601824	0.7154
Lipid	Triacylglycerols	TAG52:4-FA22:4	0.120503	-0.32826	0.524885	0.602852	0.715748
Lipid	Triacylglycerols	TAG48:1-FA14:0	0.120397	-0.328355	0.524808	0.603173	0.715856
Lipid	Triacylglycerols	TAG56:4-FA18:2	0.119753	-0.328939	0.524334	0.605128	0.716514
Metabolite	Alpha amino acids and derivatives	Citrulline	0.119562	-0.329111	0.524194	0.605707	0.716708
Lipid	Triacylglycerols	TAG47:2-FA14:0	0.118261	-0.330288	0.523235	0.609665	0.718028
Lipid	Triacylglycerols	TAG58:10-FA20:5	0.117763	-0.330737	0.522869	0.61118	0.718531
Lipid	Phosphatidylcholines	PC(12:0/18:1)	0.11732	-0.331138	0.522542	0.612534	0.718978
Lipid	Triacylglycerols	TAG49:1-FA17:0	0.116696	-0.331701	0.522082	0.614438	0.719604
Lipid	Triacylglycerols	TAG56:7-FA20:5	0.116323	-0.332037	0.521807	0.615578	0.719978
Lipid	Triacylglycerols	TAG47:0-FA17:0	0.115784	-0.332523	0.52141	0.617226	0.720517
Lipid	Triacylglycerols	TAG55:4-FA18:1	0.114788	-0.33342	0.520674	0.620276	0.721509
Lipid	Triacylglycerols	TAG56:6-FA22:6	0.113947	-0.334178	0.520052	0.62286	0.722343
Lipid	Triacylglycerols	TAG51:1-FA16:0	0.112088	-0.33585	0.518677	0.628579	0.724173
Lipid	Free fatty acids	FFA(18:1)	0.110511	-0.337266	0.517509	0.633448	0.725711
Lipid	Triacylglycerols	TAG48:3-FA14:0	0.109652	-0.338036	0.516873	0.636105	0.726544
Lipid	Triacylglycerols	TAG44:2-FA16:1	0.10668	-0.340697	0.514665	0.645335	0.729396
Lipid	Triacylglycerols	TAG50:3-FA20:3	0.106624	-0.340747	0.514623	0.645511	0.72945
Lipid	Triacylglycerols	TAG52:3-FA20:0	0.105763	-0.341516	0.513983	0.648195	0.730268
Lipid	Triacylglycerols	TAG53:4-FA17:0	0.105455	-0.341792	0.513754	0.649156	0.73056
Lipid	Triacylglycerols	TAG56:5-FA22:5	0.105419	-0.341824	0.513727	0.649269	0.730594
Lipid	Free fatty acids	FFA(18:0)	0.105174	-0.342042	0.513545	0.650032	0.730825
Lipid	Triacylglycerols	TAG50:5-FA14:0	0.104935	-0.342256	0.513367	0.650779	0.731051
Lipid	Triacylglycerols	TAG56:3-FA16:0	0.10361	-0.343438	0.51238	0.654923	0.732297
Lipid	Triacylglycerols	TAG48:1-FA18:1	0.102719	-0.344232	0.511715	0.657716	0.733131
Lipid	Triacylglycerols	TAG52:6-FA22:6	0.102137	-0.344751	0.51128	0.659543	0.733673
Lipid	Triacylglycerols	TAG49:3-FA16:1	0.102082	-0.3448	0.511239	0.659716	0.733724
Lipid	Triacylglycerols	TAG52:2-FA20:1	0.101178	-0.345604	0.510564	0.662557	0.734563
Lipid	Triacylglycerols	TAG49:2-FA17:0	0.100651	-0.346073	0.510171	0.664214	0.73505
Lipid	Free fatty acids	FFA(20:1)	0.100331	-0.346357	0.509932	0.665222	0.735345
Lipid	Triacylglycerols	TAG53:1-FA18:0	0.0999225	-0.34672	0.509626	0.666508	0.735721
Lipid	Triacylglycerols	TAG44:0-FA16:0	0.0991019	-0.347449	0.509013	0.669097	0.736474
Lipid	Triacylglycerols	TAG53:2-FA16:0	0.0980233	-0.348406	0.508205	0.672504	0.737458
Lipid	Triacylglycerols	TAG54:2-FA20:1	0.0975316	-0.348843	0.507837	0.674059	0.737906
Lipid	Triacylglycerols	TAG50:3-FA16:1	0.0973194	-0.349031	0.507678	0.674731	0.738098
Lipid	Triacylglycerols	TAG52:2-FA18:2	0.0971761	-0.349158	0.50757	0.675185	0.738228
Lipid	Triacylglycerols	TAG55:5-FA18:1	0.0968575	-0.34944	0.507332	0.676194	0.738516
Lipid	Triacylglycerols	TAG52:1-FA18:1	0.0955288	-0.350617	0.506335	0.680408	0.739715
Lipid	Triacylglycerols	TAG53:0-FA16:0	0.0944418	-0.351579	0.505519	0.683863	0.740688
Lipid	Triacylglycerols	TAG44:3-FA18:2	0.0939197	-0.35204	0.505127	0.685524	0.741154
Lipid	Triacylglycerols	TAG56:8-FA18:3	0.0921986	-0.35356	0.503832	0.69101	0.742681
Lipid	Triacylglycerols	TAG49:1-FA16:0	0.0918815	-0.35384	0.503594	0.692023	0.74296
Lipid	Triacylglycerols	TAG54:1-FA18:1	0.0914029	-0.354262	0.503233	0.693552	0.743382
Lipid	Phosphatidylcholines	PC(18:1/22:4)	0.0909256	-0.354683	0.502874	0.695078	0.743801
Lipid	Phosphatidylethanolamines	PE(18:0/20:1)	0.09066	-0.354917	0.502674	0.695928	0.744033
Metabolite	Oxides	Trimethylamine N-oxide	0.0904683	-0.355086	0.502529	0.696541	0.744201
Lipid	Triacylglycerols	TAG44:1-FA16:1	0.0900728	-0.355434	0.502231	0.697808	0.744547
Lipid	Phosphatidylcholines	PC(18:2/18:2)	0.0885632	-0.356763	0.501092	0.702648	0.745859
Lipid	Triacylglycerols	TAG46:2-FA14:0	0.0883653	-0.356937	0.500943	0.703284	0.746031
Lipid	Triacylglycerols	TAG44:0-FA14:0	0.0881968	-0.357085	0.500816	0.703825	0.746176
Lipid	Diacylglycerols	DAG(14:0/16:0)	0.0880074	-0.357252	0.500673	0.704433	0.74634
Lipid	Triacylglycerols	TAG46:2-FA16:1	0.0873169	-0.357859	0.500151	0.706653	0.746935
Lipid	Triacylglycerols	TAG51:1-FA18:0	0.087163	-0.357994	0.500035	0.707148	0.747067
Metabolite	Alpha amino acids and derivatives	Lysine	0.0868213	-0.358294	0.499777	0.708248	0.747361
Lipid	Triacylglycerols	TAG50:1-FA18:1	0.0867795	-0.358331	0.499745	0.708382	0.747397
Metabolite	Organosulfonic acids	Taurocholate	0.0862924	-0.358759	0.499377	0.709951	0.747814
Lipid	Triacylglycerols	TAG45:0-FA16:0	0.0862585	-0.358788	0.499351	0.71006	0.747843
Lipid	Cholesteryl esters	CE(22:4)	0.0859795	-0.359033	0.49914	0.710959	0.748082
Lipid	Triacylglycerols	TAG58:10-FA22:5	0.0855815	-0.359382	0.498839	0.712242	0.748421
Metabolite	Pyrimidines and derivatives	Cytosine	0.0850392	-0.359858	0.498429	0.713991	0.748883
Lipid	Triacylglycerols	TAG50:2-FA18:2	0.0845125	-0.36032	0.49803	0.715692	0.74933
Lipid	Triacylglycerols	TAG51:0-FA17:0	0.0838836	-0.360871	0.497553	0.717723	0.749862
Lipid	Triacylglycerols	TAG47:0-FA14:0	0.083035	-0.361614	0.49691	0.720468	0.750577
Lipid	Triacylglycerols	TAG54:2-FA16:0	0.0826146	-0.361982	0.496591	0.721829	0.750931
Lipid	Phosphatidylcholines	PC(20:0/20:4)	0.0817928	-0.362701	0.495967	0.724492	0.751619
Lipid	Triacylglycerols	TAG52:8-FA16:1	0.0805302	-0.363804	0.495009	0.728589	0.75267
Metabolite	Sugar alcohols	Sorbitol	0.0787418	-0.365364	0.493649	0.734405	0.754147
Metabolite	Quaternary ammonium salts	Choline	0.0778462	-0.366145	0.492967	0.737322	0.754881
Metabolite	Organosulfonic acids	Taurine	0.0775171	-0.366432	0.492716	0.738395	0.75515
Lipid	Triacylglycerols	TAG52:5-FA18:1	0.0773251	-0.366599	0.49257	0.739022	0.755307
Lipid	Triacylglycerols	TAG50:2-FA18:0	0.0744705	-0.369081	0.490392	0.74835	0.757618
Lipid	Triacylglycerols	TAG51:4-FA18:3	0.0740541	-0.369443	0.490074	0.749714	0.757952
Lipid	Triacylglycerols	TAG53:4-FA18:3	0.0737862	-0.369676	0.489869	0.750591	0.758167
Lipid	Triacylglycerols	TAG50:1-FA16:0	0.073495	-0.369928	0.489647	0.751546	0.758399
Lipid	Triacylglycerols	TAG54:2-FA18:2	0.0732553	-0.370136	0.489464	0.752332	0.758591
Lipid	Triacylglycerols	TAG46:3-FA16:0	0.072701	-0.370617	0.48904	0.75415	0.759033
Lipid	Triacylglycerols	TAG52:7-FA16:0	0.0713904	-0.371753	0.488037	0.758454	0.760072
Metabolite	Pyrimidines and derivatives	Cytidine	0.0700627	-0.372903	0.48702	0.762821	0.761117
Lipid	Phosphatidylcholines	PC(18:0/20:2)	0.0697137	-0.373204	0.486752	0.76397	0.761391
Lipid	Triacylglycerols	TAG50:3-FA18:0	0.0677035	-0.374942	0.485209	0.770598	0.762957
Lipid	Triacylglycerols	TAG46:3-FA14:1	0.0662392	-0.376205	0.484084	0.775435	0.764087
Lipid	Triacylglycerols	TAG52:1-FA20:1	0.0657822	-0.376599	0.483732	0.776947	0.764438
Lipid	Phosphatidylcholines	PC(18:0/20:1)	0.0656529	-0.37671	0.483633	0.777375	0.764537
Lipid	Triacylglycerols	TAG52:3-FA18:0	0.0653324	-0.376987	0.483386	0.778435	0.764782
Lipid	Phosphatidylethanolamines	PE(P-16:0/18:1)	0.0636073	-0.378472	0.482058	0.784151	0.766095
Lipid	Triacylglycerols	TAG46:0-FA12:0	0.0629986	-0.378995	0.481588	0.78617	0.766556
Lipid	Triacylglycerols	TAG47:0-FA16:0	0.062964	-0.379025	0.481562	0.786285	0.766582
Lipid	Triacylglycerols	TAG49:0-FA17:0	0.0609042	-0.380794	0.479972	0.793128	0.768129
Lipid	Triacylglycerols	TAG46:0-FA18:0	0.0607587	-0.380919	0.479859	0.793612	0.768238
Lipid	Triacylglycerols	TAG46:0-FA14:0	0.0606487	-0.381013	0.479774	0.793978	0.76832
Lipid	Phosphatidylcholines	PC(14:0/20:3)	0.0594192	-0.382068	0.478824	0.79807	0.769234
Lipid	Triacylglycerols	TAG49:1-FA16:1	0.0572964	-0.383885	0.477181	0.805149	0.770797
Lipid	Triacylglycerols	TAG56:6-FA18:3	0.0566954	-0.384399	0.476715	0.807155	0.771237
Lipid	Free fatty acids	FFA(12:0)	0.0563831	-0.384666	0.476473	0.808198	0.771465
Lipid	Triacylglycerols	TAG45:1-FA16:0	0.0553877	-0.385517	0.4757	0.811525	0.772188
Lipid	Triacylglycerols	TAG47:2-FA16:1	0.0546254	-0.386168	0.475109	0.814075	0.77274
Lipid	Triacylglycerols	TAG54:1-FA20:1	0.0536325	-0.387015	0.474337	0.8174	0.773454
Lipid	Phosphatidylcholines	PC(18:0/20:0)	0.0528901	-0.387647	0.47376	0.819887	0.773986
Lipid	Triacylglycerols	TAG46:4-FA18:2	0.0526365	-0.387863	0.473563	0.820737	0.774168
Lipid	Triacylglycerols	TAG47:1-FA16:0	0.0518328	-0.388548	0.472937	0.823432	0.77474
Lipid	Triacylglycerols	TAG54:8-FA20:5	0.0514783	-0.38885	0.472661	0.824622	0.774992
Metabolite	Fatty Acyls	Decanoylcarnitine	0.0505828	-0.389611	0.471964	0.827628	0.775626
Metabolite	Fatty Acyls	Acetylcarnitine	0.0504857	-0.389694	0.471888	0.827954	0.775695
Lipid	Hexosylceramides	HCER(20:0)	0.0497861	-0.390289	0.471343	0.830305	0.776187
Lipid	Triacylglycerols	TAG56:8-FA20:5	0.049695	-0.390366	0.471272	0.830611	0.776251
Lipid	Triacylglycerols	TAG49:0-FA16:0	0.0489417	-0.391006	0.470684	0.833144	0.77678
Lipid	Free fatty acids	FFA(20:2)	0.0487438	-0.391174	0.47053	0.833809	0.776918
Lipid	Triacylglycerols	TAG50:2-FA16:1	0.0482751	-0.391572	0.470164	0.835386	0.777246
Lipid	Triacylglycerols	TAG48:4-FA18:3	0.0470658	-0.392598	0.469219	0.839458	0.778086
Lipid	Triacylglycerols	TAG52:1-FA16:0	0.0464962	-0.39308	0.468774	0.841377	0.77848
Lipid	Triacylglycerols	TAG52:4-FA18:0	0.0464778	-0.393096	0.468759	0.841439	0.778493
Lipid	Triacylglycerols	TAG56:6-FA20:5	0.0456115	-0.39383	0.468082	0.844359	0.77909
Lipid	Triacylglycerols	TAG46:1-FA16:0	0.0449885	-0.394357	0.467594	0.84646	0.779517
Lipid	Free fatty acids	FFA(16:0)	0.0441299	-0.395083	0.466922	0.849358	0.780104
Lipid	Triacylglycerols	TAG51:5-FA18:3	0.0440864	-0.39512	0.466888	0.849505	0.780134
Lipid	Free fatty acids	FFA(24:1)	0.0439651	-0.395223	0.466793	0.849914	0.780216
Metabolite	Alpha amino acids and derivatives	Betaine	0.0439373	-0.395246	0.466771	0.850008	0.780235
Lipid	Phosphatidylcholines	PC(18:0/22:6)	0.0427077	-0.396285	0.465807	0.854162	0.78107
Lipid	Triacylglycerols	TAG52:1-FA18:0	0.0419845	-0.396896	0.465239	0.856607	0.781558
Metabolite	Alpha amino acids and derivatives	Asparagine	0.0411514	-0.397599	0.464585	0.859425	0.782119
Lipid	Phosphatidylethanolamines	PE(18:0/22:5)	0.0409547	-0.397764	0.464431	0.86009	0.782251
Lipid	Phosphatidylethanolamines	PE(18:2/16:1)	0.0408278	-0.397871	0.464331	0.86052	0.782336
Lipid	Triacylglycerols	TAG46:2-FA16:0	0.0406899	-0.397988	0.464223	0.860986	0.782428
Lipid	Triacylglycerols	TAG52:4-FA18:2	0.040392	-0.398239	0.463988	0.861995	0.782627
Lipid	Triacylglycerols	TAG52:2-FA18:0	0.0399619	-0.398601	0.46365	0.863451	0.782914
Lipid	Triacylglycerols	TAG52:6-FA18:2	0.0397348	-0.398792	0.463472	0.86422	0.783065
Metabolite	Pyridines and derivatives	Nicotinate	0.0396192	-0.39889	0.463381	0.864612	0.783142
Lipid	Triacylglycerols	TAG48:2-FA16:1	0.0385447	-0.399794	0.462535	0.868252	0.783855
Lipid	Triacylglycerols	TAG48:3-FA14:1	0.0378967	-0.400339	0.462025	0.870449	0.784283
Lipid	Triacylglycerols	TAG48:4-FA14:0	0.0376538	-0.400544	0.461834	0.871272	0.784443
Lipid	Triacylglycerols	TAG48:3-FA18:3	0.0369724	-0.401116	0.461297	0.873584	0.78489
Lipid	Triacylglycerols	TAG49:3-FA18:3	0.0366381	-0.401397	0.461033	0.874718	0.785109
Lipid	Free fatty acids	FFA(20:4)	0.0364232	-0.401578	0.460864	0.875447	0.78525
Lipid	Triacylglycerols	TAG56:2-FA18:0	0.0352691	-0.402547	0.459953	0.879366	0.786002
Lipid	Triacylglycerols	TAG58:3-FA18:1	0.0346333	-0.40308	0.459451	0.881526	0.786414
Lipid	Phosphatidylcholines	PC(16:0/12:0)	0.034468	-0.403218	0.45932	0.882087	0.786521
Lipid	Phosphatidylethanolamines	PE(18:1/22:5)	0.0338466	-0.403739	0.458829	0.884199	0.786923
Lipid	Phosphatidylcholines	PC(15:0/20:3)	0.0338127	-0.403768	0.458803	0.884314	0.786945
Metabolite	Alpha amino acids and derivatives	SAM	0.033285	-0.40421	0.458385	0.886109	0.787284
Lipid	Free fatty acids	FFA(17:0)	0.0331923	-0.404287	0.458312	0.886424	0.787344
Lipid	Triacylglycerols	TAG48:5-FA18:3	0.0331569	-0.404317	0.458284	0.886544	0.787366
Lipid	Triacylglycerols	TAG51:0-FA16:0	0.0328398	-0.404583	0.458033	0.887623	0.78757
Lipid	Triacylglycerols	TAG52:6-FA16:1	0.0321413	-0.405167	0.457481	0.889999	0.788017
Lipid	Triacylglycerols	TAG48:3-FA16:1	0.0312461	-0.405916	0.456772	0.893045	0.788587
Lipid	Triacylglycerols	TAG54:1-FA18:0	0.0304718	-0.406563	0.456158	0.895681	0.789078
Lipid	Triacylglycerols	TAG50:4-FA16:1	0.0304213	-0.406605	0.456118	0.895853	0.78911
Lipid	Triacylglycerols	TAG44:1-FA16:0	0.0303646	-0.406653	0.456073	0.896046	0.789146
Lipid	Triacylglycerols	TAG48:1-FA16:0	0.0271357	-0.409346	0.45351	0.907052	0.79117
Lipid	Phosphatidylcholines	PC(18:0/22:4)	0.0269153	-0.40953	0.453335	0.907804	0.791307
Lipid	Triacylglycerols	TAG54:6-FA20:5	0.0262938	-0.410047	0.452841	0.909924	0.791692
Lipid	Triacylglycerols	TAG50:1-FA16:1	0.0253743	-0.410812	0.452109	0.913062	0.792259
Lipid	Triacylglycerols	TAG48:4-FA16:1	0.0249794	-0.411141	0.451794	0.914411	0.792502
Lipid	Triacylglycerols	TAG51:0-FA18:0	0.0227526	-0.412991	0.450019	0.922017	0.793861
Lipid	Triacylglycerols	TAG50:4-FA18:3	0.0220818	-0.413547	0.449484	0.92431	0.794267
Lipid	Triacylglycerols	TAG48:0-FA14:0	0.0218236	-0.413761	0.449278	0.925193	0.794423
Lipid	Triacylglycerols	TAG52:1-FA16:1	0.0215599	-0.41398	0.449067	0.926094	0.794582
Metabolite	Imidazoles	1-Methylhistamine	0.0213999	-0.414112	0.448939	0.926641	0.794678
Lipid	Triacylglycerols	TAG48:1-FA18:0	0.0210887	-0.41437	0.448691	0.927705	0.794865
Lipid	Triacylglycerols	TAG52:7-FA20:5	0.0210807	-0.414377	0.448684	0.927732	0.79487
Lipid	Free fatty acids	FFA(22:5)	0.0181359	-0.416814	0.446328	0.937807	0.796626
Lipid	Triacylglycerols	TAG50:2-FA16:0	0.0178406	-0.417058	0.446092	0.938818	0.7968
Lipid	Triacylglycerols	TAG46:0-FA16:0	0.0169429	-0.4178	0.445372	0.941892	0.797329
Lipid	Triacylglycerols	TAG51:3-FA18:3	0.0167753	-0.417938	0.445238	0.942465	0.797427
Lipid	Phosphatidylcholines	PC(17:0/20:4)	0.0147457	-0.419612	0.443609	0.949417	0.798612
Lipid	Triacylglycerols	TAG44:0-FA18:0	0.0133911	-0.420728	0.44252	0.954059	0.799395
Lipid	Triacylglycerols	TAG51:5-FA18:2	0.0130924	-0.420974	0.44228	0.955083	0.799567
Lipid	Triacylglycerols	TAG52:5-FA18:2	0.0129884	-0.421059	0.442196	0.955439	0.799627
Lipid	Triacylglycerols	TAG50:3-FA16:0	0.0126201	-0.421362	0.441899	0.956702	0.799838
Lipid	Diacylglycerols	DAG(16:0/22:6)	0.0125991	-0.421379	0.441883	0.956773	0.79985
Lipid	Triacylglycerols	TAG46:1-FA18:0	0.0115642	-0.42223	0.441049	0.960321	0.800442
Lipid	Phosphatidylethanolamines	PE(P-18:1/18:1)	0.0111131	-0.422601	0.440686	0.961868	0.800699
Lipid	Triacylglycerols	TAG52:2-FA20:0	0.0111	-0.422612	0.440675	0.961913	0.800707
Lipid	Triacylglycerols	TAG50:0-FA14:0	0.0104493	-0.423146	0.440151	0.964144	0.801076
Lipid	Phosphatidylcholines	PC(18:0/12:0)	0.00978543	-0.423691	0.439615	0.966421	0.801452
Lipid	Triacylglycerols	TAG48:4-FA14:1	0.00886188	-0.424449	0.43887	0.969589	0.801972
Lipid	Triacylglycerols	TAG46:2-FA14:1	0.00682694	-0.426116	0.437225	0.97657	0.803109
Lipid	Triacylglycerols	TAG53:3-FA16:0	0.00477499	-0.427794	0.435564	0.983611	0.804242
Lipid	Sphingomyelins	SM(18:0)	0.00407517	-0.428365	0.434997	0.986013	0.804626
Lipid	Phosphatidylcholines	PC(18:1/22:6)	0.00172013	-0.430286	0.433085	0.994096	0.805906
Metabolite	Keto acids and derivatives	Acetoacetate	0.000889567	-0.430963	0.43241	0.996947	0.806354
Lipid	Phosphatidylcholines	PC(16:0/22:6)	-6.65981e-05	-0.431741	0.431633	0.999771	0.806795
Lipid	Triacylglycerols	TAG50:1-FA18:0	-8.60129e-05	-0.431757	0.431617	0.999705	0.806785
Lipid	Triacylglycerols	TAG50:0-FA16:0	-0.000578254	-0.432157	0.431216	0.998015	0.806521
Lipid	Lysophosphatidylcholines	LPC(16:1)	-0.000790155	-0.432329	0.431044	0.997288	0.806407
Lipid	Triacylglycerols	TAG54:5-FA18:3	-0.00152664	-0.432928	0.430444	0.99476	0.806011
Lipid	Triacylglycerols	TAG42:1-FA16:0	-0.00391983	-0.434871	0.428492	0.986546	0.804711
Lipid	Triacylglycerols	TAG52:3-FA22:1	-0.00444323	-0.435295	0.428065	0.98475	0.804424
Lipid	Triacylglycerols	TAG44:1-FA14:1	-0.00645446	-0.436924	0.42642	0.977848	0.803316
Lipid	Sphingomyelins	SM(14:0)	-0.00650347	-0.436963	0.42638	0.97768	0.803288
Lipid	Triacylglycerols	TAG55:4-FA18:2	-0.00846027	-0.438545	0.424778	0.970966	0.802197
Lipid	Phosphatidylcholines	PC(16:0/22:4)	-0.00855154	-0.438619	0.424703	0.970653	0.802146
Lipid	Triacylglycerols	TAG48:2-FA14:1	-0.0088611	-0.438869	0.424449	0.969591	0.801972
Lipid	Triacylglycerols	TAG46:1-FA16:1	-0.00965119	-0.439507	0.423801	0.966881	0.801527
Lipid	Triacylglycerols	TAG54:7-FA20:5	-0.00979508	-0.439623	0.423683	0.966388	0.801446
Lipid	Triacylglycerols	TAG48:1-FA16:1	-0.00986193	-0.439677	0.423628	0.966159	0.801408
Metabolite	Purines and derivatives	MTA	-0.0108947	-0.44051	0.42278	0.962617	0.800823
Lipid	Triacylglycerols	TAG48:0-FA16:0	-0.0122796	-0.441625	0.421642	0.957869	0.800033
Lipid	Phosphatidylcholines	PC(18:0/22:5)	-0.012414	-0.441734	0.421532	0.957408	0.799956
Lipid	Triacylglycerols	TAG52:4-FA18:3	-0.0139942	-0.443005	0.420231	0.951992	0.799047
Lipid	Triacylglycerols	TAG56:5-FA20:1	-0.0147745	-0.443632	0.419588	0.949319	0.798595
Lipid	Phosphatidylcholines	PC(16:0/22:5)	-0.0156828	-0.444361	0.41884	0.946207	0.798067
Lipid	Triacylglycerols	TAG48:4-FA16:0	-0.0168417	-0.445291	0.417883	0.942238	0.797388
Lipid	Triacylglycerols	TAG50:5-FA18:3	-0.0180165	-0.446233	0.416913	0.938216	0.796696
Lipid	Triacylglycerols	TAG49:2-FA16:0	-0.0197695	-0.447636	0.415463	0.932217	0.795655
Lipid	Triacylglycerols	TAG53:4-FA16:0	-0.0198934	-0.447735	0.41536	0.931793	0.795581
Lipid	Triacylglycerols	TAG54:5-FA18:1	-0.0221276	-0.44952	0.413509	0.924153	0.794239
Lipid	Triacylglycerols	TAG52:5-FA22:5	-0.022183	-0.449565	0.413463	0.923964	0.794206
Lipid	Triacylglycerols	TAG54:5-FA20:5	-0.02308	-0.45028	0.412719	0.920898	0.793662
Lipid	Free fatty acids	FFA(20:5)	-0.0237549	-0.450819	0.412158	0.918592	0.793251
Lipid	Free fatty acids	FFA(14:0)	-0.0239498	-0.450974	0.411997	0.917927	0.793132
Lipid	Triacylglycerols	TAG49:0-FA18:0	-0.0268342	-0.45327	0.409597	0.90808	0.791357
Lipid	Triacylglycerols	TAG52:6-FA20:5	-0.0281994	-0.454355	0.40846	0.903424	0.790507
Metabolite	Fatty Acyls	Isovalerylcarnitine	-0.0297936	-0.45562	0.407129	0.897991	0.789506
Lipid	Triacylglycerols	TAG56:9-FA18:3	-0.0302871	-0.456012	0.406717	0.89631	0.789195
Metabolite	Fatty Acyls	Hexanoylcarnitine	-0.0354763	-0.460117	0.402373	0.878662	0.785867
Lipid	Triacylglycerols	TAG52:0-FA18:0	-0.03602	-0.460546	0.401916	0.876816	0.785513
Lipid	Phosphatidylcholines	PC(20:0/20:3)	-0.0361298	-0.460632	0.401824	0.876443	0.785442
Lipid	Triacylglycerols	TAG52:4-FA20:0	-0.0367543	-0.461125	0.4013	0.874324	0.785033
Lipid	Triacylglycerols	TAG50:1-FA20:1	-0.0368409	-0.461193	0.401227	0.87403	0.784977
Lipid	Phosphatidylcholines	PC(18:2/20:4)	-0.0370362	-0.461347	0.401063	0.873367	0.784849
Lipid	Free fatty acids	FFA(20:3)	-0.038965	-0.462866	0.399441	0.866828	0.783577
Lipid	Triacylglycerols	TAG50:5-FA16:1	-0.039341	-0.463162	0.399124	0.865554	0.783327
Lipid	Triacylglycerols	TAG48:3-FA16:0	-0.0393485	-0.463168	0.399118	0.865528	0.783322
Lipid	Triacylglycerols	TAG54:4-FA18:3	-0.0394417	-0.463241	0.399039	0.865213	0.78326
Lipid	Triacylglycerols	TAG48:2-FA16:0	-0.0395132	-0.463297	0.398979	0.864971	0.783213
Lipid	Diacylglycerols	DAG(14:0/18:1)	-0.0412754	-0.464682	0.397494	0.859005	0.782035
Lipid	Triacylglycerols	TAG50:3-FA18:3	-0.0415445	-0.464894	0.397267	0.858095	0.781855
Lipid	Triacylglycerols	TAG56:9-FA20:5	-0.042913	-0.465968	0.396112	0.853468	0.780931
Lipid	Triacylglycerols	TAG50:5-FA16:0	-0.0446919	-0.467362	0.394608	0.847461	0.77972
Lipid	Diacylglycerols	DAG(14:0/18:2)	-0.0465599	-0.468824	0.393026	0.841162	0.778436
Lipid	Triacylglycerols	TAG52:3-FA18:3	-0.0472796	-0.469386	0.392416	0.838738	0.777938
Lipid	Triacylglycerols	TAG56:2-FA16:0	-0.0476919	-0.469708	0.392067	0.837349	0.777652
Lipid	Triacylglycerols	TAG50:0-FA18:0	-0.048448	-0.470299	0.391425	0.834805	0.777125
Lipid	Lysophosphatidylethanolamines	LPE(17:0)	-0.048954	-0.470694	0.390996	0.833102	0.776771
Lipid	Triacylglycerols	TAG50:5-FA20:5	-0.0497856	-0.471342	0.390289	0.830307	0.776188
Lipid	Triacylglycerols	TAG48:1-FA14:1	-0.0509404	-0.472242	0.389307	0.826427	0.775373
Lipid	Phosphatidylethanolamines	PE(O-16:0/18:1)	-0.0510596	-0.472335	0.389206	0.826027	0.775289
Lipid	Phosphatidylethanolamines	PE(P-18:0/16:0)	-0.0518055	-0.472916	0.388571	0.823524	0.77476
Lipid	Triacylglycerols	TAG52:4-FA16:0	-0.0541934	-0.474773	0.386536	0.815521	0.773051
Lipid	Triacylglycerols	TAG49:3-FA16:0	-0.0560837	-0.47624	0.384922	0.809199	0.771683
Lipid	Diacylglycerols	DAG(18:1/18:1)	-0.0564264	-0.476506	0.384629	0.808054	0.771433
Lipid	Triacylglycerols	TAG48:0-FA18:0	-0.0568858	-0.476862	0.384237	0.806519	0.771098
Lipid	Diacylglycerols	DAG(16:0/16:0)	-0.0596159	-0.478976	0.381899	0.797415	0.769088
Lipid	Triacylglycerols	TAG52:5-FA20:5	-0.0631099	-0.481674	0.378899	0.785801	0.766472
Lipid	Triacylglycerols	TAG44:2-FA16:0	-0.0640951	-0.482433	0.378052	0.782533	0.765725
Lipid	Phosphatidylethanolamines	PE(O-18:0/20:3)	-0.0647729	-0.482955	0.377469	0.780288	0.765209
Lipid	Phosphatidylethanolamines	PE(P-18:0/18:1)	-0.0702365	-0.487153	0.372752	0.762249	0.760981
Lipid	Phosphatidylethanolamines	PE(O-18:0/22:6)	-0.071949	-0.488464	0.371269	0.756619	0.75963
Lipid	Triacylglycerols	TAG54:5-FA22:1	-0.0720624	-0.488551	0.371171	0.756246	0.75954
Lipid	Phosphatidylethanolamines	PE(P-18:1/16:0)	-0.0758875	-0.491474	0.36785	0.743715	0.756475
Lipid	Triacylglycerols	TAG54:4-FA18:0	-0.0759618	-0.49153	0.367785	0.743472	0.756415
Metabolite	Beta amino acids and derivatives	Pantothenate	-0.0767286	-0.492115	0.367118	0.740968	0.755793
Lipid	Phosphatidylethanolamines	PE(P-16:0/18:2)	-0.0771931	-0.492469	0.366714	0.739452	0.755415
Lipid	Diacylglycerols	DAG(18:1/22:4)	-0.0775903	-0.492772	0.366368	0.738157	0.75509
Lipid	Triacylglycerols	TAG52:0-FA16:0	-0.0779783	-0.493067	0.36603	0.736892	0.754773
Lipid	Free fatty acids	FFA(18:2)	-0.0781855	-0.493225	0.365849	0.736216	0.754603
Lipid	Diacylglycerols	DAG(18:1/22:6)	-0.0786946	-0.493613	0.365406	0.734558	0.754186
Lipid	Triacylglycerols	TAG50:4-FA16:0	-0.0795602	-0.494271	0.364651	0.731742	0.753473
Lipid	Phosphatidylethanolamines	PE(18:2/20:4)	-0.0816434	-0.495854	0.362831	0.724977	0.751743
Lipid	Triacylglycerols	TAG54:0-FA18:0	-0.0873781	-0.500197	0.357805	0.706456	0.746882
Lipid	Triacylglycerols	TAG56:1-FA16:0	-0.0882837	-0.500881	0.357009	0.703546	0.746101
Lipid	Diacylglycerols	DAG(16:0/18:0)	-0.0887516	-0.501235	0.356597	0.702044	0.745696
Metabolite	Dicarboxylic acids and derivatives	Succinate	-0.0913218	-0.503172	0.354334	0.693811	0.743453
Lipid	Triacylglycerols	TAG56:3-FA18:2	-0.0937131	-0.504971	0.352223	0.686182	0.741338
Lipid	Free fatty acids	FFA(16:1)	-0.095672	-0.506443	0.35049	0.679954	0.739586
Lipid	Diacylglycerols	DAG(16:1/22:6)	-0.0958026	-0.506541	0.350375	0.679539	0.739468
Lipid	Triacylglycerols	TAG46:1-FA14:1	-0.0989245	-0.50888	0.347607	0.669657	0.736636
Lipid	Phosphatidylcholines	PC(18:2/20:3)	-0.0999599	-0.509654	0.346687	0.666391	0.735687
Metabolite	Alpha amino acids and derivatives	Phenylalanine	-0.101834	-0.511054	0.34502	0.660494	0.733955
Lipid	Free fatty acids	FFA(15:0)	-0.106179	-0.514293	0.341144	0.646895	0.729873
Lipid	Diacylglycerols	DAG(16:0/18:1)	-0.110559	-0.517545	0.337222	0.633299	0.725664
Lipid	Triacylglycerols	TAG54:7-FA18:1	-0.112001	-0.518613	0.335927	0.628846	0.724257
Lipid	Lysophosphatidylcholines	LPC(15:0)	-0.114329	-0.520335	0.333834	0.621685	0.721964
Lipid	Triacylglycerols	TAG54:1-FA16:0	-0.11568	-0.521333	0.332616	0.617543	0.72062
Lipid	Triacylglycerols	TAG52:1-FA20:0	-0.115999	-0.521568	0.332329	0.616568	0.720302
Metabolite	Alpha amino acids and derivatives	Glutamine	-0.120577	-0.52494	0.328192	0.602627	0.715671
Lipid	Diacylglycerols	DAG(16:0/20:5)	-0.12289	-0.526639	0.326096	0.595635	0.713291
Metabolite	Pyridines and derivatives	NAD	-0.123163	-0.526839	0.325848	0.594811	0.713007
Metabolite	Bile acids, alcohols and derivatives	Glycocholate	-0.129258	-0.531299	0.320301	0.576561	0.706589
Lipid	Triacylglycerols	TAG54:5-FA18:2	-0.137579	-0.537352	0.312678	0.552045	0.6975
Lipid	Diacylglycerols	DAG(18:1/22:5)	-0.137965	-0.537632	0.312323	0.550917	0.697136
Lipid	Free fatty acids	FFA(22:6)	-0.138691	-0.538158	0.311655	0.548803	0.69645
Metabolite	Fatty Acyls	Octanoylcarnitine	-0.138746	-0.538198	0.311604	0.548643	0.696397
Lipid	Diacylglycerols	DAG(16:1/18:3)	-0.138888	-0.5383	0.311474	0.548231	0.696263
Lipid	Hexosylceramides	HCER(22:0)	-0.140092	-0.539172	0.310365	0.544734	0.695118
Metabolite	Alpha amino acids and derivatives	Histidine	-0.141445	-0.540151	0.309116	0.540814	0.693821
Lipid	Triacylglycerols	TAG52:5-FA18:3	-0.143143	-0.541376	0.307548	0.535919	0.692181
Lipid	Triacylglycerols	TAG56:1-FA18:1	-0.143417	-0.541574	0.307295	0.535129	0.691915
Lipid	Triacylglycerols	TAG58:2-FA18:1	-0.14665	-0.543904	0.304301	0.525868	0.688745
Lipid	Hexosylceramides	HCER(18:0)	-0.148076	-0.54493	0.302978	0.521805	0.687328
Lipid	Diacylglycerols	DAG(16:1/18:2)	-0.149316	-0.545821	0.301826	0.518285	0.686087
Lipid	Phosphatidylethanolamines	PE(P-16:0/22:4)	-0.149418	-0.545894	0.301731	0.517996	0.685985
Lipid	Diacylglycerols	DAG(16:1/18:1)	-0.149889	-0.546232	0.301293	0.516662	0.685511
Lipid	Phosphatidylcholines	PC(17:0/20:3)	-0.150158	-0.546425	0.301043	0.515902	0.685241
Lipid	Lysophosphatidylethanolamines	LPE(18:0)	-0.155764	-0.550439	0.295814	0.500168	0.679502
Lipid	Triacylglycerols	TAG56:2-FA20:0	-0.161136	-0.554268	0.290777	0.485313	0.673838
Lipid	Lysophosphatidylethanolamines	LPE(16:1)	-0.162389	-0.555158	0.289599	0.481881	0.672801
Lipid	Diacylglycerols	DAG(18:1/18:2)	-0.162834	-0.555474	0.28918	0.480664	0.672431
Lipid	Phosphatidylethanolamines	PE(O-16:0/18:2)	-0.163031	-0.555614	0.288995	0.480126	0.672266
Lipid	Diacylglycerols	DAG(18:0/18:1)	-0.163485	-0.555937	0.288567	0.478887	0.671887
Lipid	Triacylglycerols	TAG54:6-FA18:1	-0.165019	-0.557025	0.287122	0.474715	0.670598
Lipid	Lysophosphatidylethanolamines	LPE(18:1)	-0.166227	-0.557881	0.285982	0.471441	0.669574
Lipid	Triacylglycerols	TAG54:5-FA18:0	-0.16679	-0.55828	0.285449	0.469917	0.669093
Lipid	Diacylglycerols	DAG(18:2/22:6)	-0.169364	-0.560101	0.283014	0.462993	0.666879
Lipid	Sphingomyelins	SM(24:0)	-0.170718	-0.561057	0.281732	0.459373	0.665701
Lipid	Triacylglycerols	TAG54:1-FA20:0	-0.175727	-0.564585	0.276971	0.446103	0.661257
Metabolite	Alpha amino acids and derivatives	Aspartate	-0.178774	-0.566724	0.274064	0.438128	0.658487
Lipid	Lysophosphatidylcholines	LPC(14:0)	-0.181295	-0.56849	0.271652	0.43159	0.656158
Metabolite	Sugar alcohols	Myo-inositol	-0.182119	-0.569067	0.270862	0.429462	0.655388
Lipid	Cholesteryl esters	CE(16:1)	-0.183143	-0.569783	0.269881	0.426828	0.654427
Lipid	Triacylglycerols	TAG52:6-FA18:3	-0.183243	-0.569853	0.269784	0.426571	0.654333
Metabolite	Phenols	Homogentisate	-0.183383	-0.56995	0.26965	0.426212	0.654201
Lipid	Diacylglycerols	DAG(16:0/18:2)	-0.18438	-0.570647	0.268693	0.423657	0.653259
Lipid	Phosphatidylethanolamines	PE(P-18:1/18:2)	-0.194162	-0.577449	0.259255	0.399033	0.643745
Lipid	Diacylglycerols	DAG(16:0/16:1)	-0.194484	-0.577672	0.258943	0.398237	0.643482
Metabolite	Pyridines and derivatives	NAM	-0.195895	-0.578648	0.257573	0.394755	0.642326
Lipid	Phosphatidylcholines	PC(18:1/20:5)	-0.1971	-0.579482	0.256403	0.391795	0.64133
Metabolite	Purines and derivatives	cAMP	-0.19872	-0.5806	0.254827	0.387837	0.639979
Lipid	Triacylglycerols	TAG52:5-FA16:0	-0.19898	-0.580779	0.254574	0.387204	0.639761
Lipid	Triacylglycerols	TAG54:3-FA18:3	-0.200111	-0.58156	0.253472	0.384455	0.638807
Lipid	Diacylglycerols	DAG(18:2/20:5)	-0.200621	-0.581911	0.252975	0.383219	0.638375
Metabolite	Pyrimidines and derivatives	Uracil	-0.200847	-0.582067	0.252755	0.382673	0.638184
Lipid	Triacylglycerols	TAG54:6-FA18:3	-0.205284	-0.585118	0.248417	0.372025	0.634358
Lipid	Triacylglycerols	TAG55:5-FA18:2	-0.21217	-0.589833	0.24165	0.35584	0.628202
Lipid	Diacylglycerols	DAG(18:1/20:1)	-0.214162	-0.591192	0.239684	0.351235	0.62637
Lipid	Triacylglycerols	TAG52:6-FA16:0	-0.216733	-0.592943	0.237141	0.345343	0.623972
Lipid	Triacylglycerols	TAG54:2-FA20:0	-0.219657	-0.594931	0.234241	0.338713	0.621196
Metabolite	Alpha amino acids and derivatives	Homocysteine	-0.222552	-0.596893	0.231363	0.332223	0.618397
Lipid	Triacylglycerols	TAG56:3-FA20:0	-0.222877	-0.597114	0.231039	0.331499	0.618079
Lipid	Free fatty acids	FFA(14:1)	-0.229243	-0.601413	0.224678	0.317509	0.61173
Lipid	Ceramides	CER(24:0)	-0.232333	-0.603493	0.221577	0.310848	0.608555
Lipid	Hexosylceramides	HCER(24:0)	-0.235613	-0.605694	0.218275	0.303871	0.605119
Lipid	Lysophosphatidylcholines	LPC(18:1)	-0.239197	-0.608093	0.214655	0.296358	0.601283
Lipid	Free fatty acids	FFA(22:2)	-0.241286	-0.609488	0.212539	0.292032	0.599009
Lipid	Phosphatidylcholines	PC(17:0/20:5)	-0.245013	-0.611972	0.208753	0.28441	0.594878
Lipid	Diacylglycerols	DAG(18:1/20:5)	-0.245518	-0.612308	0.208239	0.283388	0.594311
Lipid	Triacylglycerols	TAG54:0-FA16:0	-0.248102	-0.614025	0.205606	0.27819	0.591383
Lipid	Sphingomyelins	SM(18:1)	-0.248749	-0.614454	0.204945	0.276898	0.590643
Metabolite	Pyrimidines and derivatives	Deoxyuridine	-0.255153	-0.618693	0.198385	0.26431	0.583158
Lipid	Lysophosphatidylcholines	LPC(18:3)	-0.25791	-0.620512	0.195548	0.259003	0.579846
Lipid	Free fatty acids	FFA(22:1)	-0.262267	-0.623377	0.19105	0.250758	0.574503
Lipid	Diacylglycerols	DAG(18:0/18:2)	-0.264624	-0.624923	0.188608	0.246368	0.571555
Lipid	Free fatty acids	FFA(18:3)	-0.264831	-0.625058	0.188394	0.245985	0.571294
Lipid	Phosphatidylcholines	PC(18:2/22:6)	-0.266028	-0.625842	0.187152	0.243777	0.56978
Lipid	Phosphatidylethanolamines	PE(P-18:0/18:2)	-0.270488	-0.628757	0.18251	0.235664	0.564045
Lipid	Lysophosphatidylethanolamines	LPE(16:0)	-0.272517	-0.63008	0.180392	0.232031	0.561387
Metabolite	Dialkylamines	Spermidine	-0.275045	-0.631725	0.177747	0.227556	0.558033
Lipid	Triacylglycerols	TAG52:0-FA20:0	-0.278883	-0.634217	0.173717	0.22087	0.552847
Lipid	Lysophosphatidylethanolamines	LPE(18:2)	-0.279555	-0.634652	0.173011	0.219714	0.551929
Lipid	Lysophosphatidylcholines	LPC(20:2)	-0.287532	-0.639804	0.164583	0.206284	0.540755
Metabolite	Alpha amino acids and derivatives	GABA	-0.290258	-0.641557	0.161689	0.201824	0.536826
Lipid	Phosphatidylcholines	PC(16:0/20:5)	-0.294932	-0.644555	0.156707	0.194327	0.529955
Metabolite	Fatty Acyls	Isobutyrylcarnitine	-0.29836	-0.646747	0.153038	0.188948	0.524808
Lipid	Cholesteryl esters	CE(20:1)	-0.302194	-0.649191	0.14892	0.183055	0.518949
Metabolite	Alpha amino acids and derivatives	Guanidoacetate	-0.306218	-0.65175	0.144581	0.177003	0.51292
Lipid	Lysophosphatidylcholines	LPC(20:4)	-0.308196	-0.653004	0.142442	0.17408	0.509911
Metabolite	Purines and derivatives	AMP	-0.311324	-0.654984	0.139051	0.169525	0.50509
Metabolite	Alpha amino acids and derivatives	Kynurenine	-0.314562	-0.657029	0.135528	0.164896	0.500018
Lipid	Phosphatidylethanolamines	PE(P-18:0/22:4)	-0.318937	-0.659784	0.130752	0.158784	0.493038
Lipid	Lysophosphatidylethanolamines	LPE(22:6)	-0.323027	-0.662351	0.126267	0.153212	0.486378
Lipid	Phosphatidylcholines	PC(17:0/22:6)	-0.324432	-0.663231	0.124723	0.15133	0.48406
Lipid	Phosphatidylethanolamines	PE(16:0/20:5)	-0.33159	-0.6677	0.116819	0.141993	0.472019
Lipid	Triacylglycerols	TAG54:8-FA18:2	-0.33766	-0.671471	0.110071	0.134399	0.461507
Lipid	Lysophosphatidylcholines	LPC(18:2)	-0.341689	-0.673964	0.10557	0.129522	0.454381
Metabolite	Benzoic acids and derivatives	Hippurate	-0.342878	-0.674698	0.104238	0.128107	0.452256
Lipid	Triacylglycerols	TAG54:6-FA18:2	-0.345395	-0.676251	0.101412	0.125147	0.447723
Lipid	Phosphatidylethanolamines	PE(P-18:1/22:6)	-0.347629	-0.677627	0.0988988	0.122562	0.443662
Lipid	Triacylglycerols	TAG54:7-FA18:3	-0.35017	-0.679188	0.0960337	0.119669	0.439003
Metabolite	Alpha amino acids and derivatives	Glutathione	-0.351223	-0.679834	0.0948442	0.118484	0.437059
Lipid	Lysophosphatidylethanolamines	LPE(20:4)	-0.36567	-0.68865	0.0783906	0.103073	0.409658
Lipid	Triacylglycerols	TAG54:7-FA18:2	-0.366214	-0.68898	0.0777668	0.102523	0.408602
Lipid	Phosphatidylethanolamines	PE(O-18:0/20:4)	-0.37314	-0.693171	0.0697887	0.095706	0.395631
Lipid	Phosphatidylethanolamines	PE(P-16:0/22:6)	-0.38401	-0.699705	0.0571512	0.0856861	0.377579
Lipid	Lysophosphatidylcholines	LPC(17:0)	-0.386447	-0.701163	0.0542986	0.0835508	0.373477
Lipid	Cholesteryl esters	CE(15:0)	-0.390092	-0.703338	0.0500181	0.0804312	0.367822
Lipid	Lysophosphatidylcholines	LPC(22:6)	-0.398456	-0.708308	0.0401345	0.0736018	0.354482
Lipid	Lysophosphatidylcholines	LPC(20:5)	-0.40495	-0.712146	0.0324007	0.0686067	0.343792
Metabolite	Bile acids, alcohols and derivatives	Chenodeoxycholate	-0.405765	-0.712626	0.0314262	0.0679983	0.34243
Lipid	Triacylglycerols	TAG54:8-FA18:3	-0.406326	-0.712956	0.0307557	0.0675823	0.341491
Lipid	Phosphatidylethanolamines	PE(P-18:0/22:6)	-0.407897	-0.713881	0.0288736	0.0664262	0.338849
Lipid	Free fatty acids	FFA(18:4)	-0.408026	-0.713957	0.028719	0.0663319	0.338631
Metabolite	Alpha amino acids and derivatives	Alanine	-0.408351	-0.714148	0.0283294	0.066095	0.338082
Lipid	Lysophosphatidylethanolamines	LPE(20:3)	-0.409498	-0.714822	0.0269535	0.0652641	0.336141
Lipid	Diacylglycerols	DAG(20:0/20:0)	-0.417247	-0.719362	0.0176126	0.0598549	0.322816
Lipid	Phosphatidylethanolamines	PE(P-16:0/20:3)	-0.419464	-0.720656	0.0149258	0.0583718	0.31894
Lipid	Diacylglycerols	DAG(18:2/18:3)	-0.419723	-0.720808	0.0146108	0.0582	0.318484
Lipid	Phosphatidylethanolamines	PE(18:0/20:5)	-0.420106	-0.721031	0.0141458	0.0579472	0.317811
Lipid	Phosphatidylcholines	PC(18:0/20:5)	-0.438028	-0.731411	-0.0078193	0.0470282	0.285564
Lipid	Free fatty acids	FFA(22:0)	-0.452396	-0.739637	-0.0257349	0.0394821	0.259228
Lipid	Phosphatidylethanolamines	PE(P-16:0/20:4)	-0.457447	-0.742508	-0.0320984	0.0370664	0.251272
Lipid	Free fatty acids	FFA(20:0)	-0.457567	-0.742576	-0.0322509	0.0370102	0.251144
Metabolite	Alpha amino acids and derivatives	Tyrosine	-0.45774	-0.742674	-0.0324696	0.0369296	0.250961
Lipid	Cholesteryl esters	CE(18:3)	-0.461686	-0.744909	-0.0374658	0.0351296	0.246729
Lipid	Phosphatidylethanolamines	PE(P-18:0/20:5)	-0.462018	-0.745097	-0.0378875	0.0349812	0.246367
Lipid	Free fatty acids	FFA(24:0)	-0.465756	-0.747209	-0.0426435	0.0333451	0.242243
Lipid	Phosphatidylethanolamines	PE(P-16:0/20:5)	-0.467726	-0.748319	-0.0451573	0.0325074	0.24003
Lipid	Phosphatidylethanolamines	PE(P-18:1/20:3)	-0.468732	-0.748885	-0.0464423	0.0320864	0.238889
Metabolite	Purines and derivatives	Adenine	-0.474217	-0.751967	-0.0534783	0.0298639	0.232566
Lipid	Lysophosphatidylcholines	LPC(20:3)	-0.474644	-0.752206	-0.0540277	0.0296962	0.232099
Lipid	Lysophosphatidylethanolamines	LPE(22:5)	-0.47501	-0.752411	-0.0544988	0.029553	0.231699
Metabolite	Alpha amino acids and derivatives	Tryptophan	-0.475383	-0.752619	-0.0549782	0.0294079	0.23129
Lipid	Diacylglycerols	DAG(18:2/20:4)	-0.47773	-0.753933	-0.0580052	0.028506	0.228691
Metabolite	Alpha amino acids and derivatives	Creatine	-0.47921	-0.75476	-0.0599179	0.0279486	0.227032
Lipid	Phosphatidylethanolamines	PE(P-18:1/20:5)	-0.481728	-0.756166	-0.0631804	0.0270199	0.224174
Lipid	Phosphatidylethanolamines	PE(P-18:2/20:4)	-0.482054	-0.756348	-0.0636029	0.0269016	0.223801
Lipid	Diacylglycerols	DAG(16:0/18:3)	-0.483879	-0.757365	-0.0659733	0.0262463	0.221698
Lipid	Cholesteryl esters	CE(20:2)	-0.487508	-0.759382	-0.0707006	0.024981	0.217449
Lipid	Lysophosphatidylcholines	LPC(22:5)	-0.488208	-0.759771	-0.0716141	0.0247427	0.21662
Lipid	Cholesteryl esters	CE(20:4)	-0.49634	-0.764272	-0.0822841	0.0221034	0.206749
Lipid	Cholesteryl esters	CE(22:5)	-0.49954	-0.766035	-0.086508	0.0211288	0.202754
Lipid	Lysophosphatidylcholines	LPC(16:0)	-0.504746	-0.768896	-0.0934136	0.0196166	0.196128
Lipid	Cholesteryl esters	CE(17:0)	-0.508545	-0.770978	-0.0984774	0.0185688	0.191202
Lipid	Cholesteryl esters	CE(18:1)	-0.526433	-0.780702	-0.12261	0.0142223	0.167601
Lipid	Cholesteryl esters	CE(18:4)	-0.532487	-0.783966	-0.130887	0.0129536	0.160121
Lipid	Cholesteryl esters	CE(22:6)	-0.548401	-0.792479	-0.152915	0.0100507	0.139906
Lipid	Phosphatidylethanolamines	PE(P-18:1/22:5)	-0.551768	-0.794268	-0.157627	0.00951055	0.135569
Lipid	Phosphatidylethanolamines	PE(P-18:1/20:4)	-0.562944	-0.800176	-0.173395	0.00788518	0.121161
Lipid	Phosphatidylethanolamines	PE(P-18:0/20:3)	-0.565242	-0.801385	-0.176662	0.00758102	0.119135
Metabolite	Pyridines and derivatives	4-Pyridoxate	-0.567121	-0.802372	-0.17934	0.00733958	0.117653
Lipid	Cholesteryl esters	CE(14:0)	-0.572673	-0.805282	-0.187286	0.00666287	0.113163
Lipid	Cholesteryl esters	CE(12:0)	-0.575155	-0.806579	-0.190855	0.00637742	0.111105
Lipid	Cholesteryl esters	CE(14:1)	-0.580458	-0.809343	-0.198514	0.00580136	0.106611
Lipid	Cholesteryl esters	CE(20:3)	-0.580966	-0.809607	-0.199251	0.00574843	0.106173
Lipid	Cholesteryl esters	CE(20:0)	-0.589269	-0.813913	-0.211344	0.00493947	0.0988848
Lipid	Phosphatidylethanolamines	PE(O-16:0/22:6)	-0.59369	-0.816196	-0.217831	0.0045488	0.0949085
Lipid	Cholesteryl esters	CE(16:0)	-0.608933	-0.824013	-0.240455	0.00339281	0.0808955
Lipid	Cholesteryl esters	CE(18:0)	-0.61161	-0.825378	-0.244469	0.00321767	0.07985
Lipid	Phosphatidylethanolamines	PE(O-16:0/22:5)	-0.61566	-0.827437	-0.250567	0.00296711	0.0781967
Lipid	Phosphatidylethanolamines	PE(P-16:0/22:5)	-0.621609	-0.830452	-0.259577	0.00262878	0.0757185
Metabolite	Carbohydrates and carbohydrate conjugates	Glyceraldehyde	-0.629872	-0.834619	-0.272198	0.0022129	0.0721463
Metabolite	Pyrimidines and derivatives	Deoxycytidine	-0.637158	-0.838275	-0.28343	0.00189347	0.0686905
Lipid	Phosphatidylethanolamines	PE(O-16:0/20:4)	-0.639217	-0.839305	-0.286621	0.00181059	0.0676628
Lipid	Phosphatidylethanolamines	PE(O-18:0/22:5)	-0.64375	-0.841567	-0.293675	0.00163883	0.0653227
Lipid	Lysophosphatidylcholines	LPC(18:0)	-0.649592	-0.844472	-0.302823	0.0014379	0.0621559
Metabolite	Fatty Acyls	Propionylcarnitine	-0.652229	-0.845779	-0.306973	0.00135429	0.0606748
Lipid	Phosphatidylethanolamines	PE(P-18:0/20:4)	-0.665554	-0.852351	-0.328147	0.00099177	0.0527703

## Sheet: Cyst - HbA1c
				95% confidence interval
Type	Class	Name	Correlation	Lower	Upper	p-value	q-value
Metabolite	Imidazoles	1-Methylhistamine	0.481794	0.153692	0.714206	0.00606217	0.44306
Lipid	Dihydroceramides	DCER(26:1)	0.479493	0.150769	0.712737	0.00634477	0.44558
Metabolite	Purines and derivatives	Adenosine	0.352588	-0.00200277	0.628416	0.0517215	0.595883
Lipid	Free fatty acids	FFA(20:0)	0.330671	-0.0268103	0.613167	0.0692266	0.603075
Lipid	Free fatty acids	FFA(22:2)	0.327989	-0.0298162	0.611286	0.071652	0.603804
Lipid	Free fatty acids	FFA(14:0)	0.308599	-0.0513569	0.597593	0.0911988	0.608302
Lipid	Free fatty acids	FFA(14:1)	0.303669	-0.0567804	0.594085	0.0967614	0.609259
Lipid	Free fatty acids	FFA(22:1)	0.29874	-0.0621823	0.590566	0.102577	0.61015
Lipid	Free fatty acids	FFA(12:0)	0.296318	-0.0648292	0.588832	0.10553	0.610566
Lipid	Free fatty acids	FFA(20:1)	0.28966	-0.0720777	0.584054	0.113973	0.61164
Metabolite	Purines and derivatives	AMP	0.260546	-0.103334	0.562916	0.156884	0.615337
Metabolite	Fatty Acyls	Propionylcarnitine	0.257151	-0.106932	0.560426	0.162553	0.615682
Lipid	Free fatty acids	FFA(15:0)	0.25591	-0.108245	0.559514	0.164662	0.615804
Metabolite	Benzoic acids and derivatives	Hippurate	0.2271	-0.138375	0.538136	0.219218	0.61816
Lipid	Free fatty acids	FFA(18:1)	0.226782	-0.138704	0.537898	0.219881	0.618181
Metabolite	Alpha amino acids and derivatives	Glutathione	0.22258	-0.143041	0.534745	0.228777	0.618458
Metabolite	Alpha amino acids and derivatives	Creatine	0.217007	-0.148773	0.530551	0.240944	0.618804
Lipid	Free fatty acids	FFA(16:1)	0.216251	-0.149549	0.52998	0.242628	0.618849
Lipid	Free fatty acids	FFA(20:2)	0.210355	-0.155582	0.525524	0.256022	0.619187
Metabolite	Fatty Acyls	Isovalerylcarnitine	0.200045	-0.166067	0.517689	0.280594	0.619725
Metabolite	Bile acids, alcohols and derivatives	Taurochenodesoxycholate	0.193239	-0.172943	0.512488	0.29762	0.620045
Lipid	Free fatty acids	FFA(18:4)	0.187206	-0.179009	0.507858	0.313245	0.620309
Lipid	Free fatty acids	FFA(17:0)	0.178488	-0.187725	0.501134	0.336711	0.62066
Lipid	Free fatty acids	FFA(18:3)	0.177831	-0.18838	0.500625	0.338523	0.620685
Metabolite	Purines and derivatives	Inosine	0.162335	-0.203724	0.488571	0.382932	0.621226
Lipid	Free fatty acids	FFA(16:0)	0.159549	-0.206464	0.486391	0.39126	0.621314
Lipid	Free fatty acids	FFA(22:4)	0.156137	-0.209811	0.483715	0.401599	0.621418
Metabolite	Alpha amino acids and derivatives	Creatinine	0.149847	-0.21596	0.478766	0.421059	0.621673
Lipid	Free fatty acids	FFA(18:2)	0.14744	-0.218305	0.476867	0.428641	0.621929
Lipid	Free fatty acids	FFA(22:5)	0.146861	-0.218868	0.47641	0.430477	0.62199
Lipid	Free fatty acids	FFA(22:0)	0.139467	-0.226044	0.470553	0.454293	0.629568
Metabolite	Bile acids, alcohols and derivatives	Chenodeoxycholate	0.126535	-0.238499	0.460239	0.497583	0.650533
Metabolite	Purines and derivatives	Hypoxanthine	0.110007	-0.254243	0.446926	0.555782	0.675243
Lipid	Lysophosphatidylethanolamines	LPE(16:1)	0.10579	-0.25823	0.443505	0.57112	0.681184
Metabolite	Fatty Acyls	Octanoylcarnitine	0.102692	-0.261151	0.440985	0.582509	0.685457
Metabolite	Keto acids and derivatives	Acetoacetate	0.0967318	-0.266751	0.436123	0.604693	0.693459
Metabolite	Alpha amino acids and derivatives	Dimethylglycine	0.0780523	-0.284147	0.420756	0.676418	0.716757
Lipid	Ceramides	CER(26:1)	0.073947	-0.287938	0.417351	0.69259	0.721529
Lipid	Diacylglycerols	DAG(20:0/20:0)	0.073505	-0.288345	0.416984	0.69434	0.722036
Metabolite	Alpha amino acids and derivatives	Betaine	0.0733798	-0.288461	0.41688	0.694835	0.722179
Metabolite	Pyrimidines and derivatives	Deoxyuridine	0.0710174	-0.290636	0.414916	0.704213	0.724861
Lipid	Lysophosphatidylethanolamines	LPE(17:0)	0.0709711	-0.290679	0.414878	0.704397	0.724913
Metabolite	Fatty Acyls	Hexanoylcarnitine	0.0643755	-0.296733	0.409377	0.730804	0.732191
Metabolite	Organosulfonic acids	Taurine	0.0636399	-0.297407	0.408762	0.733769	0.732984
Lipid	Cholesteryl esters	CE(20:0)	0.0603492	-0.300415	0.406007	0.747077	0.736487
Lipid	Lysophosphatidylethanolamines	LPE(16:0)	0.0586276	-0.301986	0.404563	0.754068	0.738291
Metabolite	Organic phosphoric acids and derivatives	Phosphoethanolamine	0.0545466	-0.305702	0.401134	0.770715	0.742488
Metabolite	Pyrimidines and derivatives	Deoxycytidine	0.0481215	-0.311531	0.395714	0.797127	0.748877
Lipid	Dihydroceramides	DCER(22:0)	0.0465724	-0.312932	0.394404	0.803529	0.750379
Lipid	Free fatty acids	FFA(18:0)	0.0447945	-0.314538	0.392898	0.810892	0.752083
Metabolite	Pyrimidines and derivatives	Cytosine	0.0362355	-0.322242	0.385624	0.846549	0.76002
Metabolite	Alpha amino acids and derivatives	SAH	0.0324396	-0.325644	0.382384	0.862464	0.7634
Metabolite	Dicarboxylic acids and derivatives	Succinate	0.0316931	-0.326312	0.381746	0.8656	0.764055
Metabolite	Alpha amino acids and derivatives	4-L-Hydroxyproline	0.0295275	-0.328247	0.379893	0.874709	0.765937
Metabolite	Sugar alcohols	Sorbitol	0.0249926	-0.33229	0.376003	0.893834	0.769793
Metabolite	Bile acids, alcohols and derivatives	Glycocholate	0.0242953	-0.332911	0.375404	0.89678	0.770375
Metabolite	Alpha amino acids and derivatives	2-Aminoisobutyrate	0.0236155	-0.333515	0.374819	0.899653	0.770941
Lipid	Free fatty acids	FFA(20:3)	0.0224099	-0.334587	0.373782	0.904752	0.771937
Lipid	Phosphatidylethanolamines	PE(P-16:0/18:1)	0.0195664	-0.337111	0.371332	0.916793	0.774256
Metabolite	Pyridines and derivatives	NAM	0.0175165	-0.338927	0.369563	0.925485	0.775901
Metabolite	Pyridines and derivatives	NAD	0.0159218	-0.340338	0.368185	0.932252	0.777166
Lipid	Free fatty acids	FFA(22:6)	0.014499	-0.341596	0.366954	0.938294	0.778282
Lipid	Lysophosphatidylethanolamines	LPE(18:0)	0.0121489	-0.343671	0.364918	0.948282	0.780104
Lipid	Diacylglycerols	DAG(18:1/20:4)	0.0022882	-0.352338	0.356339	0.990253	0.787443
Metabolite	Pyridines and derivatives	4-Pyridoxate	0.00210501	-0.352498	0.356179	0.991033	0.787575
Metabolite	Pyrimidines and derivatives	Uracil	-0.000192514	-0.354508	0.354172	0.99918	0.788941
Lipid	Lysophosphatidylethanolamines	LPE(18:1)	-0.000608698	-0.354872	0.353808	0.997407	0.788645
Lipid	Lysophosphatidylethanolamines	LPE(20:4)	-0.000851077	-0.355084	0.353596	0.996375	0.788473
Lipid	Cholesteryl esters	CE(20:1)	-0.00219653	-0.356259	0.352418	0.990643	0.787509
Lipid	Free fatty acids	FFA(24:1)	-0.00351627	-0.357411	0.351262	0.985022	0.786555
Lipid	Diacylglycerols	DAG(16:0/20:3)	-0.0133524	-0.365961	0.342609	0.943166	0.779175
Lipid	Lysophosphatidylcholines	LPC(17:0)	-0.014252	-0.36674	0.341814	0.939344	0.778475
Lipid	Free fatty acids	FFA(20:5)	-0.014458	-0.366918	0.341632	0.938469	0.778314
Lipid	Lactosylceramides	LCER(24:0)	-0.0176997	-0.369721	0.338765	0.924708	0.775755
Lipid	Diacylglycerols	DAG(18:1/20:1)	-0.025633	-0.376553	0.33172	0.891129	0.769255
Lipid	Diacylglycerols	DAG(18:1/22:5)	-0.0279634	-0.378553	0.329643	0.881298	0.76728
Lipid	Sphingomyelins	SM(24:0)	-0.0304708	-0.380701	0.327404	0.870739	0.765121
Lipid	Diacylglycerols	DAG(18:1/22:6)	-0.030574	-0.380789	0.327312	0.870305	0.765031
Lipid	Phosphatidylethanolamines	PE(P-18:0/20:4)	-0.0312418	-0.38136	0.326715	0.867496	0.76445
Lipid	Phosphatidylethanolamines	PE(16:0/18:1)	-0.0319286	-0.381948	0.326101	0.86461	0.763849
Metabolite	Alpha amino acids and derivatives	Guanidoacetate	-0.0334824	-0.383275	0.32471	0.858086	0.76248
Metabolite	Phenols	Homogentisate	-0.0343928	-0.384053	0.323895	0.854268	0.761671
Lipid	Cholesteryl esters	CE(22:2)	-0.0350792	-0.384638	0.323279	0.851391	0.761059
Metabolite	Fatty Acyls	Decanoylcarnitine	-0.0355788	-0.385064	0.322831	0.849298	0.760611
Metabolite	Fatty Acyls	Acetylcarnitine	-0.036207	-0.3856	0.322268	0.846668	0.760046
Lipid	Triacylglycerols	TAG53:1-FA17:0	-0.0369455	-0.386229	0.321605	0.843579	0.759378
Lipid	Lysophosphatidylcholines	LPC(18:0)	-0.0388771	-0.387874	0.319869	0.835509	0.757617
Lipid	Lysophosphatidylcholines	LPC(20:4)	-0.0399671	-0.388801	0.318889	0.830962	0.756614
Lipid	Sphingomyelins	SM(24:1)	-0.0406873	-0.389413	0.318241	0.827961	0.755947
Metabolite	Pyrimidines and derivatives	Orotate	-0.0429258	-0.391314	0.316224	0.818648	0.753854
Lipid	Phosphatidylethanolamines	PE(P-16:0/20:4)	-0.0432385	-0.391579	0.315942	0.817349	0.753559
Lipid	Sphingomyelins	SM(14:0)	-0.0440824	-0.392295	0.315181	0.813845	0.752761
Lipid	Diacylglycerols	DAG(18:1/22:4)	-0.0460206	-0.393937	0.313431	0.805812	0.75091
Lipid	Lysophosphatidylcholines	LPC(18:2)	-0.049425	-0.396816	0.31035	0.791749	0.747602
Lipid	Phosphatidylethanolamines	PE(P-18:0/20:3)	-0.0496649	-0.397018	0.310133	0.790761	0.747367
Metabolite	Phenols	Normetanephrine	-0.0500227	-0.39732	0.309809	0.789287	0.747014
Metabolite	Quaternary ammonium salts	Carnitine	-0.0506149	-0.39782	0.309272	0.786849	0.746429
Lipid	Sphingomyelins	SM(18:1)	-0.0506904	-0.397884	0.309204	0.786539	0.746354
Lipid	Diacylglycerols	DAG(18:1/18:1)	-0.0510333	-0.398173	0.308893	0.785128	0.746014
Lipid	Cholesteryl esters	CE(22:6)	-0.051763	-0.398789	0.308231	0.782129	0.745289
Lipid	Cholesteryl esters	CE(20:5)	-0.0518135	-0.398831	0.308185	0.781921	0.745238
Lipid	Diacylglycerols	DAG(18:0/18:1)	-0.0521413	-0.399108	0.307887	0.780575	0.744911
Lipid	Lysophosphatidylcholines	LPC(16:0)	-0.0562752	-0.402588	0.304129	0.763651	0.740723
Lipid	Diacylglycerols	DAG(16:0/16:0)	-0.0563878	-0.402682	0.304027	0.763192	0.740608
Metabolite	Pyrimidines and derivatives	Cytidine	-0.0568501	-0.403071	0.303606	0.761306	0.740132
Metabolite	Alpha amino acids and derivatives	SDMA	-0.0579846	-0.404024	0.302572	0.756684	0.738959
Metabolite	Alpha amino acids and derivatives	Glutamate	-0.0579966	-0.404034	0.302561	0.756635	0.738947
Metabolite	Organosulfonic acids	Taurocholate	-0.0582709	-0.404264	0.302311	0.755519	0.738662
Lipid	Phosphatidylethanolamines	PE(P-18:1/18:1)	-0.0589441	-0.404829	0.301697	0.752781	0.737961
Lipid	Triacylglycerols	TAG56:6-FA20:4	-0.0600218	-0.405733	0.300714	0.748405	0.736832
Lipid	Diacylglycerols	DAG(18:1/18:2)	-0.0610178	-0.406567	0.299804	0.744367	0.735781
Lipid	Lysophosphatidylethanolamines	LPE(18:2)	-0.061033	-0.40658	0.299791	0.744306	0.735765
Lipid	Cholesteryl esters	CE(14:0)	-0.061467	-0.406944	0.299394	0.742548	0.735305
Lipid	Diacylglycerols	DAG(16:0/18:0)	-0.0639774	-0.409045	0.297098	0.732408	0.732621
Lipid	Sphingomyelins	SM(18:0)	-0.0646115	-0.409575	0.296517	0.729854	0.731936
Lipid	Sphingomyelins	SM(26:1)	-0.0648242	-0.409752	0.296322	0.728998	0.731705
Metabolite	Alpha amino acids and derivatives	Kynurenine	-0.0648427	-0.409768	0.296305	0.728924	0.731685
Metabolite	Alpha amino acids and derivatives	GABA	-0.0664048	-0.411072	0.294874	0.722646	0.729984
Metabolite	Fatty Acyls	Isobutyrylcarnitine	-0.0674747	-0.411965	0.293892	0.718357	0.728809
Lipid	Lysophosphatidylcholines	LPC(18:1)	-0.0714826	-0.415303	0.290208	0.702363	0.724336
Lipid	Diacylglycerols	DAG(18:0/18:2)	-0.0744181	-0.417743	0.287503	0.690728	0.720988
Lipid	Cholesteryl esters	CE(15:0)	-0.0745434	-0.417847	0.287388	0.690233	0.720843
Lipid	Phosphatidylethanolamines	PE(P-18:0/22:6)	-0.0756532	-0.418767	0.286363	0.685852	0.719561
Lipid	Triacylglycerols	TAG56:2-FA20:1	-0.0782645	-0.420931	0.28395	0.675586	0.716507
Lipid	Cholesteryl esters	CE(18:2)	-0.0783447	-0.420998	0.283876	0.675272	0.716413
Lipid	Cholesteryl esters	CE(22:1)	-0.0785222	-0.421145	0.283712	0.674576	0.716203
Lipid	Cholesteryl esters	CE(18:3)	-0.0797052	-0.422123	0.282617	0.669946	0.714801
Lipid	Cholesteryl esters	CE(16:0)	-0.0802857	-0.422603	0.282079	0.667678	0.714109
Lipid	Phosphatidylethanolamines	PE(P-18:1/20:4)	-0.081025	-0.423214	0.281394	0.664795	0.713225
Lipid	Diacylglycerols	DAG(16:0/18:1)	-0.0841889	-0.425826	0.278458	0.652507	0.709394
Metabolite	Alpha amino acids and derivatives	Alanine	-0.0850202	-0.426511	0.277685	0.649293	0.708375
Metabolite	Quaternary ammonium salts	Choline	-0.0875688	-0.42861	0.275314	0.639478	0.705219
Lipid	Phosphatidylethanolamines	PE(P-18:0/18:1)	-0.0881148	-0.429059	0.274805	0.637383	0.704536
Lipid	Diacylglycerols	DAG(18:1/20:5)	-0.0889693	-0.429761	0.274009	0.634111	0.703463
Lipid	Cholesteryl esters	CE(20:4)	-0.0891777	-0.429932	0.273815	0.633313	0.703201
Lipid	Free fatty acids	FFA(20:4)	-0.0912339	-0.431621	0.271896	0.625469	0.700593
Metabolite	Beta amino acids and derivatives	Carnosine	-0.0920052	-0.432253	0.271176	0.622536	0.699606
Metabolite	Alpha amino acids and derivatives	Proline	-0.093359	-0.433363	0.26991	0.617404	0.697863
Metabolite	Indoles and derivatives	5-Hydroxyindoleacetate	-0.0953602	-0.435002	0.268037	0.609849	0.695261
Lipid	Sphingomyelins	SM(16:0)	-0.0960565	-0.435571	0.267385	0.607229	0.694348
Metabolite	Alpha amino acids and derivatives	Glycine	-0.097927	-0.4371	0.26563	0.600215	0.691877
Metabolite	Quinolines and derivatives	Kynurenate	-0.0986641	-0.437702	0.264938	0.597461	0.690896
Lipid	Cholesteryl esters	CE(22:5)	-0.0986755	-0.437711	0.264928	0.597418	0.69088
Metabolite	Alpha amino acids and derivatives	Ornithine	-0.0987444	-0.437767	0.264863	0.597161	0.690788
Lipid	Triacylglycerols	TAG49:0-FA17:0	-0.0991683	-0.438113	0.264465	0.59558	0.690222
Lipid	Lactosylceramides	LCER(16:0)	-0.0999121	-0.43872	0.263766	0.59281	0.689224
Lipid	Triacylglycerols	TAG54:0-FA18:0	-0.100434	-0.439146	0.263275	0.590869	0.688521
Metabolite	Purines and derivatives	Xanthine	-0.101064	-0.439659	0.262684	0.588533	0.687671
Lipid	Dihydroceramides	DCER(24:1)	-0.102776	-0.441054	0.261072	0.582197	0.685341
Lipid	Cholesteryl esters	CE(17:0)	-0.102946	-0.441192	0.260912	0.58157	0.685109
Lipid	Lactosylceramides	LCER(24:1)	-0.103301	-0.441481	0.260577	0.580261	0.684623
Lipid	Diacylglycerols	DAG(16:0/16:1)	-0.103533	-0.44167	0.260359	0.579408	0.684305
Lipid	Cholesteryl esters	CE(20:2)	-0.103665	-0.441777	0.260234	0.578921	0.684123
Lipid	Triacylglycerols	TAG56:6-FA18:1	-0.104185	-0.4422	0.259744	0.577008	0.683408
Lipid	Cholesteryl esters	CE(18:1)	-0.104584	-0.442525	0.259368	0.575542	0.682857
Lipid	Triacylglycerols	TAG49:0-FA16:0	-0.104936	-0.442811	0.259036	0.574251	0.68237
Lipid	Triacylglycerols	TAG48:1-FA14:0	-0.105564	-0.443321	0.258444	0.571949	0.681499
Lipid	Sphingomyelins	SM(22:0)	-0.10621	-0.443846	0.257833	0.569584	0.680599
Lipid	Diacylglycerols	DAG(18:2/20:3)	-0.106324	-0.443939	0.257726	0.569168	0.68044
Lipid	Cholesteryl esters	CE(18:0)	-0.106692	-0.444238	0.257378	0.567823	0.679926
Lipid	Triacylglycerols	TAG55:3-FA18:1	-0.108634	-0.445814	0.255542	0.560754	0.677193
Lipid	Phosphatidylcholines	PC(18:0/18:1)	-0.111125	-0.447831	0.253184	0.551749	0.673644
Lipid	Cholesteryl esters	CE(20:3)	-0.112666	-0.449078	0.251724	0.546214	0.671424
Metabolite	Alpha amino acids and derivatives	Cysteine	-0.112975	-0.449328	0.251431	0.545106	0.670976
Lipid	Cholesteryl esters	CE(16:1)	-0.113787	-0.449984	0.25066	0.542201	0.669795
Lipid	Triacylglycerols	TAG54:5-FA20:3	-0.11394	-0.450107	0.250515	0.541655	0.669572
Lipid	Free fatty acids	FFA(24:0)	-0.116126	-0.451872	0.248437	0.533874	0.666363
Lipid	Phosphatidylethanolamines	PE(18:0/18:2)	-0.116493	-0.452168	0.248088	0.532574	0.665821
Lipid	Phosphatidylethanolamines	PE(P-18:0/18:2)	-0.118388	-0.453696	0.246284	0.525882	0.663001
Metabolite	Purines and derivatives	IMP	-0.119327	-0.454452	0.245389	0.522581	0.661593
Lipid	Phosphatidylethanolamines	PE(P-16:0/18:2)	-0.119966	-0.454966	0.24478	0.520341	0.66063
Lipid	Phosphatidylcholines	PC(16:0/20:3)	-0.123388	-0.457716	0.241511	0.508422	0.655416
Lipid	Hexosylceramides	HCER(22:0)	-0.125584	-0.459478	0.23941	0.500845	0.652017
Lipid	Phosphatidylcholines	PC(16:0/18:0)	-0.128251	-0.461614	0.236852	0.491719	0.647833
Lipid	Triacylglycerols	TAG52:0-FA16:0	-0.128509	-0.46182	0.236605	0.490843	0.647426
Lipid	Lysophosphatidylcholines	LPC(16:1)	-0.129754	-0.462815	0.235409	0.486615	0.645449
Lipid	Sphingomyelins	SM(26:0)	-0.130051	-0.463053	0.235124	0.485609	0.644975
Metabolite	Oxides	Trimethylamine N-oxide	-0.130339	-0.463283	0.234847	0.484635	0.644515
Lipid	Diacylglycerols	DAG(16:1/18:1)	-0.133594	-0.46588	0.231715	0.473699	0.639269
Lipid	Ceramides	CER(24:0)	-0.134473	-0.466581	0.230868	0.470767	0.637836
Lipid	Phosphatidylethanolamines	PE(18:0/20:4)	-0.13507	-0.467057	0.230292	0.46878	0.636859
Lipid	Sphingomyelins	SM(22:1)	-0.136587	-0.468264	0.228828	0.463757	0.634363
Lipid	Diacylglycerols	DAG(18:0/22:6)	-0.136787	-0.468423	0.228635	0.463096	0.634032
Lipid	Triacylglycerols	TAG53:3-FA17:0	-0.139662	-0.470708	0.225856	0.453657	0.629241
Lipid	Phosphatidylethanolamines	PE(18:1/18:1)	-0.140982	-0.471755	0.224577	0.449358	0.627017
Metabolite	Alpha amino acids and derivatives	Citrulline	-0.141411	-0.472095	0.224161	0.447965	0.62629
Lipid	Triacylglycerols	TAG46:0-FA14:0	-0.141746	-0.472361	0.223837	0.44688	0.625723
Lipid	Cholesteryl esters	CE(22:4)	-0.143745	-0.473945	0.221897	0.440428	0.622311
Lipid	Phosphatidylcholines	PC(16:0/16:0)	-0.144138	-0.474256	0.221516	0.439168	0.622271
Lipid	Triacylglycerols	TAG56:3-FA20:2	-0.14498	-0.474922	0.220698	0.43647	0.622185
Lipid	Diacylglycerols	DAG(14:0/18:1)	-0.145682	-0.475477	0.220016	0.434229	0.622113
Lipid	Triacylglycerols	TAG54:3-FA18:2	-0.146138	-0.475838	0.219572	0.432776	0.622065
Lipid	Triacylglycerols	TAG53:2-FA17:0	-0.146346	-0.476003	0.21937	0.432114	0.622044
Lipid	Hexosylceramides	HCER(24:0)	-0.147589	-0.476985	0.21816	0.42817	0.621914
Lipid	Triacylglycerols	TAG50:0-FA18:0	-0.15076	-0.479486	0.215069	0.418201	0.621574
Lipid	Ceramides	CER(24:1)	-0.150978	-0.479657	0.214857	0.417522	0.621568
Lipid	Triacylglycerols	TAG53:1-FA18:0	-0.151649	-0.480186	0.214201	0.415431	0.621549
Lipid	Phosphatidylcholines	PC(18:1/18:1)	-0.151913	-0.480394	0.213944	0.41461	0.621541
Metabolite	Beta amino acids and derivatives	Pantothenate	-0.152188	-0.480611	0.213674	0.413754	0.621533
Lipid	Diacylglycerols	DAG(16:0/18:2)	-0.152216	-0.480632	0.213648	0.413669	0.621532
Lipid	Triacylglycerols	TAG48:0-FA16:0	-0.152259	-0.480666	0.213606	0.413536	0.621531
Lipid	Triacylglycerols	TAG54:2-FA18:1	-0.153328	-0.481507	0.212561	0.410225	0.6215
Lipid	Triacylglycerols	TAG56:7-FA22:6	-0.153576	-0.481702	0.212319	0.40946	0.621493
Lipid	Triacylglycerols	TAG56:1-FA18:1	-0.153764	-0.48185	0.212134	0.408879	0.621488
Lipid	Phosphatidylethanolamines	PE(18:0/18:1)	-0.154287	-0.482262	0.211622	0.407267	0.621472
Lipid	Triacylglycerols	TAG52:1-FA18:0	-0.156466	-0.483973	0.209489	0.400595	0.621408
Lipid	Triacylglycerols	TAG52:0-FA18:0	-0.15694	-0.484346	0.209024	0.399149	0.621393
Lipid	Triacylglycerols	TAG52:1-FA18:1	-0.158551	-0.485609	0.207444	0.394268	0.621344
Lipid	Triacylglycerols	TAG54:2-FA20:1	-0.159411	-0.486283	0.206599	0.391673	0.621318
Lipid	Triacylglycerols	TAG56:3-FA20:1	-0.160644	-0.487249	0.205387	0.387974	0.621279
Lipid	Triacylglycerols	TAG58:8-FA22:6	-0.161058	-0.487573	0.20498	0.386735	0.621266
Lipid	Sphingomyelins	SM(20:0)	-0.161357	-0.487807	0.204686	0.385842	0.621257
Metabolite	Alpha amino acids and derivatives	Histidine	-0.161537	-0.487948	0.204509	0.385305	0.621251
Lipid	Triacylglycerols	TAG52:1-FA16:0	-0.161673	-0.488054	0.204375	0.384899	0.621247
Lipid	Triacylglycerols	TAG46:0-FA16:0	-0.16202	-0.488326	0.204033	0.383867	0.621236
Lipid	Triacylglycerols	TAG54:2-FA18:0	-0.162936	-0.489042	0.203132	0.381148	0.621206
Lipid	Triacylglycerols	TAG53:3-FA18:2	-0.164125	-0.489971	0.20196	0.377634	0.621168
Lipid	Triacylglycerols	TAG52:2-FA16:0	-0.165027	-0.490674	0.201071	0.374984	0.621138
Lipid	Triacylglycerols	TAG53:3-FA16:0	-0.165159	-0.490778	0.20094	0.374595	0.621134
Lipid	Diacylglycerols	DAG(18:1/20:2)	-0.165191	-0.490802	0.200909	0.374503	0.621133
Lipid	Triacylglycerols	TAG50:0-FA16:0	-0.166581	-0.491887	0.199537	0.370441	0.621087
Lipid	Triacylglycerols	TAG52:2-FA18:1	-0.166941	-0.492167	0.199182	0.369392	0.621074
Metabolite	Dialkylamines	Spermidine	-0.167676	-0.49274	0.198455	0.367258	0.62105
Lipid	Triacylglycerols	TAG54:1-FA18:1	-0.168155	-0.493114	0.197981	0.36587	0.621033
Lipid	Phosphatidylethanolamines	PE(18:0/20:3)	-0.1682	-0.493148	0.197937	0.365741	0.621032
Lipid	Triacylglycerols	TAG54:1-FA18:0	-0.169161	-0.493896	0.196987	0.362969	0.620999
Lipid	Triacylglycerols	TAG50:1-FA16:0	-0.169247	-0.493964	0.196901	0.36272	0.620996
Lipid	Dihydroceramides	DCER(24:0)	-0.169552	-0.494201	0.1966	0.361844	0.620985
Lipid	Phosphatidylcholines	PC(18:1/20:4)	-0.169743	-0.494349	0.196411	0.361296	0.620979
Metabolite	Alpha amino acids and derivatives	Glutamine	-0.170407	-0.494866	0.195753	0.359393	0.620956
Lipid	Triacylglycerols	TAG51:1-FA17:0	-0.173545	-0.497304	0.192642	0.35048	0.620844
Lipid	Ceramides	CER(20:1)	-0.173648	-0.497384	0.192539	0.350188	0.62084
Lipid	Triacylglycerols	TAG50:1-FA18:1	-0.174402	-0.497969	0.191791	0.348068	0.620813
Lipid	Triacylglycerols	TAG50:3-FA18:1	-0.174977	-0.498415	0.191219	0.346456	0.620792
Lipid	Triacylglycerols	TAG44:1-FA18:1	-0.17678	-0.499811	0.189426	0.341431	0.620725
Metabolite	Alpha amino acids and derivatives	Homocysteine	-0.178198	-0.500909	0.188014	0.33751	0.620671
Lipid	Phosphatidylcholines	PC(16:0/18:1)	-0.178842	-0.501407	0.187372	0.335738	0.620646
Lipid	Triacylglycerols	TAG44:0-FA16:0	-0.179302	-0.501763	0.186914	0.334477	0.620629
Metabolite	Alpha amino acids and derivatives	Cystathionine	-0.180011	-0.502311	0.186207	0.332537	0.620601
Metabolite	Alpha amino acids and derivatives	Valine	-0.180784	-0.502908	0.185435	0.330429	0.620571
Lipid	Triacylglycerols	TAG54:5-FA20:4	-0.18155	-0.5035	0.18467	0.32835	0.620541
Lipid	Triacylglycerols	TAG52:2-FA18:0	-0.182173	-0.503981	0.184048	0.326665	0.620516
Lipid	Sphingomyelins	SM(20:1)	-0.182447	-0.504192	0.183774	0.325926	0.620505
Lipid	Triacylglycerols	TAG54:3-FA18:1	-0.183048	-0.504656	0.183173	0.324306	0.620481
Lipid	Triacylglycerols	TAG48:2-FA14:0	-0.183457	-0.504971	0.182764	0.323207	0.620464
Lipid	Triacylglycerols	TAG51:1-FA16:0	-0.183597	-0.505079	0.182624	0.322833	0.620459
Lipid	Triacylglycerols	TAG50:2-FA16:0	-0.183845	-0.50527	0.182376	0.322169	0.620448
Lipid	Triacylglycerols	TAG47:0-FA16:0	-0.183958	-0.505357	0.182262	0.321864	0.620444
Lipid	Triacylglycerols	TAG52:3-FA18:2	-0.184215	-0.505555	0.182005	0.321178	0.620433
Lipid	Triacylglycerols	TAG52:4-FA18:3	-0.186057	-0.506974	0.180161	0.316278	0.620357
Lipid	Triacylglycerols	TAG48:2-FA16:0	-0.187719	-0.508252	0.178494	0.311896	0.620287
Lipid	Triacylglycerols	TAG50:2-FA16:1	-0.187798	-0.508313	0.178414	0.311688	0.620284
Lipid	Triacylglycerols	TAG52:2-FA18:2	-0.18836	-0.508745	0.17785	0.310217	0.62026
Lipid	Lactosylceramides	LCER(18:1)	-0.188603	-0.508932	0.177606	0.30958	0.62025
Metabolite	Alpha amino acids and derivatives	Aspartate	-0.189715	-0.509785	0.176489	0.306686	0.620202
Lipid	Triacylglycerols	TAG50:2-FA18:1	-0.190328	-0.510256	0.175873	0.305096	0.620175
Lipid	Triacylglycerols	TAG56:4-FA18:1	-0.190971	-0.510749	0.175226	0.303434	0.620147
Lipid	Triacylglycerols	TAG52:3-FA16:0	-0.193245	-0.512492	0.172937	0.297604	0.620045
Lipid	Triacylglycerols	TAG52:3-FA18:1	-0.193594	-0.51276	0.172585	0.296715	0.620029
Lipid	Phosphatidylcholines	PC(18:0/20:4)	-0.193955	-0.513036	0.172222	0.295799	0.620013
Lipid	Triacylglycerols	TAG56:8-FA22:6	-0.194349	-0.513338	0.171824	0.294799	0.619995
Lipid	Triacylglycerols	TAG56:5-FA20:3	-0.194363	-0.513349	0.171809	0.294762	0.619994
Lipid	Triacylglycerols	TAG54:3-FA18:0	-0.194606	-0.513534	0.171565	0.294148	0.619983
Lipid	Triacylglycerols	TAG56:3-FA18:1	-0.195274	-0.514046	0.17089	0.292461	0.619952
Lipid	Triacylglycerols	TAG55:4-FA18:1	-0.19687	-0.515266	0.169279	0.288456	0.619877
Lipid	Triacylglycerols	TAG50:2-FA18:2	-0.200334	-0.517909	0.165774	0.279886	0.61971
Lipid	Triacylglycerols	TAG48:1-FA16:0	-0.201216	-0.518582	0.16488	0.27773	0.619667
Lipid	Triacylglycerols	TAG48:1-FA18:1	-0.201914	-0.519114	0.164172	0.276031	0.619632
Metabolite	Alpha amino acids and derivatives	Tyrosine	-0.202187	-0.519321	0.163895	0.275369	0.619618
Lipid	Triacylglycerols	TAG48:2-FA18:1	-0.203294	-0.520164	0.162772	0.272693	0.619562
Metabolite	Fatty Acyls	Palmitoylcarnitine	-0.20332	-0.520184	0.162745	0.272629	0.619561
Metabolite	Fatty Acyls	Stearoylcarnitine	-0.203517	-0.520334	0.162545	0.272156	0.619551
Lipid	Phosphatidylcholines	PC(18:0/18:2)	-0.204128	-0.520798	0.161924	0.270688	0.61952
Lipid	Triacylglycerols	TAG53:2-FA18:1	-0.204571	-0.521135	0.161474	0.269627	0.619497
Lipid	Hexosylceramides	HCER(24:1)	-0.205177	-0.521596	0.160858	0.26818	0.619465
Lipid	Triacylglycerols	TAG56:5-FA18:1	-0.206022	-0.522238	0.159999	0.266171	0.619421
Lipid	Ceramides	CER(22:0)	-0.208984	-0.524485	0.156981	0.259205	0.619263
Metabolite	Alpha amino acids and derivatives	Asparagine	-0.21037	-0.525535	0.155567	0.255989	0.619186
Lipid	Triacylglycerols	TAG52:4-FA16:0	-0.210726	-0.525805	0.155203	0.255165	0.619167
Lipid	Triacylglycerols	TAG50:3-FA18:2	-0.211287	-0.52623	0.15463	0.253873	0.619135
Metabolite	Alpha amino acids and derivatives	Tryptophan	-0.211503	-0.526393	0.154409	0.253376	0.619123
Lipid	Triacylglycerols	TAG54:3-FA20:2	-0.211682	-0.526528	0.154227	0.252967	0.619113
Lipid	Triacylglycerols	TAG54:4-FA18:2	-0.21178	-0.526603	0.154126	0.252741	0.619108
Metabolite	Alpha amino acids and derivatives	Phenylalanine	-0.212251	-0.526959	0.153645	0.251664	0.619081
Lipid	Triacylglycerols	TAG52:4-FA18:2	-0.214125	-0.528375	0.151727	0.247403	0.618974
Metabolite	Purines and derivatives	Adenine	-0.214355	-0.52855	0.151491	0.246882	0.61896
Lipid	Phosphatidylcholines	PC(16:0/20:4)	-0.214532	-0.528683	0.15131	0.246483	0.61895
Lipid	Triacylglycerols	TAG54:5-FA18:3	-0.214535	-0.528686	0.151307	0.246476	0.61895
Lipid	Phosphatidylcholines	PC(16:0/18:2)	-0.214795	-0.528882	0.151041	0.245891	0.618935
Lipid	Triacylglycerols	TAG52:3-FA16:1	-0.215697	-0.529563	0.150116	0.243865	0.618882
Lipid	Hexosylceramides	HCER(16:0)	-0.215875	-0.529697	0.149934	0.243467	0.618871
Lipid	Triacylglycerols	TAG55:5-FA18:1	-0.215949	-0.529753	0.149859	0.243303	0.618867
Lipid	Triacylglycerols	TAG52:4-FA18:1	-0.216082	-0.529853	0.149722	0.243004	0.618859
Lipid	Triacylglycerols	TAG50:2-FA14:0	-0.216572	-0.530223	0.149219	0.241911	0.61883
Metabolite	Alpha amino acids and derivatives	Isoleucine	-0.219553	-0.532469	0.146158	0.235334	0.618649
Lipid	Triacylglycerols	TAG50:3-FA16:0	-0.220037	-0.532833	0.14566	0.234276	0.618619
Lipid	Triacylglycerols	TAG55:5-FA18:2	-0.220068	-0.532857	0.145628	0.234209	0.618617
Lipid	Triacylglycerols	TAG56:4-FA20:2	-0.221697	-0.534081	0.143952	0.230678	0.618514
Lipid	Triacylglycerols	TAG54:4-FA18:1	-0.224285	-0.536025	0.141283	0.225139	0.618347
Lipid	Triacylglycerols	TAG47:1-FA18:1	-0.225235	-0.536738	0.140303	0.22313	0.618285
Lipid	Triacylglycerols	TAG52:5-FA16:0	-0.227095	-0.538132	0.13838	0.219229	0.61816
Metabolite	Alpha amino acids and derivatives	Serine	-0.227629	-0.538532	0.137828	0.218118	0.618124
Lipid	Triacylglycerols	TAG50:3-FA16:1	-0.230493	-0.540674	0.134862	0.212225	0.617925
Metabolite	Carbohydrates and carbohydrate conjugates	Glyceraldehyde	-0.23302	-0.542562	0.132239	0.207115	0.617743
Metabolite	Alpha amino acids and derivatives	Leucine	-0.233815	-0.543155	0.131412	0.205525	0.617685
Lipid	Triacylglycerols	TAG54:4-FA18:0	-0.235999	-0.544782	0.129141	0.201203	0.617521
Metabolite	Purines and derivatives	Xanthosine	-0.236469	-0.545132	0.128651	0.20028	0.617486
Lipid	Triacylglycerols	TAG56:7-FA20:4	-0.237065	-0.545576	0.12803	0.199114	0.61744
Lipid	Triacylglycerols	TAG54:6-FA18:2	-0.237438	-0.545853	0.127641	0.198388	0.617411
Lipid	Triacylglycerols	TAG51:2-FA18:1	-0.237899	-0.546196	0.12716	0.197492	0.617376
Lipid	Phosphatidylcholines	PC(18:1/18:2)	-0.238622	-0.546734	0.126406	0.196093	0.617319
Lipid	Triacylglycerols	TAG51:2-FA16:0	-0.238939	-0.54697	0.126075	0.195481	0.617294
Lipid	Triacylglycerols	TAG52:4-FA16:1	-0.240745	-0.548311	0.12419	0.192025	0.617151
Lipid	Ceramides	CER(20:0)	-0.243652	-0.550467	0.121147	0.186548	0.616912
Metabolite	Alpha amino acids and derivatives	Lysine	-0.24515	-0.551577	0.119577	0.18377	0.616786
Lipid	Triacylglycerols	TAG50:3-FA14:0	-0.247625	-0.553408	0.116979	0.179243	0.616572
Metabolite	Fatty Acyls	Tetradecanoylcarnitine	-0.250185	-0.555298	0.114286	0.174644	0.616344
Metabolite	Alpha amino acids and derivatives	Arginine	-0.251305	-0.556124	0.113107	0.172658	0.616241
Lipid	Triacylglycerols	TAG56:8-FA20:4	-0.251326	-0.556139	0.113085	0.172621	0.616239
Lipid	Triacylglycerols	TAG46:2-FA18:1	-0.251358	-0.556163	0.113051	0.172565	0.616236
Lipid	Triacylglycerols	TAG56:5-FA20:2	-0.255548	-0.559248	0.108628	0.165281	0.61584
Lipid	Triacylglycerols	TAG48:2-FA16:1	-0.256041	-0.55961	0.108107	0.164439	0.615792
Metabolite	Alpha amino acids and derivatives	Threonine	-0.268383	-0.568646	0.0949907	0.144339	0.61448
Lipid	Triacylglycerols	TAG54:5-FA18:2	-0.274191	-0.572873	0.0887737	0.135523	0.613784
Lipid	Triacylglycerols	TAG54:5-FA18:1	-0.274598	-0.573168	0.0883371	0.13492	0.613733
Lipid	Triacylglycerols	TAG56:6-FA20:3	-0.277857	-0.575532	0.0848359	0.130166	0.613316
Metabolite	Alpha amino acids and derivatives	Methionine	-0.280233	-0.577253	0.0822774	0.126778	0.613
Lipid	Triacylglycerols	TAG54:6-FA18:1	-0.281262	-0.577998	0.0811672	0.12533	0.61286
Lipid	Ceramides	CER(14:0)	-0.281907	-0.578464	0.0804715	0.12443	0.612771
Lipid	Triacylglycerols	TAG52:5-FA18:2	-0.283873	-0.579884	0.0783479	0.121713	0.612495
Lipid	Triacylglycerols	TAG54:6-FA18:3	-0.28579	-0.581267	0.0762746	0.119108	0.612219
Metabolite	Carbohydrates and carbohydrate conjugates	D-Ribose-5-P	-0.288375	-0.583129	0.0734731	0.11566	0.611836
Lipid	Ceramides	CER(22:1)	-0.289523	-0.583955	0.0722273	0.114153	0.611661
Lipid	Triacylglycerols	TAG52:5-FA18:3	-0.294456	-0.587498	0.0668598	0.107842	0.610877
Metabolite	Purines and derivatives	MTA	-0.298034	-0.590061	0.062954	0.103431	0.610273
Lipid	Dihydroceramides	DCER(16:0)	-0.300085	-0.591527	0.0607102	0.100964	0.609913
Metabolite	Alpha amino acids and derivatives	ADMA	-0.300781	-0.592024	0.0599482	0.100138	0.609789
Lipid	Triacylglycerols	TAG47:2-FA16:1	-0.304043	-0.594351	0.0563706	0.0963316	0.609189
Lipid	Triacylglycerols	TAG51:4-FA18:2	-0.309016	-0.597889	0.0508976	0.0907401	0.608218
Lipid	Phosphatidylcholines	PC(18:2/18:2)	-0.313257	-0.600898	0.0462128	0.0861697	0.607334
Lipid	Triacylglycerols	TAG53:4-FA18:2	-0.31889	-0.604881	0.039966	0.0803742	0.606073
Lipid	Ceramides	CER(18:0)	-0.319763	-0.605497	0.0389954	0.0795035	0.605869
Metabolite	Alpha amino acids and derivatives	SAM	-0.330866	-0.613303	0.0265923	0.0690534	0.603022
Lipid	Hexosylceramides	HCER(22:1)	-0.332731	-0.614609	0.0244976	0.0674079	0.602496
Metabolite	Fatty Acyls	Dodecanoylcarnitine	-0.344296	-0.622672	0.0114395	0.0578764	0.598887
Lipid	Triacylglycerols	TAG47:2-FA18:1	-0.346972	-0.624529	0.00840102	0.0558302	0.597958
Lipid	Triacylglycerols	TAG36:0-FA12:0	-0.350013	-0.626636	0.0049392	0.053574	0.596856
Lipid	Triacylglycerols	TAG46:1-FA18:0	-0.366569	-0.638035	-0.0140548	0.0425275	0.589868
Lipid	Diacylglycerols	DAG(18:1/20:3)	-0.371471	-0.641387	-0.0197272	0.0396336	0.587433
Lipid	Triacylglycerols	TAG38:0-FA12:0	-0.374295	-0.643314	-0.0230062	0.0380392	0.585942
Lipid	Triacylglycerols	TAG52:5-FA20:3	-0.386212	-0.651407	-0.0369248	0.0318711	0.578878
Lipid	Ceramides	CER(16:0)	-0.405422	-0.664327	-0.0596518	0.0236548	0.564303
Lipid	Triacylglycerols	TAG48:4-FA16:1	-0.422258	-0.675524	-0.0798683	0.017967	0.54738
Lipid	Triacylglycerols	TAG48:3-FA16:1	-0.42276	-0.675856	-0.0804749	0.0178167	0.546805
Lipid	Triacylglycerols	TAG46:3-FA14:1	-0.51971	-0.738122	-0.202697	0.0027316	0.38367
Lipid	Triacylglycerols	TAG40:0-FA12:0	-0.528644	-0.743678	-0.21448	0.00223342	0.38367

## Sheet: Plasma - HbA1c
				95% confidence interval
Type	Class	Name	Correlation	Lower	Upper	p-value	q-value
Lipid	Free fatty acids	FFA(24:0)	0.839929	0.640466	0.933237	1.90952e-06	0.00150268
Metabolite	Alpha amino acids and derivatives	Histidine	0.700069	0.384618	0.869104	0.000410517	0.129686
Lipid	Free fatty acids	FFA(20:0)	0.662819	0.323773	0.851007	0.00105855	0.171553
Metabolite	Bile acids, alcohols and derivatives	Chenodeoxycholate	0.661821	0.322182	0.850516	0.00108384	0.172375
Lipid	Phosphatidylethanolamines	PE(O-16:0/22:6)	0.661268	0.3213	0.850244	0.00109808	0.172825
Metabolite	Alpha amino acids and derivatives	Tryptophan	0.632775	0.276661	0.836078	0.00208059	0.268165
Metabolite	Alpha amino acids and derivatives	Asparagine	0.613119	0.246737	0.826145	0.00312236	0.337615
Lipid	Free fatty acids	FFA(20:2)	0.59838	0.224749	0.81861	0.00416272	0.387737
Metabolite	Pyrimidines and derivatives	Cytidine	0.59022	0.212736	0.814405	0.00485316	0.413979
Metabolite	Alpha amino acids and derivatives	Kynurenine	0.579038	0.196458	0.808603	0.00595125	0.447685
Lipid	Free fatty acids	FFA(18:4)	0.566659	0.178681	0.802129	0.00739838	0.481581
Metabolite	Fatty Acyls	Acetylcarnitine	0.562875	0.173297	0.800139	0.00789446	0.491192
Metabolite	Organosulfonic acids	Taurocholate	0.560587	0.170052	0.798933	0.00820749	0.496832
Metabolite	Alpha amino acids and derivatives	Alanine	0.552675	0.158899	0.794749	0.00936921	0.515627
Lipid	Free fatty acids	FFA(20:1)	0.542621	0.144869	0.789398	0.0110362	0.537318
Lipid	Free fatty acids	FFA(24:1)	0.532073	0.130319	0.783743	0.0130374	0.557553
Lipid	Lysophosphatidylcholines	LPC(18:2)	0.50972	0.100048	0.77162	0.018254	0.592732
Lipid	Lysophosphatidylethanolamines	LPE(22:6)	0.508026	0.0977837	0.770693	0.0187094	0.595016
Lipid	Diacylglycerols	DAG(18:2/20:5)	0.502935	0.0910065	0.767902	0.0201325	0.601584
Metabolite	Carbohydrates and carbohydrate conjugates	Glyceraldehyde	0.497835	0.0842559	0.765096	0.0216436	0.607741
Lipid	Diacylglycerols	DAG(18:1/20:5)	0.490322	0.0743783	0.760943	0.0240338	0.616096
Metabolite	Beta amino acids and derivatives	Pantothenate	0.489936	0.0738728	0.760729	0.0241621	0.616504
Metabolite	Alpha amino acids and derivatives	Glutamine	0.488593	0.0721177	0.759985	0.0246122	0.617904
Lipid	Hexosylceramides	HCER(24:0)	0.487908	0.0712225	0.759604	0.0248446	0.61861
Lipid	Lysophosphatidylcholines	LPC(22:6)	0.485566	0.0681676	0.758303	0.0256522	0.620974
Metabolite	Alpha amino acids and derivatives	Citrulline	0.481951	0.0634688	0.75629	0.0269391	0.624481
Lipid	Free fatty acids	FFA(22:0)	0.475125	0.0546467	0.752475	0.0295082	0.630662
Metabolite	Alpha amino acids and derivatives	Tyrosine	0.462142	0.0380457	0.745168	0.0349257	0.640982
Metabolite	Phenols	Normetanephrine	0.450582	0.0234582	0.738603	0.0403788	0.648791
Metabolite	Alpha amino acids and derivatives	Betaine	0.441926	0.0126536	0.733652	0.0448787	0.653907
Lipid	Phosphatidylethanolamines	PE(P-18:0/22:6)	0.429593	-0.00257002	0.726543	0.0519494	0.660266
Lipid	Free fatty acids	FFA(15:0)	0.419372	-0.0150372	0.720603	0.0584326	0.664818
Metabolite	Fatty Acyls	Isobutyrylcarnitine	0.418321	-0.0163108	0.71999	0.0591323	0.665253
Lipid	Hexosylceramides	HCER(22:0)	0.41711	-0.0177782	0.719282	0.0599473	0.665748
Lipid	Lysophosphatidylethanolamines	LPE(18:2)	0.415881	-0.0192646	0.718564	0.0607826	0.666242
Lipid	Free fatty acids	FFA(22:1)	0.412912	-0.0228474	0.716826	0.062837	0.667403
Metabolite	Purines and derivatives	cAMP	0.410977	-0.0251765	0.715691	0.0642041	0.668137
Metabolite	Indoles and derivatives	5-Hydroxyindoleacetate	0.407825	-0.0289609	0.713838	0.0664794	0.669295
Lipid	Lysophosphatidylcholines	LPC(16:0)	0.396853	-0.0420355	0.707358	0.0748757	0.672984
Lipid	Free fatty acids	FFA(22:6)	0.396385	-0.0425889	0.707081	0.0752501	0.673131
Metabolite	Alpha amino acids and derivatives	Valine	0.395616	-0.0434994	0.706624	0.0758694	0.673369
Lipid	Phosphatidylethanolamines	PE(P-16:0/22:6)	0.387061	-0.0535783	0.70153	0.0830188	0.678243
Lipid	Free fatty acids	FFA(18:2)	0.385334	-0.0556014	0.700498	0.0845203	0.679268
Metabolite	Pyridines and derivatives	NAM	0.383658	-0.0575624	0.699494	0.0859975	0.680244
Lipid	Phosphatidylethanolamines	PE(16:0/18:3)	0.382606	-0.0587916	0.698864	0.0869346	0.680848
Metabolite	Alpha amino acids and derivatives	Leucine	0.377092	-0.0652102	0.695553	0.0919679	0.683896
Lipid	Triacylglycerols	TAG50:5-FA20:5	0.372098	-0.0709927	0.692542	0.0967098	0.686498
Lipid	Free fatty acids	FFA(18:3)	0.367356	-0.0764548	0.689673	0.101375	0.688838
Lipid	Phosphatidylethanolamines	PE(P-18:1/22:6)	0.366931	-0.0769441	0.689415	0.101802	0.689042
Lipid	Diacylglycerols	DAG(18:2/22:6)	0.365987	-0.078028	0.688842	0.102753	0.689492
Lipid	Free fatty acids	FFA(20:5)	0.365612	-0.0784579	0.688615	0.103133	0.689668
Lipid	Lysophosphatidylcholines	LPC(18:3)	0.360092	-0.0847725	0.685258	0.10884	0.692192
Lipid	Lysophosphatidylethanolamines	LPE(16:0)	0.355836	-0.089617	0.68266	0.113394	0.694035
Metabolite	Alpha amino acids and derivatives	2-Aminoisobutyrate	0.353636	-0.0921127	0.681313	0.115801	0.694955
Metabolite	Pyridines and derivatives	4-Pyridoxate	0.351927	-0.0940481	0.680266	0.117697	0.695654
Metabolite	Alpha amino acids and derivatives	Proline	0.351821	-0.0941677	0.680201	0.117815	0.695697
Lipid	Phosphatidylethanolamines	PE(P-18:2/20:4)	0.350423	-0.0957477	0.679344	0.119383	0.696258
Lipid	Phosphatidylcholines	PC(18:2/22:6)	0.349226	-0.0970986	0.678609	0.120737	0.696732
Lipid	Cholesteryl esters	CE(20:0)	0.348911	-0.0974548	0.678415	0.121097	0.696856
Metabolite	Alpha amino acids and derivatives	Phenylalanine	0.334616	-0.11346	0.669582	0.138171	0.702047
Metabolite	Dicarboxylic acids and derivatives	Succinate	0.331443	-0.116982	0.667608	0.142181	0.703095
Lipid	Cholesteryl esters	CE(18:2)	0.33008	-0.118491	0.666759	0.143928	0.703534
Metabolite	Pyrimidines and derivatives	Deoxyuridine	0.329975	-0.118607	0.666694	0.144063	0.703567
Lipid	Diacylglycerols	DAG(14:0/16:0)	0.328275	-0.120486	0.665633	0.146265	0.704106
Lipid	Phosphatidylethanolamines	PE(O-18:0/22:5)	0.326654	-0.122275	0.664621	0.148387	0.70461
Metabolite	Purines and derivatives	Adenine	0.326012	-0.122983	0.66422	0.149233	0.704807
Lipid	Diacylglycerols	DAG(18:2/18:3)	0.324118	-0.125068	0.663035	0.151749	0.705381
Lipid	Triacylglycerols	TAG56:9-FA20:5	0.323572	-0.125669	0.662693	0.15248	0.705545
Metabolite	Quaternary ammonium salts	Choline	0.322102	-0.127284	0.661771	0.15446	0.70598
Lipid	Lysophosphatidylcholines	LPC(20:5)	0.321435	-0.128015	0.661353	0.155364	0.706176
Lipid	Free fatty acids	FFA(18:0)	0.31978	-0.129829	0.660314	0.157623	0.706654
Metabolite	Alpha amino acids and derivatives	Cysteine	0.317463	-0.132364	0.658857	0.160825	0.707311
Lipid	Diacylglycerols	DAG(18:2/20:4)	0.31667	-0.133229	0.658358	0.161931	0.707532
Lipid	Sphingomyelins	SM(14:0)	0.316259	-0.133678	0.658099	0.162506	0.707645
Lipid	Triacylglycerols	TAG54:7-FA20:5	0.315855	-0.134119	0.657845	0.163073	0.707757
Lipid	Lysophosphatidylethanolamines	LPE(18:1)	0.314804	-0.135265	0.657182	0.164555	0.708045
Metabolite	Alpha amino acids and derivatives	Serine	0.314527	-0.135567	0.657007	0.164946	0.70812
Metabolite	Fatty Acyls	Propionylcarnitine	0.312651	-0.137609	0.655823	0.167618	0.709168
Lipid	Free fatty acids	FFA(20:3)	0.311573	-0.13878	0.655142	0.169165	0.710179
Metabolite	Quinolines and derivatives	Kynurenate	0.301901	-0.149235	0.649005	0.1835	0.720071
Lipid	Triacylglycerols	TAG58:10-FA18:2	0.299928	-0.151356	0.647747	0.186523	0.722624
Metabolite	Purines and derivatives	Adenosine	0.295943	-0.155626	0.645202	0.19273	0.727667
Metabolite	Quaternary ammonium salts	Carnitine	0.295636	-0.155954	0.645006	0.193214	0.72805
Lipid	Free fatty acids	FFA(22:5)	0.295498	-0.156101	0.644918	0.193431	0.72822
Metabolite	Alpha amino acids and derivatives	Methionine	0.292647	-0.159145	0.643091	0.197968	0.731727
Metabolite	Alpha amino acids and derivatives	GABA	0.290185	-0.161766	0.641511	0.201942	0.734696
Lipid	Phosphatidylethanolamines	PE(P-18:1/20:5)	0.282426	-0.169985	0.63651	0.214815	0.743703
Metabolite	Alpha amino acids and derivatives	Guanidoacetate	0.282011	-0.170423	0.636241	0.215519	0.74417
Lipid	Phosphatidylethanolamines	PE(O-16:0/20:4)	0.278146	-0.174492	0.633739	0.222143	0.748451
Lipid	Triacylglycerols	TAG42:1-FA16:1	0.276311	-0.176419	0.632548	0.225336	0.75044
Lipid	Triacylglycerols	TAG56:8-FA20:5	0.273712	-0.179142	0.630858	0.229908	0.753211
Lipid	Diacylglycerols	DAG(18:1/22:6)	0.266009	-0.187171	0.62583	0.243811	0.76111
Lipid	Diacylglycerols	DAG(20:0/20:0)	0.265559	-0.187639	0.625535	0.244641	0.761558
Lipid	Free fatty acids	FFA(17:0)	0.263409	-0.189868	0.624126	0.248625	0.763674
Lipid	Phosphatidylethanolamines	PE(O-18:0/20:4)	0.258493	-0.194948	0.620895	0.257891	0.768384
Lipid	Phosphatidylcholines	PC(18:0/20:5)	0.254235	-0.199328	0.618087	0.266092	0.772323
Metabolite	Alpha amino acids and derivatives	Lysine	0.253461	-0.200123	0.617575	0.2676	0.773026
Lipid	Triacylglycerols	TAG52:5-FA20:5	0.250497	-0.203159	0.615614	0.273425	0.775677
Lipid	Lysophosphatidylcholines	LPC(22:5)	0.250334	-0.203325	0.615506	0.273748	0.775822
Lipid	Phosphatidylethanolamines	PE(O-18:0/22:6)	0.247586	-0.206132	0.613682	0.279224	0.778224
Lipid	Triacylglycerols	TAG58:10-FA22:5	0.246891	-0.20684	0.613221	0.280618	0.778823
Lipid	Triacylglycerols	TAG54:8-FA20:5	0.245431	-0.208328	0.61225	0.283564	0.780073
Lipid	Free fatty acids	FFA(14:0)	0.245362	-0.208398	0.612204	0.283704	0.780132
Lipid	Lysophosphatidylcholines	LPC(15:0)	0.243148	-0.210649	0.61073	0.288209	0.781998
Lipid	Phosphatidylcholines	PC(16:0/12:0)	0.243089	-0.210709	0.610691	0.28833	0.782048
Lipid	Lysophosphatidylethanolamines	LPE(20:3)	0.241194	-0.212632	0.609427	0.292221	0.78362
Lipid	Triacylglycerols	TAG60:11-FA22:5	0.240596	-0.213239	0.609028	0.293458	0.784112
Lipid	Diacylglycerols	DAG(16:0/20:5)	0.239922	-0.213921	0.608578	0.294852	0.784663
Lipid	Triacylglycerols	TAG57:3-FA18:2	0.233736	-0.220166	0.604435	0.307852	0.789592
Lipid	Free fatty acids	FFA(16:0)	0.230601	-0.223316	0.602328	0.31457	0.792001
Metabolite	Benzoic acids and derivatives	Hippurate	0.229851	-0.224069	0.601823	0.316191	0.79257
Lipid	Phosphatidylethanolamines	PE(P-16:0/20:5)	0.228398	-0.225525	0.600844	0.319344	0.793661
Lipid	Triacylglycerols	TAG52:7-FA20:5	0.224633	-0.229289	0.598302	0.327605	0.796433
Lipid	Phosphatidylethanolamines	PE(P-18:0/20:5)	0.224169	-0.229751	0.597988	0.32863	0.796769
Lipid	Triacylglycerols	TAG60:12-FA22:6	0.221842	-0.232069	0.596413	0.333807	0.798436
Lipid	Cholesteryl esters	CE(20:5)	0.220008	-0.233893	0.595169	0.337923	0.799731
Lipid	Phosphatidylcholines	PC(16:0/20:5)	0.218245	-0.235643	0.593971	0.341906	0.800957
Lipid	Phosphatidylcholines	PC(17:0/22:6)	0.217358	-0.236521	0.593369	0.343918	0.801568
Lipid	Diacylglycerols	DAG(16:0/22:6)	0.217279	-0.2366	0.593315	0.344099	0.801622
Lipid	Diacylglycerols	DAG(16:0/18:3)	0.216439	-0.237432	0.592743	0.346013	0.802197
Lipid	Cholesteryl esters	CE(12:0)	0.214955	-0.2389	0.591733	0.349411	0.803202
Lipid	Lysophosphatidylcholines	LPC(14:0)	0.213501	-0.240337	0.590742	0.352759	0.804177
Metabolite	Fatty Acyls	Hexanoylcarnitine	0.211982	-0.241835	0.589705	0.356276	0.805183
Lipid	Lysophosphatidylethanolamines	LPE(18:0)	0.211965	-0.241852	0.589693	0.356315	0.805194
Metabolite	Fatty Acyls	Tetradecanoylcarnitine	0.210099	-0.243689	0.588418	0.360663	0.806415
Metabolite	Alpha amino acids and derivatives	Arginine	0.209198	-0.244576	0.587801	0.362775	0.806998
Lipid	Hexosylceramides	HCER(18:0)	0.207767	-0.245982	0.586821	0.366142	0.807916
Lipid	Triacylglycerols	TAG56:8-FA16:0	0.206349	-0.247373	0.58585	0.369494	0.808816
Lipid	Phosphatidylcholines	PC(18:2/20:1)	0.205387	-0.248317	0.585189	0.371781	0.809421
Lipid	Free fatty acids	FFA(12:0)	0.205181	-0.248518	0.585048	0.372271	0.80955
Lipid	Phosphatidylethanolamines	PE(P-18:1/22:5)	0.204933	-0.24876	0.584878	0.37286	0.809704
Lipid	Cholesteryl esters	CE(20:1)	0.203208	-0.250449	0.583692	0.376986	0.810775
Lipid	Phosphatidylethanolamines	PE(P-16:0/22:5)	0.202792	-0.250855	0.583406	0.377984	0.811031
Metabolite	Pyrimidines and derivatives	Deoxycytidine	0.202777	-0.25087	0.583396	0.378019	0.81104
Lipid	Lysophosphatidylcholines	LPC(18:0)	0.200714	-0.252885	0.581975	0.382995	0.812297
Lipid	Lysophosphatidylethanolamines	LPE(20:4)	0.198202	-0.255331	0.580243	0.3891	0.813802
Lipid	Triacylglycerols	TAG55:2-FA18:2	0.197981	-0.255546	0.58009	0.38964	0.814012
Lipid	Triacylglycerols	TAG56:9-FA18:3	0.195608	-0.257852	0.57845	0.395462	0.816246
Metabolite	Fatty Acyls	Octanoylcarnitine	0.193822	-0.259584	0.577213	0.399876	0.817906
Lipid	Phosphatidylethanolamines	PE(P-18:1/18:2)	0.190592	-0.262709	0.574972	0.407927	0.820856
Lipid	Lysophosphatidylcholines	LPC(20:2)	0.18939	-0.26387	0.574137	0.410946	0.821938
Lipid	Diacylglycerols	DAG(18:1/22:5)	0.189233	-0.264022	0.574028	0.411341	0.822078
Lipid	Triacylglycerols	TAG44:0-FA14:0	0.188977	-0.264268	0.57385	0.411985	0.822307
Metabolite	Alpha amino acids and derivatives	Isoleucine	0.187949	-0.265259	0.573135	0.414579	0.823222
Lipid	Lysophosphatidylethanolamines	LPE(16:1)	0.186166	-0.266976	0.571893	0.419101	0.824795
Lipid	Phosphatidylcholines	PC(17:0/20:5)	0.181501	-0.271454	0.568635	0.431056	0.828823
Lipid	Triacylglycerols	TAG44:2-FA16:0	0.178755	-0.274081	0.566711	0.438177	0.831135
Lipid	Triacylglycerols	TAG45:0-FA14:0	0.178597	-0.274232	0.5666	0.438589	0.831266
Lipid	Diacylglycerols	DAG(14:0/18:2)	0.178482	-0.274343	0.566519	0.43889	0.831363
Lipid	Diacylglycerols	DAG(16:0/18:2)	0.178267	-0.274548	0.566368	0.43945	0.831542
Lipid	Diacylglycerols	DAG(16:0/16:0)	0.177964	-0.274837	0.566156	0.440239	0.831793
Lipid	Triacylglycerols	TAG56:8-FA18:2	0.176892	-0.27586	0.565403	0.443045	0.83268
Lipid	Triacylglycerols	TAG55:1-FA16:0	0.175428	-0.277256	0.564374	0.446889	0.83388
Lipid	Triacylglycerols	TAG56:9-FA20:4	0.171888	-0.280622	0.561882	0.456255	0.836733
Metabolite	Purines and derivatives	Xanthine	0.171751	-0.280752	0.561785	0.45662	0.836842
Metabolite	Fatty Acyls	Dodecanoylcarnitine	0.17164	-0.280857	0.561707	0.456914	0.83693
Lipid	Triacylglycerols	TAG53:0-FA16:0	0.1703	-0.282128	0.560762	0.460489	0.837991
Lipid	Triacylglycerols	TAG44:1-FA14:1	0.167719	-0.284571	0.558937	0.467413	0.840007
Lipid	Lysophosphatidylcholines	LPC(20:3)	0.166921	-0.285326	0.558373	0.469566	0.840624
Lipid	Diacylglycerols	DAG(18:0/18:2)	0.165185	-0.286965	0.557143	0.474263	0.841953
Lipid	Phosphatidylethanolamines	PE(O-18:0/16:0)	0.164024	-0.28806	0.556319	0.47742	0.842833
Lipid	Lysophosphatidylethanolamines	LPE(17:0)	0.163706	-0.288359	0.556094	0.478285	0.843073
Lipid	Triacylglycerols	TAG46:3-FA16:0	0.163459	-0.288592	0.555918	0.478959	0.843259
Metabolite	Pyrimidines and derivatives	Uracil	0.161798	-0.290155	0.554738	0.483499	0.844502
Lipid	Triacylglycerols	TAG44:0-FA18:0	0.160772	-0.291119	0.554009	0.486311	0.845262
Lipid	Triacylglycerols	TAG52:6-FA20:5	0.160204	-0.291653	0.553604	0.487875	0.845682
Lipid	Triacylglycerols	TAG52:5-FA16:0	0.157483	-0.294205	0.551666	0.495389	0.847666
Lipid	Phosphatidylcholines	PC(20:0/18:2)	0.156185	-0.29542	0.55074	0.498995	0.8486
Lipid	Diacylglycerols	DAG(16:0/18:0)	0.15614	-0.295462	0.550707	0.49912	0.848632
Metabolite	Alpha amino acids and derivatives	Threonine	0.155472	-0.296087	0.55023	0.500983	0.84911
Metabolite	Fatty Acyls	Decanoylcarnitine	0.153566	-0.297867	0.548867	0.50631	0.85046
Lipid	Triacylglycerols	TAG54:6-FA22:6	0.153016	-0.29838	0.548473	0.507851	0.850846
Lipid	Triacylglycerols	TAG51:4-FA20:4	0.152976	-0.298418	0.548444	0.507965	0.850875
Lipid	Triacylglycerols	TAG54:8-FA18:3	0.151766	-0.299546	0.547578	0.511365	0.851719
Lipid	Triacylglycerols	TAG58:9-FA18:2	0.151024	-0.300236	0.547046	0.513456	0.852234
Lipid	Triacylglycerols	TAG52:6-FA16:0	0.15052	-0.300705	0.546685	0.514878	0.852582
Metabolite	Alpha amino acids and derivatives	Aspartate	0.150116	-0.301082	0.546395	0.516022	0.852861
Lipid	Triacylglycerols	TAG47:0-FA14:0	0.149377	-0.301769	0.545864	0.518113	0.853368
Lipid	Phosphatidylcholines	PC(15:0/20:3)	0.1487	-0.302398	0.545378	0.520032	0.853829
Lipid	Triacylglycerols	TAG58:9-FA18:1	0.147885	-0.303155	0.544792	0.522349	0.854384
Lipid	Free fatty acids	FFA(14:1)	0.146606	-0.304342	0.543872	0.525993	0.855246
Lipid	Cholesteryl esters	CE(14:0)	0.145964	-0.304937	0.54341	0.527825	0.855676
Lipid	Triacylglycerols	TAG44:0-FA12:0	0.14446	-0.30633	0.542326	0.532133	0.856677
Lipid	Triacylglycerols	TAG54:6-FA20:5	0.143622	-0.307105	0.541722	0.53454	0.85723
Lipid	Triacylglycerols	TAG54:0-FA16:0	0.143353	-0.307354	0.541528	0.535313	0.857407
Lipid	Triacylglycerols	TAG58:10-FA22:6	0.142813	-0.307853	0.541138	0.536869	0.857762
Lipid	Phosphatidylcholines	PC(16:0/22:6)	0.141087	-0.309447	0.539891	0.541852	0.858885
Lipid	Lysophosphatidylcholines	LPC(18:1)	0.140831	-0.309683	0.539707	0.542592	0.85905
Lipid	Triacylglycerols	TAG56:8-FA22:6	0.138144	-0.312158	0.537761	0.550396	0.860771
Lipid	Triacylglycerols	TAG45:0-FA16:0	0.136198	-0.313948	0.53635	0.556081	0.861998
Lipid	Triacylglycerols	TAG42:1-FA16:0	0.135664	-0.314438	0.535962	0.557645	0.862331
Lipid	Triacylglycerols	TAG52:6-FA22:6	0.133787	-0.316159	0.534598	0.563158	0.863495
Lipid	Triacylglycerols	TAG46:0-FA18:0	0.129797	-0.319809	0.531692	0.574959	0.865921
Lipid	Phosphatidylcholines	PC(18:2/18:2)	0.129151	-0.320399	0.531221	0.576878	0.866308
Lipid	Free fatty acids	FFA(20:4)	0.128363	-0.321118	0.530645	0.579225	0.866777
Lipid	Phosphatidylethanolamines	PE(P-18:0/22:5)	0.128309	-0.321167	0.530606	0.579387	0.866809
Lipid	Lysophosphatidylcholines	LPC(17:0)	0.125521	-0.323706	0.528567	0.587724	0.86845
Lipid	Triacylglycerols	TAG46:3-FA18:3	0.124596	-0.324547	0.527889	0.590501	0.868988
Lipid	Cholesteryl esters	CE(22:6)	0.124116	-0.324983	0.527538	0.591942	0.869265
Lipid	Triacylglycerols	TAG54:8-FA18:2	0.12049	-0.328271	0.524876	0.602892	0.871334
Lipid	Phosphatidylcholines	PC(14:0/20:4)	0.120432	-0.328324	0.524833	0.603068	0.871367
Lipid	Triacylglycerols	TAG48:5-FA18:2	0.119957	-0.328754	0.524484	0.604508	0.871634
Lipid	Triacylglycerols	TAG56:1-FA16:0	0.118878	-0.32973	0.52369	0.607787	0.872238
Lipid	Sphingomyelins	SM(20:0)	0.118782	-0.329816	0.52362	0.608078	0.872291
Lipid	Hexosylceramides	HCER(20:0)	0.116971	-0.331452	0.522285	0.613597	0.873294
Lipid	Phosphatidylethanolamines	PE(P-18:0/18:2)	0.116057	-0.332277	0.521611	0.616391	0.873796
Lipid	Triacylglycerols	TAG49:0-FA18:0	0.114883	-0.333335	0.520744	0.619986	0.874436
Metabolite	Purines and derivatives	MTA	0.113802	-0.334308	0.519946	0.623302	0.875021
Lipid	Triacylglycerols	TAG40:0-FA14:0	0.112943	-0.335081	0.51931	0.625946	0.875483
Lipid	Phosphatidylethanolamines	PE(O-16:0/18:2)	0.112561	-0.335424	0.519028	0.62712	0.875687
Lipid	Triacylglycerols	TAG54:1-FA20:0	0.111203	-0.336644	0.518023	0.631308	0.87641
Lipid	Triacylglycerols	TAG54:7-FA18:2	0.110973	-0.336851	0.517852	0.632019	0.876532
Lipid	Triacylglycerols	TAG58:9-FA22:6	0.109385	-0.338275	0.516675	0.636932	0.877367
Lipid	Free fatty acids	FFA(22:2)	0.108802	-0.338797	0.516242	0.63874	0.877672
Lipid	Triacylglycerols	TAG56:9-FA22:6	0.107677	-0.339805	0.515406	0.642234	0.878256
Lipid	Triacylglycerols	TAG52:4-FA20:0	0.107659	-0.339821	0.515393	0.64229	0.878266
Lipid	Cholesteryl esters	CE(15:0)	0.107009	-0.340403	0.51491	0.644312	0.878601
Lipid	Diacylglycerols	DAG(18:1/20:1)	0.106862	-0.340534	0.5148	0.64477	0.878677
Lipid	Triacylglycerols	TAG46:1-FA14:1	0.105443	-0.341802	0.513745	0.649194	0.879404
Lipid	Triacylglycerols	TAG58:10-FA20:5	0.105415	-0.341827	0.513724	0.64928	0.879418
Metabolite	Keto acids and derivatives	Acetoacetate	0.104863	-0.34232	0.513313	0.651003	0.879699
Lipid	Triacylglycerols	TAG45:1-FA16:0	0.10479	-0.342385	0.513259	0.65123	0.879736
Lipid	Phosphatidylethanolamines	PE(18:1/22:5)	0.103135	-0.343861	0.512025	0.656412	0.880572
Metabolite	Sugar alcohols	Sorbitol	0.102717	-0.344234	0.511714	0.657722	0.880781
Lipid	Phosphatidylethanolamines	PE(P-16:0/18:2)	0.102668	-0.344278	0.511677	0.657877	0.880806
Lipid	Triacylglycerols	TAG49:3-FA16:0	0.102405	-0.344511	0.511481	0.6587	0.880937
Lipid	Phosphatidylcholines	PC(18:0/14:0)	0.101333	-0.345466	0.51068	0.662068	0.881471
Lipid	Triacylglycerols	TAG50:5-FA16:0	0.101204	-0.34558	0.510584	0.662473	0.881535
Lipid	Triacylglycerols	TAG56:6-FA22:6	0.100158	-0.346511	0.509802	0.665767	0.882052
Lipid	Triacylglycerols	TAG57:2-FA18:1	0.0985576	-0.347932	0.508605	0.670815	0.882836
Metabolite	Dialkylamines	Spermidine	0.098145	-0.348298	0.508296	0.672119	0.883036
Metabolite	Alpha amino acids and derivatives	Creatinine	0.097988	-0.348438	0.508179	0.672616	0.883113
Lipid	Free fatty acids	FFA(18:1)	0.0979454	-0.348475	0.508147	0.67275	0.883133
Lipid	Triacylglycerols	TAG52:0-FA20:0	0.0976967	-0.348696	0.507961	0.673537	0.883254
Lipid	Lysophosphatidylethanolamines	LPE(22:5)	0.0960202	-0.350182	0.506704	0.678848	0.884061
Metabolite	Beta amino acids and derivatives	Carnosine	0.092934	-0.352911	0.504386	0.688664	0.885525
Lipid	Triacylglycerols	TAG54:5-FA20:5	0.0923261	-0.353448	0.503928	0.690604	0.885809
Lipid	Triacylglycerols	TAG52:4-FA16:0	0.0881539	-0.357123	0.500783	0.703963	0.887733
Lipid	Triacylglycerols	TAG56:7-FA20:5	0.0879694	-0.357285	0.500644	0.704555	0.887817
Metabolite	Purines and derivatives	AMP	0.0877617	-0.357468	0.500487	0.705223	0.887911
Metabolite	Imidazoles	1-Methylhistamine	0.0870353	-0.358106	0.499938	0.707559	0.88824
Lipid	Triacylglycerols	TAG40:0-FA16:0	0.0858989	-0.359104	0.499079	0.711219	0.888751
Metabolite	Alpha amino acids and derivatives	Glycine	0.0829334	-0.361703	0.496833	0.720797	0.890067
Lipid	Triacylglycerols	TAG60:11-FA22:6	0.082537	-0.36205	0.496532	0.722081	0.890241
Lipid	Triacylglycerols	TAG47:0-FA16:0	0.0824408	-0.362134	0.496459	0.722392	0.890283
Lipid	Triacylglycerols	TAG46:1-FA18:0	0.0818509	-0.36265	0.496012	0.724304	0.890541
Lipid	Triacylglycerols	TAG51:4-FA15:0	0.0797375	-0.364496	0.494406	0.731165	0.891457
Lipid	Phosphatidylethanolamines	PE(18:0/20:5)	0.0783467	-0.365709	0.493348	0.735691	0.892052
Lipid	Ceramides	CER(24:0)	0.0781355	-0.365893	0.493187	0.736379	0.892142
Lipid	Triacylglycerols	TAG50:0-FA14:0	0.0767261	-0.36712	0.492113	0.740976	0.89274
Lipid	Triacylglycerols	TAG54:7-FA18:3	0.0764025	-0.367402	0.491867	0.742033	0.892876
Lipid	Diacylglycerols	DAG(16:1/22:6)	0.0760582	-0.367701	0.491604	0.743157	0.893021
Lipid	Triacylglycerols	TAG51:5-FA18:2	0.0748879	-0.368719	0.490711	0.746984	0.89351
Lipid	Sphingomyelins	SM(26:0)	0.0746978	-0.368884	0.490566	0.747606	0.89359
Lipid	Triacylglycerols	TAG46:0-FA12:0	0.0734306	-0.369984	0.489598	0.751757	0.894115
Lipid	Triacylglycerols	TAG42:1-FA14:0	0.0729783	-0.370377	0.489252	0.75324	0.894301
Lipid	Triacylglycerols	TAG54:6-FA18:2	0.0718211	-0.37138	0.488366	0.757039	0.894776
Lipid	Diacylglycerols	DAG(14:1/18:1)	0.0712326	-0.37189	0.487916	0.758972	0.895016
Lipid	Triacylglycerols	TAG44:2-FA14:0	0.0712163	-0.371904	0.487903	0.759026	0.895023
Lipid	Cholesteryl esters	CE(16:0)	0.0689885	-0.373831	0.486196	0.766359	0.895923
Lipid	Cholesteryl esters	CE(18:0)	0.0686949	-0.374085	0.48597	0.767327	0.89604
Lipid	Triacylglycerols	TAG56:3-FA20:0	0.0669674	-0.375577	0.484644	0.773029	0.896728
Lipid	Triacylglycerols	TAG54:2-FA20:0	0.065416	-0.376915	0.48345	0.778159	0.897339
Lipid	Triacylglycerols	TAG56:7-FA16:0	0.0647411	-0.377496	0.482931	0.780393	0.897603
Metabolite	Phenols	Homogentisate	0.0641455	-0.378009	0.482472	0.782367	0.897834
Lipid	Triacylglycerols	TAG46:4-FA18:2	0.0632512	-0.378778	0.481783	0.785332	0.898181
Lipid	Triacylglycerols	TAG44:0-FA16:0	0.0628721	-0.379104	0.481491	0.78659	0.898327
Lipid	Lysophosphatidylcholines	LPC(20:4)	0.0626484	-0.379296	0.481318	0.787332	0.898413
Lipid	Triacylglycerols	TAG46:0-FA16:0	0.0616423	-0.380161	0.480542	0.790674	0.898799
Lipid	Phosphatidylethanolamines	PE(O-16:0/22:5)	0.0599121	-0.381645	0.479205	0.796429	0.899457
Lipid	Triacylglycerols	TAG56:1-FA18:1	0.0592303	-0.38223	0.478678	0.7987	0.899714
Lipid	Triacylglycerols	TAG52:5-FA22:5	0.0573739	-0.383819	0.477241	0.80489	0.900409
Lipid	Phosphatidylethanolamines	PE(P-18:0/22:4)	0.0571124	-0.384043	0.477038	0.805763	0.900506
Lipid	Triacylglycerols	TAG47:0-FA17:0	0.0567489	-0.384354	0.476756	0.806976	0.900641
Lipid	Triacylglycerols	TAG56:2-FA20:0	0.056144	-0.384871	0.476287	0.808997	0.900864
Lipid	Diacylglycerols	DAG(18:1/18:2)	0.0554945	-0.385426	0.475783	0.811168	0.901103
Lipid	Phosphatidylcholines	PC(17:0/20:3)	0.0551773	-0.385696	0.475537	0.812229	0.90122
Lipid	Triacylglycerols	TAG56:8-FA22:5	0.0549291	-0.385908	0.475344	0.813059	0.90131
Lipid	Phosphatidylcholines	PC(16:0/22:5)	0.0539565	-0.386738	0.474589	0.816314	0.901665
Lipid	Triacylglycerols	TAG55:7-FA22:6	0.0533935	-0.387218	0.474151	0.8182	0.90187
Lipid	Phosphatidylcholines	PC(18:0/12:0)	0.0521291	-0.388296	0.473168	0.822438	0.902326
Lipid	Diacylglycerols	DAG(16:1/18:3)	0.0521087	-0.388313	0.473152	0.822507	0.902333
Lipid	Diacylglycerols	DAG(16:0/16:1)	0.0490566	-0.390908	0.470774	0.832757	0.903419
Lipid	Triacylglycerols	TAG49:2-FA18:2	0.0489134	-0.39103	0.470662	0.833239	0.90347
Lipid	Triacylglycerols	TAG54:6-FA16:0	0.0458967	-0.393588	0.468305	0.843397	0.904522
Lipid	Phosphatidylethanolamines	PE(P-18:0/20:3)	0.0456363	-0.393809	0.468101	0.844275	0.904611
Lipid	Triacylglycerols	TAG47:2-FA18:2	0.045211	-0.394169	0.467768	0.84571	0.904758
Lipid	Triacylglycerols	TAG44:2-FA18:2	0.0451488	-0.394221	0.46772	0.84592	0.904779
Lipid	Triacylglycerols	TAG47:0-FA15:0	0.0432821	-0.3958	0.466257	0.852221	0.905417
Lipid	Triacylglycerols	TAG52:4-FA18:2	0.0430575	-0.39599	0.466081	0.85298	0.905493
Lipid	Triacylglycerols	TAG38:0-FA12:0	0.0424791	-0.396478	0.465627	0.854935	0.905689
Lipid	Diacylglycerols	DAG(14:0/18:1)	0.0419474	-0.396927	0.46521	0.856732	0.905868
Lipid	Phosphatidylethanolamines	PE(18:0/18:0)	0.0412585	-0.397508	0.464669	0.859063	0.906099
Lipid	Phosphatidylethanolamines	PE(16:0/20:5)	0.0405256	-0.398126	0.464093	0.861542	0.906344
Lipid	Triacylglycerols	TAG45:0-FA15:0	0.0397074	-0.398816	0.46345	0.864313	0.906616
Lipid	Triacylglycerols	TAG46:0-FA14:0	0.0384922	-0.399839	0.462494	0.86843	0.907018
Lipid	Phosphatidylcholines	PC(14:0/18:2)	0.0362708	-0.401706	0.460743	0.875965	0.907744
Lipid	Triacylglycerols	TAG51:4-FA18:2	0.0356997	-0.402185	0.460293	0.877904	0.907929
Lipid	Triacylglycerols	TAG56:7-FA22:6	0.0352533	-0.40256	0.459941	0.879419	0.908073
Lipid	Diacylglycerols	DAG(16:0/18:1)	0.0331116	-0.404355	0.458248	0.886698	0.908759
Lipid	Phosphatidylethanolamines	PE(18:0/20:1)	0.0330149	-0.404436	0.458172	0.887027	0.908789
Lipid	Triacylglycerols	TAG48:1-FA12:0	0.0307203	-0.406355	0.456355	0.894835	0.909513
Lipid	Phosphatidylcholines	PC(18:1/20:5)	0.0289559	-0.407829	0.454956	0.900846	0.910063
Lipid	Sphingomyelins	SM(24:0)	0.0282216	-0.408441	0.454373	0.903349	0.91029
Lipid	Triacylglycerols	TAG42:1-FA18:1	0.0277829	-0.408807	0.454024	0.904844	0.910425
Lipid	Phosphatidylethanolamines	PE(P-16:0/20:3)	0.0259883	-0.410302	0.452597	0.910967	0.910973
Lipid	Cholesteryl esters	CE(22:5)	0.0244549	-0.411577	0.451377	0.916202	0.911437
Lipid	Triacylglycerols	TAG44:1-FA16:1	0.0243689	-0.411648	0.451308	0.916495	0.911463
Lipid	Triacylglycerols	TAG52:1-FA20:0	0.0232966	-0.412539	0.450453	0.920158	0.911784
Lipid	Sphingomyelins	SM(22:0)	0.0223865	-0.413294	0.449727	0.923268	0.912055
Lipid	Phosphatidylethanolamines	PE(18:2/18:2)	0.0199553	-0.415309	0.447785	0.931581	0.912771
Lipid	Phosphatidylcholines	PC(18:0/22:6)	0.0198342	-0.415409	0.447688	0.931996	0.912807
Lipid	Triacylglycerols	TAG46:2-FA16:0	0.0190138	-0.416088	0.447031	0.934803	0.913046
Lipid	Phosphatidylethanolamines	PE(P-18:1/16:0)	0.0188064	-0.41626	0.446865	0.935513	0.913106
Metabolite	Bile acids, alcohols and derivatives	Glycocholate	0.0187897	-0.416274	0.446852	0.93557	0.913111
Lipid	Triacylglycerols	TAG48:0-FA16:0	0.0179381	-0.416978	0.44617	0.938484	0.913357
Lipid	Phosphatidylcholines	PC(14:0/20:3)	0.01742	-0.417406	0.445755	0.940258	0.913507
Lipid	Cholesteryl esters	CE(17:0)	0.0156929	-0.418831	0.444369	0.946172	0.914001
Lipid	Cholesteryl esters	CE(14:1)	0.0150606	-0.419353	0.443862	0.948338	0.91418
Lipid	Triacylglycerols	TAG58:8-FA18:2	0.0143356	-0.41995	0.443279	0.950822	0.914385
Lipid	Triacylglycerols	TAG54:5-FA18:2	0.0139711	-0.42025	0.442986	0.952071	0.914488
Lipid	Triacylglycerols	TAG49:2-FA16:0	0.0138876	-0.420319	0.442919	0.952357	0.914511
Lipid	Triacylglycerols	TAG46:2-FA18:2	0.0136841	-0.420487	0.442755	0.953055	0.914569
Lipid	Triacylglycerols	TAG54:8-FA22:6	0.0100997	-0.423433	0.439869	0.965343	0.915564
Lipid	Phosphatidylethanolamines	PE(P-18:0/16:0)	0.00992446	-0.423577	0.439727	0.965944	0.915612
Lipid	Triacylglycerols	TAG50:2-FA18:2	0.00973125	-0.423736	0.439571	0.966607	0.915665
Lipid	Triacylglycerols	TAG44:3-FA18:2	0.00896096	-0.424367	0.43895	0.969249	0.915876
Lipid	Triacylglycerols	TAG48:2-FA18:2	0.00881612	-0.424486	0.438833	0.969746	0.915915
Lipid	Free fatty acids	FFA(16:1)	0.00845598	-0.424781	0.438542	0.970981	0.916013
Lipid	Triacylglycerols	TAG44:1-FA14:0	0.00799819	-0.425157	0.438172	0.972552	0.916138
Metabolite	Alpha amino acids and derivatives	SDMA	0.00618331	-0.426642	0.436704	0.978778	0.916627
Lipid	Triacylglycerols	TAG58:2-FA18:1	0.00349252	-0.428841	0.434524	0.988012	0.917342
Lipid	Triacylglycerols	TAG54:6-FA18:1	0.00321591	-0.429067	0.4343	0.988962	0.917414
Lipid	Triacylglycerols	TAG56:7-FA18:2	0.00235907	-0.429765	0.433604	0.991903	0.917639
Lipid	Phosphatidylethanolamines	PE(18:0/18:2)	0.00227699	-0.429832	0.433538	0.992184	0.91766
Lipid	Triacylglycerols	TAG54:6-FA18:3	0.00091368	-0.430943	0.43243	0.996864	0.918015
Lipid	Triacylglycerols	TAG47:2-FA14:0	0.000794642	-0.43104	0.432333	0.997272	0.918046
Lipid	Triacylglycerols	TAG52:5-FA18:3	-0.000514301	-0.432105	0.431268	0.998235	0.918119
Lipid	Triacylglycerols	TAG42:0-FA16:0	-0.00113192	-0.432607	0.430765	0.996115	0.917959
Lipid	Phosphatidylethanolamines	PE(P-18:1/20:4)	-0.00172786	-0.433092	0.43028	0.994069	0.917804
Lipid	Phosphatidylethanolamines	PE(16:0/22:6)	-0.0028602	-0.434011	0.429357	0.990183	0.917508
Lipid	Triacylglycerols	TAG52:3-FA22:1	-0.00319139	-0.43428	0.429087	0.989046	0.917421
Lipid	Triacylglycerols	TAG52:6-FA14:0	-0.00394186	-0.434889	0.428474	0.98647	0.917223
Lipid	Triacylglycerols	TAG55:7-FA15:0	-0.00445016	-0.435301	0.428059	0.984726	0.917089
Lipid	Phosphatidylcholines	PC(18:2/20:2)	-0.0054291	-0.436094	0.427259	0.981366	0.916828
Metabolite	Alpha amino acids and derivatives	Creatine	-0.00588921	-0.436466	0.426883	0.979788	0.916705
Metabolite	Alpha amino acids and derivatives	Homocysteine	-0.00621237	-0.436728	0.426619	0.978679	0.916619
Lipid	Triacylglycerols	TAG52:6-FA18:3	-0.00762142	-0.437868	0.425465	0.973844	0.91624
Metabolite	Pyrimidines and derivatives	Orotate	-0.00811736	-0.438268	0.425059	0.972143	0.916105
Lipid	Triacylglycerols	TAG50:3-FA18:3	-0.0090084	-0.438988	0.424329	0.969086	0.915863
Lipid	Triacylglycerols	TAG54:3-FA18:3	-0.00904084	-0.439014	0.424302	0.968975	0.915854
Lipid	Triacylglycerols	TAG56:7-FA22:5	-0.0104403	-0.440143	0.423154	0.964175	0.915471
Lipid	Triacylglycerols	TAG40:0-FA12:0	-0.0109537	-0.440557	0.422732	0.962415	0.915329
Lipid	Triacylglycerols	TAG58:8-FA22:6	-0.0109546	-0.440558	0.422731	0.962411	0.915329
Lipid	Phosphatidylethanolamines	PE(O-16:0/18:1)	-0.0110546	-0.440639	0.422649	0.962069	0.915301
Lipid	Phosphatidylcholines	PC(18:0/18:2)	-0.0124833	-0.441789	0.421475	0.957171	0.914905
Lipid	Triacylglycerols	TAG50:1-FA20:1	-0.0130001	-0.442205	0.42105	0.955399	0.91476
Metabolite	Alpha amino acids and derivatives	Ornithine	-0.0130281	-0.442228	0.421027	0.955303	0.914753
Lipid	Triacylglycerols	TAG48:0-FA18:0	-0.0130969	-0.442283	0.42097	0.955067	0.914733
Metabolite	Alpha amino acids and derivatives	Dimethylglycine	-0.0132444	-0.442402	0.420849	0.954562	0.914692
Lipid	Triacylglycerols	TAG54:5-FA18:0	-0.0136257	-0.442708	0.420535	0.953255	0.914585
Lipid	Phosphatidylethanolamines	PE(16:0/22:5)	-0.0142402	-0.443202	0.420029	0.951149	0.914412
Lipid	Phosphatidylcholines	PC(15:0/18:2)	-0.0164923	-0.445011	0.418172	0.943434	0.913773
Lipid	Phosphatidylethanolamines	PE(P-18:0/20:4)	-0.0201216	-0.447918	0.415171	0.931013	0.912723
Lipid	Phosphatidylcholines	PC(18:1/22:6)	-0.0216043	-0.449103	0.413943	0.925942	0.912287
Lipid	Triacylglycerols	TAG49:3-FA18:3	-0.0217454	-0.449215	0.413826	0.92546	0.912245
Lipid	Triacylglycerols	TAG56:7-FA18:1	-0.0220296	-0.449442	0.41359	0.924488	0.912161
Lipid	Phosphatidylethanolamines	PE(P-16:0/18:1)	-0.0221414	-0.449532	0.413498	0.924106	0.912128
Lipid	Triacylglycerols	TAG48:3-FA16:0	-0.0222011	-0.449579	0.413448	0.923902	0.91211
Lipid	Triacylglycerols	TAG54:4-FA22:4	-0.0246334	-0.451519	0.411428	0.915592	0.911383
Lipid	Triacylglycerols	TAG54:4-FA18:0	-0.0260522	-0.452648	0.410248	0.910749	0.910954
Lipid	Triacylglycerols	TAG56:8-FA20:4	-0.0263447	-0.452881	0.410005	0.90975	0.910865
Lipid	Phosphatidylethanolamines	PE(18:0/16:0)	-0.0265988	-0.453083	0.409793	0.908883	0.910787
Lipid	Triacylglycerols	TAG49:0-FA15:0	-0.0273555	-0.453685	0.409163	0.906302	0.910556
Lipid	Triacylglycerols	TAG52:2-FA18:2	-0.0279653	-0.454169	0.408655	0.904223	0.910369
Lipid	Triacylglycerols	TAG54:7-FA22:6	-0.0286106	-0.454682	0.408117	0.902023	0.91017
Lipid	Triacylglycerols	TAG52:3-FA20:0	-0.0287487	-0.454791	0.408002	0.901552	0.910127
Lipid	Triacylglycerols	TAG44:1-FA16:0	-0.0294049	-0.455312	0.407454	0.899316	0.909924
Lipid	Triacylglycerols	TAG52:5-FA18:2	-0.0298969	-0.455702	0.407043	0.897639	0.90977
Lipid	Triacylglycerols	TAG48:2-FA18:0	-0.0301082	-0.45587	0.406867	0.89692	0.909705
Lipid	Triacylglycerols	TAG51:5-FA18:3	-0.0307651	-0.456391	0.406318	0.894683	0.909499
Lipid	Triacylglycerols	TAG46:3-FA12:0	-0.0327155	-0.457935	0.404687	0.888045	0.908884
Lipid	Ceramides	CER(22:1)	-0.035635	-0.460242	0.402239	0.878123	0.90795
Lipid	Triacylglycerols	TAG44:1-FA12:0	-0.0358973	-0.460449	0.402019	0.877233	0.907865
Lipid	Phosphatidylcholines	PC(18:2/20:4)	-0.0369298	-0.461263	0.401152	0.873728	0.90753
Lipid	Triacylglycerols	TAG52:2-FA20:0	-0.0369572	-0.461285	0.401129	0.873635	0.907521
Lipid	Triacylglycerols	TAG55:1-FA18:1	-0.0374645	-0.461684	0.400703	0.871915	0.907355
Lipid	Cholesteryl esters	CE(18:1)	-0.0391435	-0.463006	0.39929	0.866223	0.906803
Lipid	Triacylglycerols	TAG46:3-FA14:0	-0.0402573	-0.463883	0.398352	0.862451	0.906434
Lipid	Triacylglycerols	TAG56:8-FA18:1	-0.0407863	-0.464298	0.397906	0.86066	0.906257
Lipid	Triacylglycerols	TAG52:7-FA22:6	-0.041554	-0.464901	0.397259	0.858063	0.906
Lipid	Triacylglycerols	TAG50:5-FA18:2	-0.0418719	-0.465151	0.396991	0.856988	0.905893
Lipid	Lysophosphatidylcholines	LPC(16:1)	-0.0427799	-0.465863	0.396224	0.853918	0.905587
Lipid	Triacylglycerols	TAG36:0-FA12:0	-0.0440691	-0.466874	0.395135	0.849564	0.905149
Lipid	Free fatty acids	FFA(22:4)	-0.0453878	-0.467907	0.394019	0.845113	0.904697
Metabolite	Fatty Acyls	Isovalerylcarnitine	-0.0471615	-0.469294	0.392516	0.839135	0.904083
Lipid	Phosphatidylethanolamines	PE(18:0/22:5)	-0.0472188	-0.469339	0.392468	0.838942	0.904063
Lipid	Triacylglycerols	TAG54:5-FA22:5	-0.0479862	-0.469938	0.391817	0.836359	0.903795
Lipid	Triacylglycerols	TAG49:0-FA17:0	-0.0488166	-0.470586	0.391112	0.833565	0.903504
Lipid	Triacylglycerols	TAG48:4-FA12:0	-0.0506107	-0.471986	0.389588	0.827534	0.902869
Lipid	Triacylglycerols	TAG58:10-FA20:4	-0.0513511	-0.472562	0.388958	0.825049	0.902605
Lipid	Triacylglycerols	TAG45:1-FA15:0	-0.0523023	-0.473303	0.388148	0.821857	0.902264
Lipid	Triacylglycerols	TAG44:2-FA12:0	-0.0526399	-0.473565	0.387861	0.820726	0.902142
Lipid	Triacylglycerols	TAG48:0-FA14:0	-0.0538888	-0.474536	0.386796	0.816541	0.90169
Lipid	Triacylglycerols	TAG49:0-FA16:0	-0.0542477	-0.474815	0.38649	0.815339	0.901559
Lipid	Diacylglycerols	DAG(16:1/18:2)	-0.0545454	-0.475047	0.386236	0.814343	0.901451
Lipid	Triacylglycerols	TAG48:4-FA18:2	-0.0552072	-0.47556	0.385671	0.812129	0.901209
Metabolite	Alpha amino acids and derivatives	Glutamate	-0.0564182	-0.4765	0.384636	0.808081	0.900763
Lipid	Triacylglycerols	TAG51:2-FA18:2	-0.0565922	-0.476635	0.384488	0.8075	0.900699
Lipid	Triacylglycerols	TAG58:9-FA22:5	-0.0577963	-0.477568	0.383458	0.80348	0.900251
Lipid	Triacylglycerols	TAG56:3-FA18:2	-0.0594365	-0.478837	0.382053	0.798013	0.899636
Lipid	Phosphatidylethanolamines	PE(18:0/22:6)	-0.0594913	-0.47888	0.382006	0.79783	0.899616
Lipid	Triacylglycerols	TAG47:1-FA16:0	-0.0616563	-0.480553	0.380149	0.790627	0.898794
Lipid	Triacylglycerols	TAG47:2-FA15:0	-0.0620056	-0.480822	0.379849	0.789467	0.89866
Lipid	Triacylglycerols	TAG44:2-FA18:1	-0.0625355	-0.481231	0.379393	0.787707	0.898457
Lipid	Triacylglycerols	TAG52:3-FA18:2	-0.0626307	-0.481305	0.379311	0.787391	0.89842
Lipid	Triacylglycerols	TAG46:1-FA16:0	-0.0638578	-0.482251	0.378256	0.78332	0.897946
Lipid	Triacylglycerols	TAG53:4-FA17:0	-0.0641472	-0.482474	0.378007	0.782361	0.897834
Lipid	Triacylglycerols	TAG54:7-FA16:1	-0.0646186	-0.482837	0.377601	0.780799	0.89765
Lipid	Phosphatidylcholines	PC(16:0/18:2)	-0.0665658	-0.484335	0.375923	0.774356	0.896886
Lipid	Triacylglycerols	TAG54:1-FA16:0	-0.0673601	-0.484945	0.375238	0.771732	0.896572
Lipid	Triacylglycerols	TAG58:8-FA18:1	-0.0680651	-0.485487	0.374629	0.769405	0.896292
Lipid	Triacylglycerols	TAG50:5-FA14:0	-0.068539	-0.485851	0.37422	0.767841	0.896103
Lipid	Triacylglycerols	TAG47:1-FA17:0	-0.0690139	-0.486215	0.37381	0.766275	0.895912
Lipid	Cholesteryl esters	CE(20:3)	-0.0690786	-0.486265	0.373754	0.766062	0.895886
Lipid	Triacylglycerols	TAG52:3-FA18:3	-0.0697388	-0.486771	0.373183	0.763887	0.895621
Lipid	Diacylglycerols	DAG(18:0/18:1)	-0.0699011	-0.486896	0.373042	0.763353	0.895555
Lipid	Triacylglycerols	TAG52:3-FA16:0	-0.0699281	-0.486916	0.373019	0.763264	0.895545
Lipid	Triacylglycerols	TAG46:3-FA18:1	-0.0706456	-0.487466	0.372398	0.760903	0.895254
Lipid	Triacylglycerols	TAG54:7-FA18:1	-0.0717972	-0.488348	0.371401	0.757117	0.894786
Lipid	Triacylglycerols	TAG51:3-FA18:2	-0.0744601	-0.490384	0.369091	0.748384	0.893689
Lipid	Triacylglycerols	TAG48:4-FA20:4	-0.0748386	-0.490673	0.368762	0.747145	0.893531
Lipid	Triacylglycerols	TAG46:1-FA12:0	-0.07486	-0.49069	0.368743	0.747075	0.893522
Metabolite	Alpha amino acids and derivatives	SAH	-0.0760218	-0.491576	0.367733	0.743276	0.893036
Lipid	Triacylglycerols	TAG58:8-FA22:5	-0.0760866	-0.491626	0.367677	0.743065	0.893009
Lipid	Phosphatidylethanolamines	PE(P-18:0/18:1)	-0.0767608	-0.49214	0.36709	0.740863	0.892725
Lipid	Triacylglycerols	TAG48:4-FA16:0	-0.0769476	-0.492282	0.366927	0.740253	0.892646
Lipid	Triacylglycerols	TAG52:0-FA16:0	-0.0769546	-0.492287	0.366921	0.74023	0.892643
Lipid	Triacylglycerols	TAG46:2-FA12:0	-0.0779051	-0.493012	0.366094	0.73713	0.89224
Metabolite	Alpha amino acids and derivatives	Cystathionine	-0.0787471	-0.493653	0.36536	0.734387	0.891881
Lipid	Triacylglycerols	TAG46:2-FA14:1	-0.0799302	-0.494553	0.364328	0.730539	0.891374
Lipid	Triacylglycerols	TAG52:4-FA22:4	-0.0802994	-0.494833	0.364005	0.729339	0.891214
Lipid	Triacylglycerols	TAG54:0-FA18:0	-0.0818057	-0.495977	0.362689	0.72445	0.890561
Lipid	Triacylglycerols	TAG50:4-FA20:4	-0.0824175	-0.496442	0.362154	0.722468	0.890293
Lipid	Triacylglycerols	TAG52:8-FA18:2	-0.082582	-0.496566	0.36201	0.721935	0.890221
Lipid	Triacylglycerols	TAG48:5-FA18:3	-0.083594	-0.497334	0.361124	0.71866	0.889776
Lipid	Triacylglycerols	TAG44:1-FA18:1	-0.0839437	-0.497599	0.360818	0.717529	0.889622
Lipid	Triacylglycerols	TAG48:3-FA18:3	-0.0839726	-0.497621	0.360793	0.717436	0.889609
Metabolite	Pyrimidines and derivatives	Cytosine	-0.084172	-0.497772	0.360618	0.716791	0.88952
Lipid	Triacylglycerols	TAG51:0-FA16:0	-0.0842005	-0.497793	0.360593	0.716699	0.889508
Lipid	Triacylglycerols	TAG50:4-FA14:0	-0.085095	-0.498471	0.359809	0.713811	0.88911
Lipid	Triacylglycerols	TAG54:5-FA22:1	-0.0854201	-0.498717	0.359524	0.712762	0.888965
Lipid	Triacylglycerols	TAG48:1-FA14:1	-0.0858308	-0.499028	0.359164	0.711438	0.888782
Lipid	Triacylglycerols	TAG56:2-FA16:0	-0.0868405	-0.499791	0.358277	0.708186	0.888328
Lipid	Triacylglycerols	TAG48:2-FA16:0	-0.0870578	-0.499955	0.358086	0.707487	0.88823
Lipid	Hexosylceramides	HCER(22:1)	-0.0871105	-0.499995	0.35804	0.707317	0.888206
Lipid	Triacylglycerols	TAG50:0-FA16:0	-0.0873124	-0.500148	0.357863	0.706668	0.888115
Lipid	Triacylglycerols	TAG46:3-FA18:2	-0.08747	-0.500267	0.357724	0.706161	0.888044
Lipid	Triacylglycerols	TAG51:4-FA18:3	-0.0876545	-0.500406	0.357562	0.705568	0.88796
Lipid	Phosphatidylethanolamines	PE(O-18:0/20:3)	-0.0877242	-0.500459	0.357501	0.705343	0.887928
Lipid	Phosphatidylcholines	PC(18:2/20:3)	-0.0887681	-0.501247	0.356583	0.701991	0.887453
Lipid	Triacylglycerols	TAG48:4-FA18:1	-0.0890676	-0.501473	0.356319	0.70103	0.887316
Lipid	Sphingomyelins	SM(22:1)	-0.0898496	-0.502063	0.355631	0.698523	0.886958
Lipid	Triacylglycerols	TAG54:7-FA22:5	-0.0898789	-0.502085	0.355605	0.698429	0.886944
Lipid	Triacylglycerols	TAG47:1-FA14:0	-0.0905315	-0.502577	0.35503	0.696339	0.886643
Lipid	Triacylglycerols	TAG49:1-FA15:0	-0.0909851	-0.502919	0.354631	0.694888	0.886434
Lipid	Phosphatidylethanolamines	PE(O-18:0/18:2)	-0.0922977	-0.503907	0.353473	0.690694	0.885823
Lipid	Phosphatidylethanolamines	PE(18:1/16:1)	-0.0925903	-0.504127	0.353214	0.689761	0.885686
Lipid	Triacylglycerols	TAG47:1-FA15:0	-0.09327	-0.504638	0.352614	0.687593	0.885367
Lipid	Triacylglycerols	TAG52:6-FA18:2	-0.0933463	-0.504696	0.352547	0.68735	0.885331
Lipid	Sphingomyelins	SM(18:1)	-0.094092	-0.505256	0.351888	0.684976	0.884979
Lipid	Triacylglycerols	TAG45:1-FA18:1	-0.094228	-0.505358	0.351768	0.684543	0.884915
Lipid	Phosphatidylethanolamines	PE(18:2/16:1)	-0.0946777	-0.505696	0.35137	0.683112	0.884702
Lipid	Phosphatidylcholines	PC(15:0/20:4)	-0.0951947	-0.506084	0.350913	0.681469	0.884456
Lipid	Triacylglycerols	TAG60:10-FA22:6	-0.095302	-0.506165	0.350818	0.681128	0.884405
Lipid	Triacylglycerols	TAG50:0-FA18:0	-0.0964536	-0.507029	0.349798	0.677474	0.883853
Lipid	Phosphatidylethanolamines	PE(P-18:1/20:3)	-0.0975732	-0.507868	0.348806	0.673928	0.883314
Lipid	Phosphatidylcholines	PC(17:0/20:4)	-0.0983672	-0.508463	0.348101	0.671417	0.882928
Lipid	Triacylglycerols	TAG58:7-FA22:6	-0.0985097	-0.508569	0.347975	0.670967	0.882859
Lipid	Triacylglycerols	TAG52:4-FA18:3	-0.100057	-0.509727	0.3466	0.666083	0.882101
Lipid	Triacylglycerols	TAG55:5-FA18:2	-0.100065	-0.509733	0.346594	0.66606	0.882098
Lipid	Triacylglycerols	TAG56:8-FA18:3	-0.100643	-0.510165	0.34608	0.66424	0.881813
Lipid	Triacylglycerols	TAG49:1-FA16:0	-0.101046	-0.510466	0.345722	0.662972	0.881614
Lipid	Triacylglycerols	TAG47:1-FA18:1	-0.101063	-0.510479	0.345706	0.662917	0.881605
Lipid	Phosphatidylcholines	PC(17:0/18:2)	-0.101338	-0.510684	0.345462	0.662054	0.881469
Lipid	Phosphatidylethanolamines	PE(P-16:0/20:4)	-0.101651	-0.510918	0.345183	0.661069	0.881313
Lipid	Triacylglycerols	TAG51:3-FA15:0	-0.104479	-0.513027	0.342662	0.652203	0.879894
Lipid	Triacylglycerols	TAG58:7-FA18:0	-0.105679	-0.51392	0.341591	0.648457	0.879284
Lipid	Ceramides	CER(22:0)	-0.108525	-0.516036	0.339045	0.639599	0.877816
Lipid	Triacylglycerols	TAG56:6-FA20:5	-0.108791	-0.516234	0.338807	0.638773	0.877677
Lipid	Triacylglycerols	TAG42:0-FA12:0	-0.110196	-0.517276	0.337548	0.634423	0.876942
Metabolite	Carbohydrates and carbohydrate conjugates	D-Ribose-5-P	-0.110737	-0.517677	0.337063	0.632749	0.876656
Lipid	Triacylglycerols	TAG51:0-FA18:0	-0.112159	-0.51873	0.335785	0.628359	0.875902
Lipid	Dihydroceramides	DCER(16:0)	-0.112671	-0.519109	0.335325	0.626782	0.875628
Lipid	Triacylglycerols	TAG50:3-FA16:0	-0.112695	-0.519127	0.335304	0.626709	0.875616
Metabolite	Sugar alcohols	Myo-inositol	-0.113314	-0.519585	0.334748	0.624804	0.875284
Lipid	Triacylglycerols	TAG49:3-FA15:0	-0.113474	-0.519703	0.334604	0.624312	0.875198
Lipid	Phosphatidylethanolamines	PE(16:0/16:0)	-0.114794	-0.520678	0.333415	0.62026	0.874485
Metabolite	Organic phosphoric acids and derivatives	Phosphoethanolamine	-0.115031	-0.520853	0.333202	0.619533	0.874356
Lipid	Triacylglycerols	TAG54:5-FA18:1	-0.116764	-0.522132	0.33164	0.614231	0.873408
Lipid	Triacylglycerols	TAG56:5-FA22:5	-0.116958	-0.522276	0.331464	0.613637	0.873301
Lipid	Triacylglycerols	TAG46:2-FA14:0	-0.117987	-0.523034	0.330535	0.610498	0.872733
Lipid	Triacylglycerols	TAG46:1-FA14:0	-0.118145	-0.52315	0.330392	0.610017	0.872645
Lipid	Triacylglycerols	TAG46:3-FA14:1	-0.119051	-0.523818	0.329573	0.60726	0.872141
Lipid	Cholesteryl esters	CE(18:3)	-0.119982	-0.524503	0.328731	0.604431	0.87162
Lipid	Phosphatidylethanolamines	PE(16:0/18:2)	-0.120063	-0.524562	0.328658	0.604187	0.871574
Lipid	Triacylglycerols	TAG50:3-FA18:0	-0.120829	-0.525125	0.327965	0.601865	0.871143
Lipid	Phosphatidylcholines	PC(16:0/20:1)	-0.121203	-0.5254	0.327625	0.600731	0.870931
Lipid	Triacylglycerols	TAG52:0-FA18:0	-0.122088	-0.52605	0.326824	0.598057	0.870429
Lipid	Triacylglycerols	TAG48:1-FA16:1	-0.123425	-0.527031	0.32561	0.594022	0.869663
Metabolite	Organosulfonic acids	Taurine	-0.12409	-0.527518	0.325007	0.592022	0.86928
Lipid	Triacylglycerols	TAG46:1-FA18:1	-0.12477	-0.528017	0.324389	0.589977	0.868887
Lipid	Triacylglycerols	TAG56:10-FA18:2	-0.125433	-0.528502	0.323786	0.587987	0.868501
Lipid	Triacylglycerols	TAG55:3-FA18:2	-0.125762	-0.528743	0.323487	0.587	0.868309
Lipid	Diacylglycerols	DAG(18:1/20:2)	-0.126537	-0.52931	0.322782	0.584679	0.867856
Lipid	Triacylglycerols	TAG52:5-FA14:0	-0.126594	-0.529352	0.32273	0.58451	0.867822
Metabolite	Fatty Acyls	Palmitoylcarnitine	-0.126619	-0.529371	0.322707	0.584433	0.867807
Lipid	Triacylglycerols	TAG54:4-FA18:3	-0.127378	-0.529926	0.322015	0.582164	0.86736
Lipid	Triacylglycerols	TAG56:7-FA18:0	-0.129215	-0.531268	0.32034	0.576688	0.866269
Lipid	Triacylglycerols	TAG49:2-FA15:0	-0.129234	-0.531281	0.320323	0.576631	0.866258
Lipid	Triacylglycerols	TAG52:4-FA22:1	-0.129813	-0.531704	0.319795	0.574912	0.865912
Lipid	Triacylglycerols	TAG48:3-FA14:1	-0.129981	-0.531826	0.319641	0.574412	0.865811
Lipid	Phosphatidylethanolamines	PE(16:0/20:3)	-0.130174	-0.531967	0.319465	0.573838	0.865694
Lipid	Triacylglycerols	TAG51:3-FA18:3	-0.131017	-0.532582	0.318695	0.571339	0.865186
Lipid	Triacylglycerols	TAG50:1-FA16:0	-0.133308	-0.53425	0.316598	0.564569	0.86379
Lipid	Phosphatidylcholines	PC(12:0/18:1)	-0.133617	-0.534475	0.316315	0.563659	0.8636
Lipid	Diacylglycerols	DAG(16:0/20:4)	-0.133635	-0.534488	0.316298	0.563605	0.863589
Lipid	Triacylglycerols	TAG56:6-FA16:0	-0.134585	-0.535179	0.315427	0.56081	0.863002
Lipid	Phosphatidylcholines	PC(18:1/18:2)	-0.134762	-0.535307	0.315266	0.560292	0.862893
Lipid	Triacylglycerols	TAG50:4-FA18:2	-0.135245	-0.535658	0.314823	0.558874	0.862593
Lipid	Triacylglycerols	TAG52:6-FA20:4	-0.135926	-0.536153	0.314197	0.556875	0.862167
Lipid	Triacylglycerols	TAG52:7-FA16:0	-0.136921	-0.536875	0.313283	0.553965	0.861544
Lipid	Triacylglycerols	TAG56:6-FA22:5	-0.137019	-0.536946	0.313193	0.553679	0.861482
Lipid	Triacylglycerols	TAG52:6-FA18:1	-0.137559	-0.537338	0.312696	0.552102	0.861141
Lipid	Cholesteryl esters	CE(20:2)	-0.13783	-0.537534	0.312447	0.551311	0.86097
Lipid	Triacylglycerols	TAG46:1-FA16:1	-0.138034	-0.537682	0.31226	0.550717	0.860841
Lipid	Triacylglycerols	TAG48:3-FA12:0	-0.138369	-0.537924	0.311952	0.549742	0.860628
Lipid	Triacylglycerols	TAG51:1-FA15:0	-0.139968	-0.539082	0.310478	0.545092	0.859606
Lipid	Triacylglycerols	TAG47:1-FA16:1	-0.140712	-0.53962	0.309792	0.542936	0.859127
Lipid	Triacylglycerols	TAG56:5-FA20:1	-0.141013	-0.539838	0.309515	0.542066	0.858933
Lipid	Triacylglycerols	TAG48:1-FA16:0	-0.142113	-0.540633	0.3085	0.538886	0.858219
Lipid	Triacylglycerols	TAG50:3-FA20:3	-0.142212	-0.540704	0.308409	0.538602	0.858154
Lipid	Triacylglycerols	TAG50:4-FA16:0	-0.143542	-0.541665	0.307179	0.534769	0.857283
Lipid	Triacylglycerols	TAG48:1-FA18:0	-0.144879	-0.542629	0.305942	0.530931	0.856399
Lipid	Phosphatidylcholines	PC(20:0/20:3)	-0.145082	-0.542775	0.305754	0.530349	0.856264
Lipid	Dihydroceramides	DCER(24:1)	-0.145098	-0.542787	0.305739	0.530303	0.856254
Lipid	Triacylglycerols	TAG51:1-FA18:0	-0.14515	-0.542824	0.305691	0.530156	0.856219
Lipid	Phosphatidylethanolamines	PE(O-18:0/18:1)	-0.145541	-0.543106	0.305329	0.529035	0.855959
Lipid	Triacylglycerols	TAG60:10-FA22:5	-0.147722	-0.544675	0.303307	0.522812	0.854494
Lipid	Phosphatidylethanolamines	PE(P-18:1/18:1)	-0.148096	-0.544944	0.30296	0.52175	0.854241
Lipid	Triacylglycerols	TAG49:3-FA18:2	-0.148115	-0.544957	0.302942	0.521695	0.854228
Lipid	Triacylglycerols	TAG53:4-FA18:2	-0.150292	-0.546521	0.300918	0.515524	0.85274
Lipid	Triacylglycerols	TAG49:1-FA18:1	-0.150566	-0.546718	0.300663	0.514748	0.85255
Lipid	Triacylglycerols	TAG50:2-FA16:0	-0.150833	-0.546909	0.300415	0.513997	0.852367
Lipid	Phosphatidylethanolamines	PE(18:0/20:2)	-0.151388	-0.547307	0.299898	0.512431	0.851982
Lipid	Triacylglycerols	TAG54:2-FA18:2	-0.15316	-0.548576	0.298246	0.507448	0.850746
Lipid	Triacylglycerols	TAG50:2-FA20:2	-0.153189	-0.548597	0.298219	0.507366	0.850725
Lipid	Hexosylceramides	HCER(24:1)	-0.153559	-0.548862	0.297873	0.506328	0.850465
Lipid	Triacylglycerols	TAG49:1-FA17:0	-0.153803	-0.549037	0.297646	0.505644	0.850293
Lipid	Diacylglycerols	DAG(18:1/18:1)	-0.154278	-0.549376	0.297203	0.504316	0.849958
Lipid	Phosphatidylethanolamines	PE(16:0/18:1)	-0.15435	-0.549428	0.297135	0.504113	0.849906
Lipid	Phosphatidylcholines	PC(16:0/14:0)	-0.155413	-0.550188	0.296142	0.501145	0.849152
Lipid	Triacylglycerols	TAG48:1-FA18:1	-0.155889	-0.550528	0.295696	0.499818	0.848812
Lipid	Triacylglycerols	TAG51:3-FA17:0	-0.155986	-0.550597	0.295606	0.49955	0.848743
Lipid	Triacylglycerols	TAG50:5-FA20:4	-0.156603	-0.551038	0.295029	0.497834	0.848301
Lipid	Phosphatidylethanolamines	PE(16:0/16:1)	-0.157413	-0.551616	0.29427	0.495585	0.847717
Lipid	Triacylglycerols	TAG50:5-FA18:3	-0.157479	-0.551663	0.294209	0.495402	0.847669
Lipid	Triacylglycerols	TAG42:0-FA14:0	-0.157661	-0.551793	0.294038	0.494897	0.847537
Metabolite	Alpha amino acids and derivatives	Glutathione	-0.157752	-0.551858	0.293952	0.494643	0.847471
Lipid	Triacylglycerols	TAG52:2-FA18:0	-0.161006	-0.554175	0.2909	0.48567	0.84509
Lipid	Triacylglycerols	TAG49:1-FA14:0	-0.161394	-0.554451	0.290535	0.484604	0.844802
Lipid	Triacylglycerols	TAG50:1-FA18:1	-0.161979	-0.554867	0.289985	0.483002	0.844367
Lipid	Phosphatidylethanolamines	PE(18:1/18:2)	-0.163414	-0.555886	0.288634	0.479081	0.843293
Lipid	Triacylglycerols	TAG48:4-FA14:1	-0.163446	-0.555909	0.288604	0.478994	0.843269
Lipid	Diacylglycerols	DAG(18:1/20:4)	-0.165367	-0.557272	0.286793	0.473769	0.841814
Lipid	Triacylglycerols	TAG52:1-FA18:0	-0.165961	-0.557693	0.286233	0.472161	0.841361
Lipid	Triacylglycerols	TAG53:4-FA16:0	-0.166793	-0.558282	0.285446	0.46991	0.840722
Lipid	Triacylglycerols	TAG48:2-FA14:0	-0.167559	-0.558825	0.284722	0.467843	0.840131
Lipid	Triacylglycerols	TAG47:2-FA18:1	-0.169379	-0.560111	0.283	0.462953	0.838714
Lipid	Triacylglycerols	TAG52:4-FA20:4	-0.16966	-0.56031	0.282734	0.462201	0.838494
Lipid	Triacylglycerols	TAG51:0-FA17:0	-0.169778	-0.560393	0.282623	0.461886	0.838402
Lipid	Triacylglycerols	TAG53:3-FA16:0	-0.169887	-0.56047	0.282519	0.461592	0.838316
Lipid	Hexosylceramides	HCER(16:0)	-0.169909	-0.560485	0.282499	0.461535	0.838299
Lipid	Phosphatidylcholines	PC(16:0/18:3)	-0.170741	-0.561073	0.281709	0.459309	0.837643
Lipid	Cholesteryl esters	CE(20:4)	-0.172646	-0.562417	0.279901	0.45424	0.836127
Lipid	Triacylglycerols	TAG53:6-FA20:4	-0.172799	-0.562524	0.279756	0.453834	0.836005
Lipid	Phosphatidylcholines	PC(18:1/22:4)	-0.1731	-0.562736	0.27947	0.453036	0.835764
Metabolite	Pyridines and derivatives	Nicotinate	-0.174063	-0.563414	0.278555	0.450488	0.834988
Lipid	Diacylglycerols	DAG(16:1/18:1)	-0.175243	-0.564245	0.277431	0.447374	0.83403
Lipid	Triacylglycerols	TAG53:1-FA16:0	-0.175654	-0.564534	0.27704	0.446293	0.833695
Lipid	Triacylglycerols	TAG42:1-FA12:0	-0.177361	-0.565733	0.275412	0.441815	0.832292
Metabolite	Oxides	Trimethylamine N-oxide	-0.179598	-0.567302	0.273276	0.435986	0.83043
Lipid	Triacylglycerols	TAG48:1-FA14:0	-0.179802	-0.567445	0.27308	0.435454	0.830258
Lipid	Phosphatidylethanolamines	PE(18:1/22:6)	-0.180012	-0.567592	0.27288	0.43491	0.830082
Lipid	Triacylglycerols	TAG44:2-FA16:1	-0.181341	-0.568523	0.271607	0.431468	0.828958
Lipid	Triacylglycerols	TAG54:3-FA18:2	-0.182062	-0.569027	0.270917	0.42961	0.828345
Lipid	Triacylglycerols	TAG56:2-FA18:0	-0.182461	-0.569306	0.270535	0.428583	0.828005
Lipid	Phosphatidylcholines	PC(18:0/22:5)	-0.183856	-0.570281	0.269196	0.424999	0.826805
Lipid	Triacylglycerols	TAG52:6-FA16:1	-0.184176	-0.570504	0.268889	0.424178	0.826528
Lipid	Diacylglycerols	DAG(18:1/20:3)	-0.184185	-0.57051	0.268881	0.424157	0.826521
Lipid	Triacylglycerols	TAG48:2-FA14:1	-0.184449	-0.570694	0.268627	0.423482	0.826293
Lipid	Triacylglycerols	TAG53:4-FA18:3	-0.185793	-0.571632	0.267336	0.420052	0.825122
Lipid	Sphingomyelins	SM(20:1)	-0.188248	-0.573343	0.264971	0.413824	0.822956
Lipid	Triacylglycerols	TAG52:1-FA20:1	-0.188296	-0.573376	0.264925	0.413702	0.822914
Lipid	Triacylglycerols	TAG53:2-FA18:2	-0.188522	-0.573533	0.264708	0.413133	0.822713
Lipid	Triacylglycerols	TAG50:1-FA18:0	-0.188661	-0.57363	0.264573	0.412782	0.822589
Lipid	Phosphatidylethanolamines	PE(16:0/20:4)	-0.189393	-0.574139	0.263867	0.410937	0.821934
Lipid	Phosphatidylethanolamines	PE(18:2/20:4)	-0.189711	-0.57436	0.26356	0.410138	0.821649
Lipid	Triacylglycerols	TAG47:2-FA16:1	-0.190277	-0.574754	0.263014	0.408717	0.82114
Lipid	Triacylglycerols	TAG56:4-FA18:2	-0.191136	-0.57535	0.262184	0.406566	0.820364
Lipid	Triacylglycerols	TAG52:1-FA16:0	-0.192567	-0.576343	0.2608	0.402994	0.81906
Lipid	Triacylglycerols	TAG48:3-FA18:2	-0.194461	-0.577656	0.258965	0.398294	0.817314
Lipid	Phosphatidylcholines	PC(18:2/18:3)	-0.195316	-0.578248	0.258135	0.396182	0.816519
Lipid	Triacylglycerols	TAG48:3-FA18:1	-0.196187	-0.57885	0.25729	0.394037	0.815704
Lipid	Cholesteryl esters	CE(18:4)	-0.197166	-0.579527	0.256339	0.391635	0.814784
Lipid	Triacylglycerols	TAG50:2-FA18:0	-0.197392	-0.579683	0.25612	0.391082	0.81457
Lipid	Triacylglycerols	TAG55:4-FA18:2	-0.198203	-0.580243	0.25533	0.389097	0.813801
Lipid	Triacylglycerols	TAG51:1-FA17:0	-0.198398	-0.580378	0.255141	0.388623	0.813686
Lipid	Triacylglycerols	TAG51:1-FA16:0	-0.198527	-0.580467	0.255015	0.388307	0.813608
Lipid	Triacylglycerols	TAG48:3-FA14:0	-0.199015	-0.580804	0.254539	0.387117	0.813318
Lipid	Triacylglycerols	TAG56:5-FA18:2	-0.199612	-0.581215	0.253958	0.385666	0.812961
Lipid	Triacylglycerols	TAG50:5-FA18:1	-0.200396	-0.581756	0.253195	0.383765	0.812489
Lipid	Triacylglycerols	TAG56:8-FA16:1	-0.200627	-0.581915	0.252969	0.383206	0.81235
Lipid	Triacylglycerols	TAG48:4-FA18:3	-0.201275	-0.582362	0.252337	0.381638	0.811957
Lipid	Triacylglycerols	TAG56:3-FA16:0	-0.201402	-0.582449	0.252213	0.381332	0.81188
Lipid	Triacylglycerols	TAG54:4-FA18:2	-0.201866	-0.582769	0.25176	0.380211	0.811597
Lipid	Phosphatidylcholines	PC(14:0/18:1)	-0.203989	-0.584229	0.249685	0.375116	0.810292
Lipid	Triacylglycerols	TAG54:5-FA16:0	-0.204195	-0.58437	0.249483	0.374623	0.810164
Lipid	Triacylglycerols	TAG58:3-FA18:1	-0.204602	-0.58465	0.249085	0.373651	0.809911
Lipid	Triacylglycerols	TAG54:1-FA20:1	-0.206338	-0.585842	0.247384	0.369521	0.808823
Lipid	Triacylglycerols	TAG53:4-FA20:4	-0.206536	-0.585978	0.24719	0.369051	0.808697
Lipid	Triacylglycerols	TAG52:1-FA18:1	-0.206846	-0.58619	0.246886	0.368317	0.808501
Lipid	Triacylglycerols	TAG54:6-FA20:4	-0.207489	-0.586631	0.246255	0.366797	0.808093
Lipid	Triacylglycerols	TAG54:1-FA18:0	-0.209963	-0.588325	0.243823	0.360982	0.806503
Lipid	Triacylglycerols	TAG56:6-FA18:0	-0.210526	-0.58871	0.24327	0.359667	0.806138
Lipid	Triacylglycerols	TAG49:1-FA16:1	-0.211417	-0.589319	0.242392	0.357588	0.805555
Lipid	Sphingomyelins	SM(16:0)	-0.211982	-0.589705	0.241835	0.356275	0.805183
Lipid	Triacylglycerols	TAG52:3-FA20:3	-0.212601	-0.590128	0.241225	0.35484	0.804775
Lipid	Triacylglycerols	TAG56:7-FA22:4	-0.212846	-0.590295	0.240983	0.354272	0.804612
Lipid	Triacylglycerols	TAG54:5-FA18:3	-0.212881	-0.590319	0.240948	0.354191	0.804589
Lipid	Triacylglycerols	TAG49:2-FA17:0	-0.217146	-0.593224	0.236732	0.344402	0.801713
Lipid	Phosphatidylcholines	PC(16:0/20:4)	-0.218547	-0.594177	0.235343	0.341221	0.800748
Lipid	Triacylglycerols	TAG46:2-FA18:1	-0.219395	-0.594753	0.234502	0.339304	0.800159
Lipid	Phosphatidylcholines	PC(18:0/18:3)	-0.219734	-0.594983	0.234164	0.338538	0.799922
Lipid	Triacylglycerols	TAG52:7-FA18:1	-0.219839	-0.595054	0.23406	0.338302	0.799849
Lipid	Triacylglycerols	TAG52:4-FA18:0	-0.22008	-0.595218	0.233821	0.33776	0.79968
Lipid	Triacylglycerols	TAG50:4-FA20:3	-0.220662	-0.595612	0.233243	0.336452	0.799271
Lipid	Triacylglycerols	TAG46:3-FA16:1	-0.221837	-0.596409	0.232074	0.333819	0.798441
Lipid	Triacylglycerols	TAG54:8-FA20:4	-0.223219	-0.597345	0.230698	0.330739	0.797454
Lipid	Triacylglycerols	TAG51:2-FA16:0	-0.224081	-0.597929	0.229838	0.328824	0.796832
Lipid	Triacylglycerols	TAG50:3-FA18:2	-0.224193	-0.598004	0.229727	0.328578	0.796752
Lipid	Triacylglycerols	TAG53:5-FA20:4	-0.225011	-0.598557	0.228911	0.326769	0.796158
Lipid	Lactosylceramides	LCER(24:1)	-0.225279	-0.598739	0.228643	0.326177	0.795963
Lipid	Triacylglycerols	TAG54:3-FA18:0	-0.226183	-0.599349	0.22774	0.324188	0.795301
Lipid	Triacylglycerols	TAG52:3-FA18:1	-0.226404	-0.599498	0.22752	0.323704	0.795139
Lipid	Triacylglycerols	TAG56:6-FA20:2	-0.227332	-0.600125	0.226592	0.321671	0.794454
Lipid	Triacylglycerols	TAG50:4-FA18:3	-0.227929	-0.600527	0.225994	0.320367	0.794011
Lipid	Triacylglycerols	TAG56:7-FA20:4	-0.22944	-0.601546	0.224481	0.317081	0.79288
Lipid	Triacylglycerols	TAG52:3-FA18:0	-0.230404	-0.602195	0.223515	0.314997	0.792152
Lipid	Triacylglycerols	TAG54:6-FA22:5	-0.230685	-0.602384	0.223232	0.31439	0.791938
Lipid	Triacylglycerols	TAG50:3-FA14:0	-0.230712	-0.602403	0.223205	0.314331	0.791917
Lipid	Triacylglycerols	TAG56:6-FA22:4	-0.231033	-0.602618	0.222883	0.313641	0.791673
Lipid	Triacylglycerols	TAG51:2-FA17:0	-0.23212	-0.60335	0.22179	0.311303	0.790841
Lipid	Diacylglycerols	DAG(18:1/22:4)	-0.23261	-0.603679	0.221298	0.310255	0.790464
Lipid	Triacylglycerols	TAG54:1-FA18:1	-0.232777	-0.603791	0.22113	0.309897	0.790335
Lipid	Triacylglycerols	TAG50:1-FA14:0	-0.232963	-0.603916	0.220943	0.3095	0.790191
Lipid	Triacylglycerols	TAG50:4-FA14:1	-0.234137	-0.604704	0.219762	0.306998	0.789279
Lipid	Triacylglycerols	TAG52:2-FA16:0	-0.234261	-0.604787	0.219637	0.306735	0.789182
Lipid	Phosphatidylcholines	PC(18:2/16:1)	-0.234481	-0.604935	0.219415	0.306268	0.78901
Lipid	Triacylglycerols	TAG52:5-FA20:4	-0.235408	-0.605556	0.218482	0.304305	0.788283
Lipid	Triacylglycerols	TAG53:2-FA16:0	-0.235651	-0.60572	0.218236	0.303791	0.788091
Lipid	Triacylglycerols	TAG56:6-FA18:2	-0.237022	-0.606638	0.216853	0.300903	0.787002
Lipid	Triacylglycerols	TAG50:4-FA18:1	-0.237972	-0.607274	0.215893	0.298913	0.786242
Lipid	Triacylglycerols	TAG49:2-FA14:0	-0.239742	-0.608457	0.214103	0.295226	0.78481
Lipid	Triacylglycerols	TAG48:4-FA16:1	-0.241683	-0.609753	0.212136	0.291214	0.783217
Lipid	Triacylglycerols	TAG54:4-FA16:0	-0.241684	-0.609754	0.212135	0.291213	0.783216
Lipid	Triacylglycerols	TAG52:2-FA18:1	-0.243459	-0.610937	0.210334	0.287575	0.781739
Lipid	Triacylglycerols	TAG52:8-FA16:1	-0.24352	-0.610978	0.210272	0.28745	0.781687
Lipid	Triacylglycerols	TAG54:4-FA18:1	-0.243979	-0.611284	0.209805	0.286513	0.781302
Lipid	Phosphatidylethanolamines	PE(18:0/18:3)	-0.245302	-0.612165	0.208459	0.283825	0.780182
Lipid	Phosphatidylethanolamines	PE(P-16:0/22:4)	-0.245642	-0.612391	0.208113	0.283137	0.779893
Lipid	Cholesteryl esters	CE(16:1)	-0.245706	-0.612433	0.208048	0.283009	0.779839
Lipid	Triacylglycerols	TAG53:1-FA18:0	-0.248153	-0.614059	0.205554	0.278088	0.777732
Lipid	Triacylglycerols	TAG53:3-FA17:0	-0.249698	-0.615084	0.203975	0.275009	0.776382
Lipid	Triacylglycerols	TAG51:2-FA15:0	-0.25058	-0.615669	0.203074	0.273261	0.775604
Lipid	Triacylglycerols	TAG54:6-FA20:3	-0.251574	-0.616327	0.202056	0.271299	0.774721
Lipid	Triacylglycerols	TAG48:4-FA14:0	-0.251687	-0.616402	0.201941	0.271076	0.77462
Lipid	Phosphatidylcholines	PC(15:0/18:1)	-0.251767	-0.616455	0.201859	0.270919	0.774549
Lipid	Triacylglycerols	TAG52:5-FA16:1	-0.252639	-0.617032	0.200965	0.269207	0.773767
Lipid	Triacylglycerols	TAG48:2-FA12:0	-0.252739	-0.617098	0.200863	0.269012	0.773677
Lipid	Triacylglycerols	TAG54:2-FA16:0	-0.253157	-0.617375	0.200434	0.268193	0.7733
Lipid	Triacylglycerols	TAG58:7-FA18:2	-0.253956	-0.617902	0.199615	0.266635	0.772577
Lipid	Triacylglycerols	TAG52:4-FA14:0	-0.254565	-0.618305	0.198989	0.26545	0.772022
Lipid	Triacylglycerols	TAG56:4-FA20:1	-0.2548	-0.61846	0.198748	0.264994	0.771808
Lipid	Sphingomyelins	SM(18:0)	-0.257124	-0.619993	0.196358	0.26051	0.769664
Lipid	Triacylglycerols	TAG55:4-FA18:1	-0.257634	-0.620329	0.195833	0.259532	0.769189
Lipid	Phosphatidylcholines	PC(16:0/20:3)	-0.258175	-0.620686	0.195275	0.258498	0.768682
Lipid	Triacylglycerols	TAG56:6-FA18:3	-0.258294	-0.620764	0.195152	0.25827	0.76857
Lipid	Triacylglycerols	TAG56:2-FA20:1	-0.258423	-0.620849	0.19502	0.258024	0.768449
Metabolite	Fatty Acyls	Stearoylcarnitine	-0.258474	-0.620883	0.194967	0.257927	0.768402
Lipid	Triacylglycerols	TAG58:7-FA18:1	-0.258638	-0.620991	0.194798	0.257614	0.768247
Lipid	Triacylglycerols	TAG58:7-FA22:5	-0.258931	-0.621184	0.194496	0.257056	0.767971
Lipid	Phosphatidylethanolamines	PE(18:1/18:1)	-0.260109	-0.621959	0.19328	0.254821	0.766855
Lipid	Triacylglycerols	TAG49:3-FA16:1	-0.262721	-0.623675	0.19058	0.249909	0.764343
Lipid	Phosphatidylethanolamines	PE(18:0/20:3)	-0.264089	-0.624572	0.189163	0.247361	0.763008
Lipid	Triacylglycerols	TAG55:5-FA18:1	-0.264232	-0.624666	0.189014	0.247094	0.762867
Lipid	Triacylglycerols	TAG53:3-FA18:2	-0.264344	-0.62474	0.188898	0.246887	0.762757
Lipid	Triacylglycerols	TAG58:7-FA22:4	-0.265462	-0.625472	0.187739	0.24482	0.761654
Lipid	Triacylglycerols	TAG46:2-FA16:1	-0.265695	-0.625624	0.187497	0.24439	0.761422
Lipid	Triacylglycerols	TAG52:3-FA20:1	-0.266443	-0.626114	0.186721	0.243015	0.760677
Lipid	Triacylglycerols	TAG51:1-FA18:1	-0.266501	-0.626152	0.18666	0.242909	0.76062
Lipid	Triacylglycerols	TAG54:4-FA22:1	-0.267222	-0.626624	0.185911	0.241588	0.759897
Lipid	Triacylglycerols	TAG55:2-FA18:1	-0.268513	-0.627468	0.184568	0.239234	0.758593
Lipid	Phosphatidylcholines	PC(18:0/20:4)	-0.268744	-0.627619	0.184327	0.238815	0.758358
Lipid	Triacylglycerols	TAG56:7-FA18:3	-0.269857	-0.628346	0.183167	0.236799	0.757222
Lipid	Triacylglycerols	TAG48:3-FA16:1	-0.272963	-0.63037	0.179925	0.231237	0.754
Lipid	Triacylglycerols	TAG52:4-FA18:1	-0.273814	-0.630924	0.179035	0.229728	0.753104
Lipid	Triacylglycerols	TAG50:1-FA16:1	-0.274343	-0.631268	0.178481	0.228792	0.752544
Lipid	Triacylglycerols	TAG56:7-FA20:3	-0.275547	-0.632051	0.17722	0.226673	0.75126
Lipid	Triacylglycerols	TAG56:6-FA18:1	-0.27705	-0.633027	0.175644	0.224048	0.749643
Lipid	Triacylglycerols	TAG54:7-FA20:4	-0.279291	-0.634481	0.173288	0.220167	0.747195
Lipid	Triacylglycerols	TAG54:2-FA18:0	-0.280716	-0.635403	0.171789	0.217725	0.745619
Lipid	Triacylglycerols	TAG51:2-FA18:1	-0.282364	-0.636469	0.170051	0.214921	0.743773
Lipid	Triacylglycerols	TAG52:2-FA20:2	-0.284346	-0.63775	0.167957	0.211581	0.741523
Lipid	Triacylglycerols	TAG56:5-FA16:0	-0.286447	-0.639105	0.165734	0.208078	0.739101
Lipid	Triacylglycerols	TAG54:5-FA20:3	-0.287084	-0.639515	0.165059	0.207024	0.738358
Lipid	Triacylglycerols	TAG58:6-FA22:5	-0.287096	-0.639523	0.165046	0.207004	0.738345
Metabolite	Bile acids, alcohols and derivatives	Taurochenodesoxycholate	-0.290428	-0.641666	0.161508	0.201548	0.734406
Lipid	Triacylglycerols	TAG54:3-FA20:1	-0.291164	-0.642139	0.160725	0.200356	0.733522
Lipid	Triacylglycerols	TAG54:3-FA16:0	-0.291568	-0.642398	0.160295	0.199704	0.733035
Lipid	Triacylglycerols	TAG50:2-FA14:1	-0.291845	-0.642576	0.16	0.199257	0.732701
Lipid	Triacylglycerols	TAG58:6-FA18:0	-0.292934	-0.643275	0.158839	0.197508	0.731378
Lipid	Triacylglycerols	TAG52:5-FA20:3	-0.296499	-0.645558	0.15503	0.191854	0.726971
Lipid	Triacylglycerols	TAG52:2-FA14:0	-0.297045	-0.645907	0.154447	0.191	0.726287
Metabolite	Purines and derivatives	Hypoxanthine	-0.298536	-0.64686	0.152849	0.188674	0.724401
Lipid	Triacylglycerols	TAG52:4-FA20:3	-0.298592	-0.646895	0.152789	0.188587	0.72433
Lipid	Triacylglycerols	TAG54:2-FA20:1	-0.299697	-0.6476	0.151603	0.186878	0.72292
Lipid	Phosphatidylcholines	PC(16:0/20:2)	-0.3009	-0.648368	0.150311	0.185029	0.72137
Lipid	Cholesteryl esters	CE(22:4)	-0.301146	-0.648524	0.150047	0.184653	0.721052
Lipid	Triacylglycerols	TAG50:3-FA18:1	-0.304642	-0.650749	0.146283	0.179357	0.716464
Lipid	Triacylglycerols	TAG58:7-FA16:0	-0.304871	-0.650894	0.146036	0.179014	0.716262
Lipid	Triacylglycerols	TAG52:3-FA14:0	-0.305523	-0.651309	0.145332	0.178038	0.715685
Lipid	Phosphatidylcholines	PC(18:0/20:3)	-0.305702	-0.651422	0.145138	0.177771	0.715526
Lipid	Triacylglycerols	TAG50:2-FA16:1	-0.306307	-0.651807	0.144484	0.176871	0.714987
Lipid	Triacylglycerols	TAG54:2-FA18:1	-0.307562	-0.652602	0.143128	0.175014	0.713861
Lipid	Triacylglycerols	TAG53:1-FA17:0	-0.308244	-0.653035	0.14239	0.174009	0.713244
Lipid	Phosphatidylcholines	PC(18:0/20:0)	-0.30909	-0.653571	0.141474	0.17277	0.712473
Lipid	Triacylglycerols	TAG52:1-FA16:1	-0.30974	-0.653982	0.140769	0.171821	0.711877
Lipid	Phosphatidylcholines	PC(20:0/20:4)	-0.311133	-0.654864	0.139257	0.1698	0.710589
Lipid	Triacylglycerols	TAG58:6-FA16:0	-0.313232	-0.65619	0.136977	0.166787	0.70879
Lipid	Phosphatidylcholines	PC(20:0/18:1)	-0.314066	-0.656717	0.136068	0.165599	0.708244
Lipid	Triacylglycerols	TAG54:5-FA20:2	-0.314556	-0.657025	0.135535	0.164905	0.708112
Lipid	Triacylglycerols	TAG50:3-FA16:1	-0.314563	-0.65703	0.135527	0.164895	0.70811
Lipid	Triacylglycerols	TAG48:2-FA18:1	-0.314575	-0.657037	0.135514	0.164878	0.708107
Lipid	Triacylglycerols	TAG53:1-FA18:1	-0.315036	-0.657328	0.135012	0.164227	0.707981
Lipid	Triacylglycerols	TAG49:2-FA18:1	-0.318966	-0.659802	0.130721	0.158744	0.706887
Lipid	Phosphatidylethanolamines	PE(18:0/18:1)	-0.319252	-0.659982	0.130407	0.158349	0.706805
Lipid	Phosphatidylcholines	PC(18:1/22:5)	-0.319467	-0.660117	0.130172	0.158053	0.706744
Lipid	Triacylglycerols	TAG54:2-FA20:2	-0.319554	-0.660172	0.130077	0.157934	0.706719
Lipid	Phosphatidylcholines	PC(18:1/18:3)	-0.319757	-0.660299	0.129854	0.157655	0.706661
Lipid	Triacylglycerols	TAG50:4-FA16:1	-0.320028	-0.660469	0.129558	0.157284	0.706583
Lipid	Triacylglycerols	TAG54:4-FA20:1	-0.3206	-0.660829	0.128931	0.156501	0.706418
Lipid	Triacylglycerols	TAG56:3-FA18:1	-0.320737	-0.660915	0.128781	0.156314	0.706379
Lipid	Triacylglycerols	TAG54:5-FA20:4	-0.321683	-0.661508	0.127743	0.155027	0.706103
Lipid	Phosphatidylethanolamines	PE(18:0/20:4)	-0.32251	-0.662027	0.126835	0.153909	0.70586
Lipid	Triacylglycerols	TAG56:5-FA22:4	-0.323202	-0.662461	0.126075	0.152977	0.705655
Lipid	Triacylglycerols	TAG51:4-FA16:1	-0.323535	-0.66267	0.125709	0.152529	0.705556
Lipid	Phosphatidylcholines	PC(16:0/22:4)	-0.324265	-0.663127	0.124906	0.151552	0.705337
Lipid	Triacylglycerols	TAG56:4-FA22:4	-0.325395	-0.663834	0.123662	0.150049	0.704995
Lipid	Triacylglycerols	TAG54:4-FA20:3	-0.327155	-0.664934	0.121722	0.147728	0.704455
Lipid	Triacylglycerols	TAG54:6-FA16:1	-0.328602	-0.665838	0.120125	0.14584	0.704003
Lipid	Triacylglycerols	TAG56:3-FA18:0	-0.328721	-0.665912	0.119993	0.145685	0.703965
Lipid	Phosphatidylethanolamines	PE(18:1/20:4)	-0.330665	-0.667124	0.117844	0.143177	0.703346
Lipid	Triacylglycerols	TAG55:3-FA18:1	-0.3308	-0.667208	0.117693	0.143003	0.703302
Lipid	Triacylglycerols	TAG52:4-FA20:2	-0.331836	-0.667853	0.116546	0.14168	0.702967
Lipid	Triacylglycerols	TAG48:2-FA16:1	-0.332015	-0.667965	0.116347	0.141451	0.702908
Lipid	Triacylglycerols	TAG49:2-FA16:1	-0.332209	-0.668086	0.116132	0.141205	0.702845
Lipid	Triacylglycerols	TAG50:5-FA16:1	-0.335197	-0.669943	0.112814	0.137445	0.701851
Lipid	Triacylglycerols	TAG50:2-FA14:0	-0.335265	-0.669985	0.112738	0.137361	0.701828
Lipid	Ceramides	CER(14:0)	-0.337877	-0.671606	0.109829	0.134134	0.700932
Lipid	Ceramides	CER(24:1)	-0.341506	-0.673851	0.105774	0.129741	0.699645
Lipid	Triacylglycerols	TAG50:3-FA14:1	-0.341787	-0.674025	0.10546	0.129405	0.699544
Metabolite	Alpha amino acids and derivatives	4-L-Hydroxyproline	-0.342307	-0.674346	0.104877	0.128785	0.699354
Lipid	Ceramides	CER(18:0)	-0.342426	-0.67442	0.104744	0.128643	0.699311
Lipid	Triacylglycerols	TAG54:4-FA20:4	-0.343258	-0.674933	0.103812	0.127657	0.699006
Metabolite	Alpha amino acids and derivatives	SAM	-0.343532	-0.675102	0.103504	0.127333	0.698904
Lipid	Triacylglycerols	TAG54:5-FA22:4	-0.345097	-0.676068	0.101747	0.125495	0.698321
Lipid	Triacylglycerols	TAG50:2-FA18:1	-0.34873	-0.678304	0.0976581	0.121302	0.696927
Lipid	Phosphatidylethanolamines	PE(18:0/22:4)	-0.353022	-0.680938	0.0928077	0.116479	0.695207
Lipid	Triacylglycerols	TAG52:3-FA20:2	-0.358464	-0.684265	0.0866276	0.110565	0.692907
Lipid	Triacylglycerols	TAG54:3-FA20:3	-0.359024	-0.684606	0.0859901	0.10997	0.692663
Lipid	Phosphatidylcholines	PC(17:0/18:1)	-0.360177	-0.685309	0.084676	0.10875	0.692155
Lipid	Ceramides	CER(16:0)	-0.364634	-0.688021	0.0795797	0.104128	0.690127
Lipid	Triacylglycerols	TAG52:5-FA18:1	-0.366147	-0.688939	0.0778438	0.102591	0.689416
Lipid	Triacylglycerols	TAG52:2-FA20:1	-0.366916	-0.689406	0.0769605	0.101816	0.689049
Lipid	Triacylglycerols	TAG56:3-FA20:1	-0.366945	-0.689423	0.0769278	0.101788	0.689036
Metabolite	Pyridines and derivatives	NAD	-0.367383	-0.689689	0.0764247	0.101349	0.688826
Lipid	Phosphatidylcholines	PC(18:1/20:1)	-0.368866	-0.690587	0.0747184	0.0998721	0.688107
Lipid	Triacylglycerols	TAG54:3-FA18:1	-0.372126	-0.692559	0.0709595	0.096682	0.686484
Lipid	Triacylglycerols	TAG56:4-FA16:0	-0.373297	-0.693266	0.0696067	0.0955549	0.685887
Lipid	Triacylglycerols	TAG54:4-FA20:2	-0.376513	-0.695204	0.0658818	0.0925084	0.684205
Lipid	Phosphatidylcholines	PC(16:0/18:1)	-0.37926	-0.696856	0.0626907	0.0899638	0.68272
Lipid	Triacylglycerols	TAG56:5-FA20:2	-0.380804	-0.697784	0.0608923	0.0885558	0.681864
Lipid	Triacylglycerols	TAG53:2-FA17:0	-0.381034	-0.697922	0.0606245	0.0883476	0.681736
Lipid	Triacylglycerols	TAG56:7-FA16:1	-0.382076	-0.698546	0.0594099	0.0874091	0.681149
Lipid	Phosphatidylcholines	PC(18:1/20:4)	-0.384201	-0.69982	0.0569273	0.0855168	0.67993
Lipid	Triacylglycerols	TAG56:4-FA18:0	-0.389358	-0.702901	0.0508805	0.0810516	0.676847
Lipid	Phosphatidylcholines	PC(16:0/18:0)	-0.392095	-0.704531	0.0476585	0.0787539	0.675137
Lipid	Triacylglycerols	TAG58:8-FA20:3	-0.394148	-0.705752	0.0452357	0.0770625	0.673819
Lipid	Triacylglycerols	TAG56:3-FA20:2	-0.394373	-0.705886	0.0449699	0.0768789	0.673751
Metabolite	Purines and derivatives	IMP	-0.396781	-0.707315	0.04212	0.0749328	0.673007
Lipid	Phosphatidylcholines	PC(16:0/16:0)	-0.397516	-0.707751	0.0412487	0.0743462	0.672775
Lipid	Triacylglycerols	TAG56:6-FA20:3	-0.397842	-0.707944	0.0408628	0.0740877	0.672672
Lipid	Triacylglycerols	TAG54:3-FA20:2	-0.398594	-0.70839	0.0399705	0.0734927	0.672432
Lipid	Phosphatidylcholines	PC(18:0/20:2)	-0.399467	-0.708907	0.0389337	0.0728066	0.672151
Lipid	Triacylglycerols	TAG53:2-FA18:1	-0.400165	-0.70932	0.0381035	0.0722611	0.671923
Lipid	Triacylglycerols	TAG56:6-FA20:4	-0.400468	-0.709499	0.0377435	0.0720256	0.671824
Lipid	Phosphatidylcholines	PC(18:1/18:1)	-0.400938	-0.709777	0.037185	0.0716615	0.671669
Lipid	Triacylglycerols	TAG58:7-FA20:4	-0.402472	-0.710683	0.0353584	0.0704819	0.671158
Lipid	Triacylglycerols	TAG52:4-FA16:1	-0.40269	-0.710812	0.0350976	0.0703148	0.671084
Lipid	Triacylglycerols	TAG58:9-FA20:4	-0.404097	-0.711642	0.0334197	0.0692479	0.670605
Lipid	Phosphatidylethanolamines	PE(18:1/20:3)	-0.411457	-0.715972	0.0245997	0.0638632	0.667957
Lipid	Triacylglycerols	TAG51:3-FA16:1	-0.413959	-0.717439	0.0215849	0.0621065	0.666999
Lipid	Phosphatidylcholines	PC(18:0/16:1)	-0.414398	-0.717696	0.0210556	0.0618024	0.666827
Lipid	Triacylglycerols	TAG58:6-FA22:4	-0.415221	-0.718178	0.0200613	0.0612345	0.666503
Lipid	Phosphatidylcholines	PC(16:0/16:1)	-0.415269	-0.718206	0.0200034	0.0612015	0.666485
Lipid	Triacylglycerols	TAG51:2-FA16:1	-0.417577	-0.719555	0.0172122	0.0596318	0.665558
Lipid	Triacylglycerols	TAG55:5-FA20:4	-0.420641	-0.721342	0.0134972	0.0575961	0.664285
Lipid	Triacylglycerols	TAG56:5-FA18:0	-0.421481	-0.721832	0.0124757	0.0570468	0.663927
Lipid	Phosphatidylcholines	PC(18:0/18:0)	-0.422131	-0.722211	0.0116846	0.0566246	0.663648
Lipid	Phosphatidylcholines	PC(18:0/18:1)	-0.426494	-0.724747	0.00636422	0.0538537	0.66171
Lipid	Triacylglycerols	TAG52:2-FA16:1	-0.42991	-0.726726	0.0021818	0.0517578	0.660115
Lipid	Ceramides	CER(20:0)	-0.433911	-0.729039	-0.00273741	0.0493828	0.658154
Lipid	Triacylglycerols	TAG56:5-FA18:1	-0.433912	-0.729039	-0.0027382	0.0493824	0.658154
Lipid	Triacylglycerols	TAG54:5-FA16:1	-0.43414	-0.729171	-0.00301924	0.0492496	0.658039
Lipid	Triacylglycerols	TAG58:5-FA18:1	-0.434438	-0.729343	-0.00338639	0.0490766	0.657889
Lipid	Triacylglycerols	TAG54:3-FA16:1	-0.43463	-0.729454	-0.00362301	0.0489653	0.657791
Lipid	Triacylglycerols	TAG56:4-FA20:4	-0.43519	-0.729777	-0.00431391	0.0486417	0.657506
Lipid	Triacylglycerols	TAG56:4-FA18:1	-0.43541	-0.729903	-0.00458466	0.0485154	0.657394
Lipid	Triacylglycerols	TAG56:5-FA20:3	-0.443722	-0.734682	-0.0148872	0.0439146	0.652892
Lipid	Phosphatidylcholines	PC(18:1/20:3)	-0.451531	-0.739144	-0.0246482	0.0399079	0.648194
Lipid	Phosphatidylcholines	PC(18:0/20:1)	-0.452463	-0.739675	-0.025819	0.0394493	0.6476
Lipid	Triacylglycerols	TAG54:4-FA16:1	-0.453454	-0.740239	-0.0270648	0.0389663	0.646961
Lipid	Triacylglycerols	TAG58:8-FA20:4	-0.455887	-0.741622	-0.0301295	0.0377998	0.645355
Lipid	Phosphatidylcholines	PC(18:1/16:1)	-0.459446	-0.743642	-0.0346275	0.0361426	0.642911
Lipid	Triacylglycerols	TAG52:3-FA16:1	-0.463714	-0.746056	-0.040043	0.0342312	0.639825
Lipid	Triacylglycerols	TAG56:5-FA20:4	-0.470625	-0.74995	-0.0488662	0.031305	0.634442
Lipid	Triacylglycerols	TAG58:6-FA18:1	-0.472064	-0.750759	-0.0507117	0.0307213	0.633257
Lipid	Triacylglycerols	TAG56:4-FA20:3	-0.473708	-0.751681	-0.0528228	0.0300652	0.631877
Lipid	Sphingomyelins	SM(26:1)	-0.477275	-0.753679	-0.0574179	0.0286791	0.628775
Lipid	Sphingomyelins	SM(24:1)	-0.486328	-0.758727	-0.0691607	0.0253872	0.620212
Lipid	Phosphatidylcholines	PC(18:1/20:2)	-0.487105	-0.759158	-0.0701743	0.0251191	0.619428
Lipid	Triacylglycerols	TAG58:6-FA20:4	-0.491836	-0.761782	-0.0763618	0.0235361	0.614479
Lipid	Lactosylceramides	LCER(16:0)	-0.496242	-0.764217	-0.0821547	0.0221339	0.609582
Lipid	Phosphatidylcholines	PC(18:0/22:4)	-0.515558	-0.774804	-0.107881	0.0167531	0.584475
Lipid	Triacylglycerols	TAG56:4-FA20:2	-0.516258	-0.775186	-0.108824	0.0165798	0.583442
Metabolite	Alpha amino acids and derivatives	ADMA	-0.543269	-0.789744	-0.145768	0.010922	0.535993

## Sheet: Cyst - CA19-9
				95% confidence interval
Type	Class	Name	Correlation	Lower	Upper	p-value	q-value
Metabolite	Pyridines and derivatives	NAD	0.423918	0.0818768	0.676622	0.0174737	0.169979
Metabolite	Carbohydrates and carbohydrate conjugates	D-Ribose-5-P	0.4199	0.0770195	0.673963	0.0186876	0.169979
Lipid	Dihydroceramides	DCER(22:0)	0.311686	-0.0479496	0.599784	0.0878413	0.169979
Lipid	Dihydroceramides	DCER(26:1)	0.311516	-0.0481372	0.599664	0.0880234	0.169979
Metabolite	Purines and derivatives	Adenosine	0.292597	-0.0688853	0.586164	0.110189	0.169979
Lipid	Ceramides	CER(20:1)	0.258641	-0.105355	0.561519	0.160048	0.175614
Lipid	Free fatty acids	FFA(22:2)	0.235639	-0.129516	0.544514	0.201911	0.195196
Lipid	Free fatty acids	FFA(22:0)	0.223981	-0.141597	0.535797	0.225785	0.208131
Lipid	Free fatty acids	FFA(20:0)	0.212597	-0.153291	0.527221	0.250873	0.220922
Lipid	Lysophosphatidylethanolamines	LPE(16:1)	0.201189	-0.164907	0.518561	0.277795	0.233434
Metabolite	Purines and derivatives	Inosine	0.198581	-0.167549	0.516572	0.284202	0.236244
Lipid	Lysophosphatidylethanolamines	LPE(16:0)	0.197672	-0.168468	0.515878	0.286458	0.23722
Lipid	Free fatty acids	FFA(22:4)	0.190999	-0.175198	0.510771	0.303362	0.2443
Metabolite	Imidazoles	1-Methylhistamine	0.176246	-0.189957	0.499399	0.342913	0.259433
Metabolite	Alpha amino acids and derivatives	SAM	0.170386	-0.195774	0.494849	0.359453	0.265232
Lipid	Lysophosphatidylethanolamines	LPE(18:1)	0.161749	-0.2043	0.488114	0.384673	0.273543
Metabolite	Purines and derivatives	IMP	0.160842	-0.205192	0.487404	0.38738	0.2744
Lipid	Lysophosphatidylethanolamines	LPE(18:0)	0.156306	-0.209645	0.483848	0.401082	0.278814
Metabolite	Beta amino acids and derivatives	Carnosine	0.153083	-0.212801	0.481315	0.410983	0.282294
Lipid	Free fatty acids	FFA(22:5)	0.15149	-0.214357	0.480061	0.415926	0.284001
Metabolite	Alpha amino acids and derivatives	SAH	0.150403	-0.215418	0.479204	0.419318	0.28516
Metabolite	Phenols	Homogentisate	0.147749	-0.218004	0.477111	0.427664	0.288176
Metabolite	Beta amino acids and derivatives	Pantothenate	0.143787	-0.221857	0.473978	0.440295	0.294183
Lipid	Lysophosphatidylethanolamines	LPE(17:0)	0.137491	-0.227955	0.468983	0.460774	0.30371
Lipid	Free fatty acids	FFA(20:3)	0.13203	-0.233221	0.464633	0.478939	0.311948
Lipid	Free fatty acids	FFA(22:1)	0.127048	-0.238007	0.46065	0.495827	0.319434
Lipid	Free fatty acids	FFA(20:5)	0.115818	-0.248729	0.451624	0.534966	0.336173
Lipid	Free fatty acids	FFA(20:1)	0.113562	-0.250873	0.449803	0.543003	0.339509
Metabolite	Fatty Acyls	Stearoylcarnitine	0.108026	-0.256118	0.44532	0.562966	0.347651
Metabolite	Alpha amino acids and derivatives	Glutathione	0.107661	-0.256463	0.445024	0.564291	0.348184
Lipid	Free fatty acids	FFA(18:4)	0.106473	-0.257585	0.44406	0.568624	0.349922
Lipid	Free fatty acids	FFA(20:2)	0.105846	-0.258177	0.44355	0.570916	0.350838
Lipid	Free fatty acids	FFA(16:1)	0.0855583	-0.277185	0.426955	0.647216	0.379913
Lipid	Free fatty acids	FFA(22:6)	0.0826354	-0.2799	0.424544	0.658529	0.384003
Lipid	Free fatty acids	FFA(20:4)	0.0696466	-0.291897	0.413775	0.709675	0.401843
Lipid	Free fatty acids	FFA(14:0)	0.0662515	-0.295014	0.410944	0.723261	0.406409
Lipid	Lysophosphatidylcholines	LPC(16:0)	0.0657192	-0.295502	0.4105	0.725399	0.407122
Lipid	Free fatty acids	FFA(18:1)	0.0647818	-0.296361	0.409717	0.729169	0.408373
Lipid	Dihydroceramides	DCER(16:0)	0.063095	-0.297905	0.408307	0.735968	0.410617
Lipid	Free fatty acids	FFA(24:0)	0.0620365	-0.298873	0.407421	0.740244	0.41202
Lipid	Lysophosphatidylcholines	LPC(18:0)	0.0603761	-0.30039	0.40603	0.746968	0.414213
Lipid	Free fatty acids	FFA(14:1)	0.0454294	-0.313965	0.393436	0.808261	0.433468
Lipid	Lysophosphatidylcholines	LPC(16:1)	0.0440217	-0.315236	0.392243	0.814097	0.435236
Lipid	Free fatty acids	FFA(24:1)	0.0428347	-0.316306	0.391237	0.819026	0.43672
Metabolite	Purines and derivatives	MTA	0.0426501	-0.316473	0.39108	0.819794	0.436951
Lipid	Cholesteryl esters	CE(20:0)	0.0341759	-0.324089	0.383867	0.855177	0.447373
Lipid	Lysophosphatidylcholines	LPC(17:0)	0.0340428	-0.324208	0.383754	0.855735	0.447534
Lipid	Free fatty acids	FFA(18:3)	0.0293144	-0.328437	0.37971	0.875606	0.453216
Metabolite	Fatty Acyls	Isobutyrylcarnitine	0.025358	-0.331965	0.376317	0.89229	0.457898
Lipid	Ceramides	CER(14:0)	0.0204639	-0.336315	0.372106	0.912991	0.463596
Lipid	Dihydroceramides	DCER(24:0)	0.0197196	-0.336975	0.371464	0.916144	0.464454
Metabolite	Purines and derivatives	Hypoxanthine	0.0195282	-0.337145	0.371299	0.916955	0.464674
Metabolite	Pyrimidines and derivatives	Deoxyuridine	0.0186452	-0.337927	0.370537	0.920698	0.465687
Lipid	Diacylglycerols	DAG(20:0/20:0)	0.0176678	-0.338793	0.369693	0.924843	0.466805
Lipid	Ceramides	CER(16:0)	0.0169784	-0.339404	0.369098	0.927768	0.467591
Lipid	Cholesteryl esters	CE(20:1)	0.0117182	-0.34405	0.364545	0.950113	0.47352
Metabolite	Alpha amino acids and derivatives	ADMA	0.00726427	-0.347972	0.360676	0.969063	0.478446
Lipid	Free fatty acids	FFA(16:0)	0.00239768	-0.352242	0.356435	0.989786	0.483728
Metabolite	Alpha amino acids and derivatives	Arginine	-0.00145441	-0.355611	0.353068	0.993804	0.48474
Lipid	Free fatty acids	FFA(18:2)	-0.00262287	-0.356632	0.352044	0.988827	0.483486
Lipid	Lysophosphatidylcholines	LPC(18:1)	-0.00703595	-0.360477	0.348172	0.970034	0.478696
Metabolite	Dialkylamines	Spermidine	-0.00912949	-0.362298	0.346331	0.961124	0.476394
Lipid	Free fatty acids	FFA(12:0)	-0.017761	-0.369774	0.338711	0.924448	0.466699
Metabolite	Purines and derivatives	AMP	-0.0177996	-0.369807	0.338677	0.924284	0.466655
Lipid	Lysophosphatidylethanolamines	LPE(18:2)	-0.0199631	-0.371674	0.336759	0.915112	0.464173
Lipid	Cholesteryl esters	CE(22:1)	-0.0269566	-0.377689	0.330541	0.885543	0.456014
Metabolite	Fatty Acyls	Palmitoylcarnitine	-0.0284828	-0.378998	0.32918	0.879109	0.454206
Metabolite	Benzoic acids and derivatives	Hippurate	-0.0307256	-0.380919	0.327177	0.869667	0.45153
Lipid	Free fatty acids	FFA(18:0)	-0.031115	-0.381252	0.326829	0.86803	0.451064
Lipid	Cholesteryl esters	CE(22:2)	-0.0335019	-0.383292	0.324693	0.858004	0.448189
Lipid	Diacylglycerols	DAG(18:1/22:5)	-0.0403655	-0.38914	0.318531	0.829302	0.43979
Lipid	Lactosylceramides	LCER(18:1)	-0.0470228	-0.394785	0.312525	0.801666	0.431457
Lipid	Cholesteryl esters	CE(22:5)	-0.0472055	-0.39494	0.312359	0.800911	0.431226
Lipid	Diacylglycerols	DAG(18:1/20:1)	-0.0500672	-0.397358	0.309768	0.789104	0.427587
Metabolite	Alpha amino acids and derivatives	4-L-Hydroxyproline	-0.0502509	-0.397513	0.309602	0.788347	0.427353
Metabolite	Pyrimidines and derivatives	Uracil	-0.0516646	-0.398706	0.30832	0.782533	0.425542
Lipid	Free fatty acids	FFA(15:0)	-0.0550396	-0.401548	0.305254	0.768699	0.421188
Lipid	Cholesteryl esters	CE(22:4)	-0.0560384	-0.402388	0.304345	0.764618	0.41989
Lipid	Free fatty acids	FFA(17:0)	-0.05702	-0.403213	0.303451	0.760613	0.418612
Lipid	Cholesteryl esters	CE(20:5)	-0.0584789	-0.404438	0.302122	0.754673	0.416705
Metabolite	Purines and derivatives	Xanthine	-0.0604343	-0.406079	0.300337	0.746732	0.414136
Metabolite	Alpha amino acids and derivatives	SDMA	-0.0673943	-0.411898	0.293966	0.718678	0.404877
Lipid	Cholesteryl esters	CE(20:2)	-0.0679377	-0.412351	0.293467	0.716503	0.404146
Lipid	Ceramides	CER(18:0)	-0.0686887	-0.412977	0.292777	0.713499	0.403135
Metabolite	Oxides	Trimethylamine N-oxide	-0.0728336	-0.416427	0.288964	0.697	0.397519
Lipid	Ceramides	CER(26:1)	-0.0749823	-0.418211	0.286983	0.688499	0.394583
Lipid	Ceramides	CER(24:0)	-0.0816654	-0.423743	0.2808	0.662301	0.385355
Lipid	Diacylglycerols	DAG(18:1/20:2)	-0.0829113	-0.424772	0.279644	0.657458	0.383618
Metabolite	Alpha amino acids and derivatives	Asparagine	-0.0845417	-0.426117	0.27813	0.651142	0.381338
Metabolite	Alpha amino acids and derivatives	Homocysteine	-0.0853296	-0.426766	0.277398	0.648098	0.380233
Metabolite	Quaternary ammonium salts	Carnitine	-0.085371	-0.4268	0.277359	0.647939	0.380175
Lipid	Diacylglycerols	DAG(18:1/20:5)	-0.0857148	-0.427083	0.27704	0.646612	0.379693
Metabolite	Alpha amino acids and derivatives	Creatinine	-0.0938105	-0.433733	0.269488	0.615696	0.368223
Metabolite	Alpha amino acids and derivatives	Creatine	-0.0954936	-0.435111	0.267912	0.609346	0.365815
Lipid	Diacylglycerols	DAG(16:0/16:0)	-0.0983405	-0.437438	0.265242	0.59867	0.361724
Lipid	Ceramides	CER(22:0)	-0.0991226	-0.438076	0.264508	0.595751	0.360596
Lipid	Lactosylceramides	LCER(24:0)	-0.100076	-0.438854	0.263612	0.592202	0.35922
Metabolite	Alpha amino acids and derivatives	2-Aminoisobutyrate	-0.101122	-0.439706	0.262629	0.588318	0.357707
Metabolite	Alpha amino acids and derivatives	Cysteine	-0.104676	-0.4426	0.259281	0.575204	0.352544
Lipid	Cholesteryl esters	CE(20:3)	-0.107023	-0.444506	0.257066	0.566616	0.349118
Lipid	Diacylglycerols	DAG(14:0/18:1)	-0.107224	-0.44467	0.256876	0.565883	0.348824
Lipid	Triacylglycerols	TAG38:0-FA12:0	-0.108745	-0.445903	0.255438	0.560355	0.346597
Lipid	Cholesteryl esters	CE(18:3)	-0.109778	-0.446741	0.25446	0.556611	0.345081
Lipid	Cholesteryl esters	CE(22:6)	-0.110276	-0.447144	0.253988	0.554811	0.344349
Lipid	Diacylglycerols	DAG(16:0/18:0)	-0.112316	-0.448795	0.252055	0.547468	0.341347
Lipid	Lactosylceramides	LCER(24:1)	-0.112441	-0.448896	0.251937	0.54702	0.341163
Lipid	Ceramides	CER(20:0)	-0.115929	-0.451713	0.248624	0.534573	0.336009
Lipid	Diacylglycerols	DAG(18:2/20:3)	-0.118345	-0.453661	0.246324	0.526031	0.332425
Lipid	Sphingomyelins	SM(26:0)	-0.119297	-0.454428	0.245417	0.522686	0.33101
Lipid	Cholesteryl esters	CE(18:0)	-0.120677	-0.455538	0.244101	0.517853	0.328957
Lipid	Diacylglycerols	DAG(16:0/20:3)	-0.121398	-0.456117	0.243413	0.515337	0.327882
Lipid	Diacylglycerols	DAG(18:1/22:4)	-0.122185	-0.45675	0.242661	0.512596	0.326708
Lipid	Diacylglycerols	DAG(18:1/20:3)	-0.12426	-0.458416	0.240677	0.505405	0.323608
Lipid	Cholesteryl esters	CE(20:4)	-0.12688	-0.460516	0.238167	0.496399	0.319685
Metabolite	Fatty Acyls	Hexanoylcarnitine	-0.129484	-0.462599	0.235669	0.487532	0.315778
Lipid	Cholesteryl esters	CE(16:1)	-0.133567	-0.465859	0.231741	0.473787	0.309632
Lipid	Cholesteryl esters	CE(18:1)	-0.136467	-0.468168	0.228944	0.464153	0.305257
Lipid	Ceramides	CER(24:1)	-0.142442	-0.472913	0.223162	0.444627	0.29622
Metabolite	Dicarboxylic acids and derivatives	Succinate	-0.14523	-0.47512	0.220455	0.435671	0.291995
Lipid	Phosphatidylethanolamines	PE(P-18:0/20:4)	-0.146501	-0.476125	0.219219	0.43162	0.290068
Lipid	Lysophosphatidylcholines	LPC(18:2)	-0.148189	-0.477458	0.217576	0.426276	0.287509
Lipid	Hexosylceramides	HCER(16:0)	-0.148515	-0.477716	0.217258	0.425246	0.287164
Lipid	Phosphatidylcholines	PC(16:0/16:0)	-0.14982	-0.478745	0.215987	0.421145	0.28578
Lipid	Cholesteryl esters	CE(14:0)	-0.151262	-0.479881	0.21458	0.416637	0.284244
Lipid	Cholesteryl esters	CE(17:0)	-0.151617	-0.480161	0.214232	0.415529	0.283864
Metabolite	Pyrimidines and derivatives	Cytosine	-0.157431	-0.484731	0.208543	0.397659	0.277592
Metabolite	Fatty Acyls	Isovalerylcarnitine	-0.157607	-0.484869	0.20837	0.397124	0.277428
Metabolite	Organosulfonic acids	Taurine	-0.158918	-0.485897	0.207083	0.39316	0.276206
Lipid	Sphingomyelins	SM(18:0)	-0.159061	-0.486008	0.206943	0.392729	0.276072
Lipid	Cholesteryl esters	CE(16:0)	-0.159064	-0.486011	0.20694	0.392719	0.276069
Lipid	Dihydroceramides	DCER(24:1)	-0.16108	-0.48759	0.204958	0.386669	0.274175
Lipid	Phosphatidylethanolamines	PE(P-16:0/20:4)	-0.161669	-0.48805	0.204379	0.384913	0.27362
Metabolite	Alpha amino acids and derivatives	Guanidoacetate	-0.163314	-0.489337	0.20276	0.380031	0.272059
Lipid	Cholesteryl esters	CE(18:2)	-0.164959	-0.490622	0.201138	0.375182	0.270487
Lipid	Cholesteryl esters	CE(15:0)	-0.165144	-0.490766	0.200956	0.374641	0.270311
Lipid	Phosphatidylethanolamines	PE(P-18:0/18:1)	-0.165748	-0.491237	0.20036	0.372872	0.269731
Lipid	Sphingomyelins	SM(24:1)	-0.166919	-0.49215	0.199203	0.369456	0.268602
Lipid	Phosphatidylethanolamines	PE(P-18:1/18:1)	-0.167908	-0.492921	0.198225	0.366584	0.267645
Lipid	Diacylglycerols	DAG(18:1/18:1)	-0.168558	-0.493427	0.197583	0.364707	0.267015
Metabolite	Bile acids, alcohols and derivatives	Taurochenodesoxycholate	-0.169001	-0.493773	0.197144	0.363427	0.266583
Metabolite	Alpha amino acids and derivatives	Histidine	-0.16919	-0.493919	0.196958	0.362886	0.2664
Lipid	Hexosylceramides	HCER(24:0)	-0.169864	-0.494444	0.19629	0.360947	0.265742
Metabolite	Pyrimidines and derivatives	Cytidine	-0.170826	-0.495192	0.195338	0.358194	0.264801
Lipid	Phosphatidylethanolamines	PE(P-16:0/18:1)	-0.171586	-0.495782	0.194585	0.356029	0.264055
Lipid	Triacylglycerols	TAG55:4-FA18:1	-0.173057	-0.496925	0.193126	0.351857	0.262605
Lipid	Lactosylceramides	LCER(16:0)	-0.173195	-0.497033	0.192988	0.351465	0.262468
Lipid	Sphingomyelins	SM(26:1)	-0.175976	-0.499189	0.190226	0.343666	0.259704
Metabolite	Organosulfonic acids	Taurocholate	-0.178403	-0.501068	0.187809	0.336943	0.257268
Lipid	Sphingomyelins	SM(14:0)	-0.180984	-0.503063	0.185235	0.329885	0.254655
Metabolite	Alpha amino acids and derivatives	Leucine	-0.18172	-0.503631	0.1845	0.32789	0.253906
Lipid	Diacylglycerols	DAG(16:0/16:1)	-0.181752	-0.503656	0.184468	0.327802	0.253873
Lipid	Diacylglycerols	DAG(18:0/18:1)	-0.183679	-0.505142	0.182542	0.322614	0.251902
Lipid	Diacylglycerols	DAG(16:1/18:1)	-0.185059	-0.506205	0.181161	0.318927	0.250482
Metabolite	Carbohydrates and carbohydrate conjugates	Glyceraldehyde	-0.185587	-0.506612	0.180632	0.317524	0.249938
Lipid	Phosphatidylethanolamines	PE(P-18:0/20:3)	-0.186947	-0.507658	0.179269	0.313927	0.24853
Metabolite	Phenols	Normetanephrine	-0.187446	-0.508042	0.178768	0.312614	0.248012
Lipid	Sphingomyelins	SM(18:1)	-0.188566	-0.508903	0.177644	0.309679	0.246846
Lipid	Hexosylceramides	HCER(22:1)	-0.188583	-0.508916	0.177627	0.309634	0.246829
Metabolite	Alpha amino acids and derivatives	Ornithine	-0.191919	-0.511476	0.174273	0.300996	0.243332
Lipid	Sphingomyelins	SM(16:0)	-0.194075	-0.513128	0.1721	0.295494	0.241053
Metabolite	Alpha amino acids and derivatives	Alanine	-0.194103	-0.513149	0.172072	0.295423	0.241024
Lipid	Phosphatidylethanolamines	PE(16:0/18:1)	-0.194322	-0.513317	0.171851	0.294866	0.240791
Lipid	Diacylglycerols	DAG(16:0/18:1)	-0.196325	-0.514849	0.16983	0.28982	0.23866
Lipid	Hexosylceramides	HCER(22:0)	-0.19764	-0.515854	0.168501	0.286538	0.237254
Lipid	Diacylglycerols	DAG(18:0/18:2)	-0.197655	-0.515865	0.168486	0.286501	0.237238
Lipid	Diacylglycerols	DAG(18:1/20:4)	-0.198789	-0.516731	0.167339	0.283689	0.236021
Lipid	Phosphatidylethanolamines	PE(P-18:0/22:6)	-0.20207	-0.519232	0.164014	0.275652	0.23248
Lipid	Diacylglycerols	DAG(18:1/22:6)	-0.203276	-0.520151	0.162789	0.272735	0.23117
Lipid	Triacylglycerols	TAG56:1-FA18:1	-0.204222	-0.52087	0.161829	0.270463	0.230141
Metabolite	Alpha amino acids and derivatives	Betaine	-0.207634	-0.523462	0.158356	0.262364	0.226406
Metabolite	Alpha amino acids and derivatives	Glycine	-0.20898	-0.524482	0.156984	0.259214	0.224925
Metabolite	Alpha amino acids and derivatives	Aspartate	-0.209875	-0.525161	0.156071	0.257133	0.223937
Metabolite	Alpha amino acids and derivatives	Tyrosine	-0.214426	-0.528603	0.151419	0.246722	0.218885
Lipid	Ceramides	CER(22:1)	-0.21924	-0.532233	0.14648	0.236019	0.213491
Metabolite	Alpha amino acids and derivatives	Valine	-0.219288	-0.532269	0.14643	0.235913	0.213436
Metabolite	Alpha amino acids and derivatives	Isoleucine	-0.219697	-0.532577	0.14601	0.235019	0.212976
Lipid	Diacylglycerols	DAG(18:1/18:2)	-0.221325	-0.533802	0.144335	0.231481	0.211139
Lipid	Triacylglycerols	TAG56:5-FA20:3	-0.221926	-0.534254	0.143715	0.230183	0.210459
Metabolite	Alpha amino acids and derivatives	Phenylalanine	-0.223177	-0.535193	0.142427	0.2275	0.209044
Lipid	Triacylglycerols	TAG55:5-FA18:2	-0.224291	-0.53603	0.141278	0.225127	0.20778
Lipid	Hexosylceramides	HCER(24:1)	-0.227724	-0.538603	0.13773	0.217921	0.203872
Metabolite	Fatty Acyls	Tetradecanoylcarnitine	-0.228885	-0.539472	0.136528	0.215521	0.202547
Lipid	Lysophosphatidylcholines	LPC(20:4)	-0.233398	-0.542844	0.131846	0.206359	0.197375
Lipid	Phosphatidylethanolamines	PE(P-18:1/20:4)	-0.234661	-0.543786	0.130533	0.203843	0.196052
Lipid	Triacylglycerols	TAG52:0-FA16:0	-0.234708	-0.543821	0.130484	0.203749	0.196011
Metabolite	Alpha amino acids and derivatives	Citrulline	-0.235339	-0.54429	0.129828	0.202503	0.195459
Lipid	Diacylglycerols	DAG(16:0/18:2)	-0.237023	-0.545544	0.128074	0.199197	0.193978
Metabolite	Alpha amino acids and derivatives	Glutamate	-0.23973	-0.547558	0.125249	0.193961	0.191577
Lipid	Sphingomyelins	SM(22:1)	-0.240368	-0.548032	0.124583	0.192741	0.191008
Lipid	Sphingomyelins	SM(24:0)	-0.240441	-0.548085	0.124507	0.192604	0.190944
Metabolite	Fatty Acyls	Propionylcarnitine	-0.241144	-0.548608	0.123772	0.191265	0.190314
Lipid	Triacylglycerols	TAG56:3-FA20:2	-0.244362	-0.550993	0.120403	0.185227	0.187417
Lipid	Phosphatidylcholines	PC(18:0/18:1)	-0.245605	-0.551913	0.1191	0.182932	0.186289
Lipid	Triacylglycerols	TAG54:4-FA18:0	-0.246529	-0.552597	0.11813	0.181238	0.185552
Lipid	Sphingomyelins	SM(20:1)	-0.24685	-0.552834	0.117794	0.180653	0.185295
Lipid	Phosphatidylcholines	PC(16:0/18:0)	-0.247025	-0.552964	0.11761	0.180334	0.185155
Lipid	Triacylglycerols	TAG54:0-FA18:0	-0.248508	-0.55406	0.116051	0.177647	0.183963
Lipid	Lysophosphatidylethanolamines	LPE(20:4)	-0.248536	-0.55408	0.116022	0.177597	0.18394
Lipid	Phosphatidylethanolamines	PE(P-16:0/18:2)	-0.248924	-0.554367	0.115614	0.1769	0.183627
Lipid	Triacylglycerols	TAG56:4-FA18:1	-0.249854	-0.555053	0.114635	0.175234	0.182874
Lipid	Sphingomyelins	SM(22:0)	-0.250739	-0.555706	0.113703	0.17366	0.182155
Lipid	Phosphatidylcholines	PC(18:1/18:1)	-0.253866	-0.55801	0.110406	0.168179	0.179591
Metabolite	Fatty Acyls	Octanoylcarnitine	-0.254488	-0.558468	0.109748	0.167102	0.179077
Metabolite	Alpha amino acids and derivatives	Kynurenine	-0.255479	-0.559197	0.108702	0.1654	0.178256
Lipid	Triacylglycerols	TAG50:2-FA18:1	-0.25709	-0.560381	0.106998	0.162658	0.176914
Lipid	Triacylglycerols	TAG52:2-FA18:0	-0.258034	-0.561074	0.105997	0.161065	0.176123
Lipid	Triacylglycerols	TAG50:2-FA16:0	-0.258907	-0.561715	0.105072	0.159602	0.175389
Lipid	Triacylglycerols	TAG52:1-FA16:0	-0.262934	-0.564665	0.100797	0.152981	0.171974
Lipid	Triacylglycerols	TAG55:3-FA18:1	-0.262945	-0.564673	0.100786	0.152963	0.17197
Lipid	Triacylglycerols	TAG52:2-FA16:0	-0.263089	-0.564779	0.100632	0.15273	0.171917
Lipid	Triacylglycerols	TAG50:0-FA18:0	-0.264888	-0.566094	0.0987183	0.149841	0.171245
Metabolite	Alpha amino acids and derivatives	Serine	-0.265236	-0.566349	0.0983472	0.149285	0.171113
Lipid	Triacylglycerols	TAG54:2-FA18:0	-0.266842	-0.567521	0.0966356	0.146746	0.170501
Metabolite	Alpha amino acids and derivatives	Methionine	-0.266859	-0.567534	0.096617	0.146719	0.170498
Lipid	Triacylglycerols	TAG54:2-FA18:1	-0.267091	-0.567703	0.0963697	0.146355	0.170456
Lipid	Triacylglycerols	TAG50:2-FA16:1	-0.267418	-0.567942	0.0960206	0.145842	0.170396
Lipid	Triacylglycerols	TAG52:5-FA20:3	-0.269658	-0.569575	0.0936287	0.142369	0.169979
Metabolite	Alpha amino acids and derivatives	Tryptophan	-0.269815	-0.569689	0.0934602	0.142127	0.169979
Metabolite	Sugar alcohols	Sorbitol	-0.270075	-0.569879	0.0931823	0.141728	0.169979
Metabolite	Organic phosphoric acids and derivatives	Phosphoethanolamine	-0.270196	-0.569967	0.0930527	0.141543	0.169979
Lipid	Triacylglycerols	TAG50:3-FA16:0	-0.270292	-0.570037	0.09295	0.141396	0.169979
Metabolite	Alpha amino acids and derivatives	Lysine	-0.27085	-0.570443	0.0923537	0.140545	0.169979
Metabolite	Indoles and derivatives	5-Hydroxyindoleacetate	-0.272036	-0.571306	0.0910837	0.138746	0.169979
Lipid	Triacylglycerols	TAG54:5-FA20:4	-0.272441	-0.5716	0.0906506	0.138137	0.169979
Lipid	Triacylglycerols	TAG50:0-FA16:0	-0.272691	-0.571783	0.090382	0.137761	0.169979
Metabolite	Alpha amino acids and derivatives	Glutamine	-0.272848	-0.571896	0.0902143	0.137526	0.169979
Lipid	Triacylglycerols	TAG55:5-FA18:1	-0.273293	-0.57222	0.0897367	0.136859	0.169979
Lipid	Triacylglycerols	TAG52:4-FA18:1	-0.273863	-0.572634	0.0891257	0.13601	0.169979
Lipid	Phosphatidylethanolamines	PE(P-18:0/18:2)	-0.274171	-0.572858	0.088796	0.135553	0.169979
Lipid	Phosphatidylcholines	PC(18:0/20:4)	-0.275058	-0.573503	0.0878433	0.134241	0.169979
Lipid	Triacylglycerols	TAG54:3-FA18:0	-0.275081	-0.573519	0.0878189	0.134208	0.169979
Lipid	Triacylglycerols	TAG56:7-FA20:4	-0.275352	-0.573716	0.0875276	0.133809	0.169979
Lipid	Triacylglycerols	TAG56:2-FA20:1	-0.275602	-0.573897	0.0872596	0.133442	0.169979
Lipid	Triacylglycerols	TAG52:2-FA18:1	-0.275971	-0.574165	0.0868638	0.132903	0.169979
Lipid	Triacylglycerols	TAG49:0-FA17:0	-0.276311	-0.574412	0.0864975	0.132405	0.169979
Lipid	Triacylglycerols	TAG52:0-FA18:0	-0.27746	-0.575245	0.0852626	0.130738	0.169979
Lipid	Triacylglycerols	TAG53:1-FA18:0	-0.277816	-0.575503	0.0848797	0.130224	0.169979
Lipid	Triacylglycerols	TAG47:2-FA18:1	-0.278649	-0.576107	0.083983	0.129028	0.169979
Metabolite	Pyrimidines and derivatives	Orotate	-0.279951	-0.577049	0.0825807	0.127176	0.169979
Lipid	Triacylglycerols	TAG52:3-FA16:0	-0.280194	-0.577225	0.0823186	0.126832	0.169979
Lipid	Triacylglycerols	TAG52:1-FA18:1	-0.280857	-0.577705	0.0816038	0.125898	0.169979
Lipid	Triacylglycerols	TAG54:2-FA20:1	-0.281047	-0.577842	0.0813998	0.125632	0.169979
Metabolite	Alpha amino acids and derivatives	Proline	-0.282375	-0.578802	0.0799658	0.123778	0.169979
Lipid	Triacylglycerols	TAG47:0-FA16:0	-0.282538	-0.57892	0.0797899	0.123553	0.169979
Lipid	Phosphatidylcholines	PC(16:0/18:1)	-0.283268	-0.579447	0.0790016	0.122544	0.169979
Lipid	Triacylglycerols	TAG52:3-FA16:1	-0.283748	-0.579794	0.0784834	0.121885	0.169979
Lipid	Triacylglycerols	TAG52:3-FA18:2	-0.284505	-0.58034	0.0776648	0.12085	0.169979
Lipid	Triacylglycerols	TAG52:3-FA18:1	-0.284641	-0.580438	0.0775173	0.120664	0.169979
Metabolite	Fatty Acyls	Decanoylcarnitine	-0.284765	-0.580527	0.0773838	0.120496	0.169979
Lipid	Triacylglycerols	TAG50:1-FA18:1	-0.285773	-0.581254	0.0762931	0.119131	0.169979
Lipid	Triacylglycerols	TAG52:1-FA18:0	-0.285905	-0.58135	0.0761495	0.118952	0.169979
Lipid	Triacylglycerols	TAG56:5-FA20:2	-0.287054	-0.582178	0.0749048	0.117412	0.169979
Lipid	Triacylglycerols	TAG48:2-FA16:1	-0.28793	-0.582809	0.0739553	0.116248	0.169979
Lipid	Triacylglycerols	TAG52:4-FA16:0	-0.289406	-0.583872	0.0723533	0.114305	0.169979
Lipid	Phosphatidylethanolamines	PE(18:1/18:1)	-0.289753	-0.584121	0.0719768	0.113852	0.169979
Lipid	Triacylglycerols	TAG54:4-FA18:2	-0.290228	-0.584462	0.0714614	0.113234	0.169979
Lipid	Triacylglycerols	TAG50:1-FA16:0	-0.29068	-0.584787	0.0709699	0.112648	0.169979
Lipid	Triacylglycerols	TAG54:3-FA18:2	-0.291521	-0.585391	0.0700561	0.111565	0.169979
Lipid	Triacylglycerols	TAG54:1-FA18:0	-0.291659	-0.585491	0.0699051	0.111386	0.169979
Lipid	Triacylglycerols	TAG52:4-FA16:1	-0.292756	-0.586278	0.0687121	0.109986	0.169979
Lipid	Triacylglycerols	TAG56:5-FA18:1	-0.29701	-0.589327	0.0640738	0.10468	0.169979
Lipid	Triacylglycerols	TAG50:2-FA14:0	-0.299043	-0.590782	0.0618508	0.102212	0.169979
Lipid	Triacylglycerols	TAG52:2-FA18:2	-0.300441	-0.591781	0.0603212	0.100542	0.169979
Lipid	Triacylglycerols	TAG56:3-FA20:1	-0.302549	-0.593286	0.0580097	0.0980604	0.169979
Lipid	Phosphatidylcholines	PC(16:0/20:3)	-0.302986	-0.593598	0.0575302	0.097552	0.169979
Lipid	Triacylglycerols	TAG56:8-FA20:4	-0.303169	-0.593728	0.0573295	0.0973399	0.169979
Lipid	Phosphatidylethanolamines	PE(18:0/20:3)	-0.304593	-0.594743	0.0557656	0.0956998	0.169979
Lipid	Triacylglycerols	TAG54:3-FA18:1	-0.304865	-0.594937	0.0554665	0.0953888	0.169979
Lipid	Triacylglycerols	TAG48:2-FA18:1	-0.307697	-0.596952	0.0523508	0.0921979	0.169979
Lipid	Triacylglycerols	TAG48:1-FA16:0	-0.307734	-0.596978	0.0523105	0.0921572	0.169979
Lipid	Triacylglycerols	TAG52:5-FA18:3	-0.308761	-0.597708	0.0511784	0.0910203	0.169979
Lipid	Triacylglycerols	TAG53:3-FA16:0	-0.309884	-0.598506	0.0499393	0.0897892	0.169979
Lipid	Triacylglycerols	TAG58:8-FA22:6	-0.310467	-0.598919	0.0492965	0.089156	0.169979
Metabolite	Fatty Acyls	Dodecanoylcarnitine	-0.311693	-0.599789	0.0479419	0.0878338	0.169979
Lipid	Triacylglycerols	TAG56:6-FA20:4	-0.312371	-0.60027	0.0471927	0.0871095	0.169979
Lipid	Sphingomyelins	SM(20:0)	-0.313017	-0.600727	0.0464787	0.0864239	0.169979
Lipid	Triacylglycerols	TAG53:3-FA18:2	-0.313369	-0.600977	0.0460893	0.0860518	0.169979
Metabolite	Purines and derivatives	Adenine	-0.314076	-0.601478	0.045306	0.0853075	0.169979
Lipid	Triacylglycerols	TAG52:4-FA18:3	-0.315089	-0.602195	0.0441837	0.0842503	0.169979
Lipid	Triacylglycerols	TAG50:3-FA14:0	-0.315758	-0.602668	0.0434423	0.0835579	0.169979
Lipid	Triacylglycerols	TAG52:4-FA18:2	-0.316397	-0.60312	0.0427345	0.0829013	0.169979
Metabolite	Fatty Acyls	Acetylcarnitine	-0.317162	-0.60366	0.0418858	0.0821196	0.169979
Lipid	Triacylglycerols	TAG56:6-FA20:3	-0.319645	-0.605414	0.039127	0.0796211	0.169979
Lipid	Triacylglycerols	TAG54:4-FA18:1	-0.320067	-0.605712	0.0386572	0.079202	0.169979
Lipid	Triacylglycerols	TAG48:0-FA16:0	-0.320197	-0.605804	0.0385126	0.0790734	0.169979
Metabolite	Alpha amino acids and derivatives	Threonine	-0.320992	-0.606364	0.0376278	0.0782902	0.169979
Lipid	Triacylglycerols	TAG52:5-FA16:0	-0.321434	-0.606675	0.0371362	0.0778578	0.169979
Lipid	Triacylglycerols	TAG54:5-FA18:1	-0.322086	-0.607135	0.0364099	0.0772227	0.169979
Lipid	Triacylglycerols	TAG50:2-FA18:2	-0.323703	-0.608273	0.0346069	0.0756646	0.169979
Lipid	Triacylglycerols	TAG54:1-FA18:1	-0.323852	-0.608378	0.0344402	0.0755219	0.169979
Lipid	Triacylglycerols	TAG51:1-FA16:0	-0.323911	-0.60842	0.0343739	0.0754652	0.169979
Lipid	Triacylglycerols	TAG56:6-FA18:1	-0.323979	-0.608468	0.0342987	0.0754009	0.169979
Metabolite	Bile acids, alcohols and derivatives	Chenodeoxycholate	-0.324305	-0.608697	0.0339352	0.0750909	0.169979
Lipid	Triacylglycerols	TAG44:0-FA16:0	-0.324648	-0.608938	0.0335517	0.074765	0.169979
Lipid	Triacylglycerols	TAG49:0-FA16:0	-0.325393	-0.609462	0.0327197	0.0740621	0.169979
Lipid	Triacylglycerols	TAG46:1-FA18:0	-0.325494	-0.609533	0.0326065	0.0739668	0.169979
Lipid	Phosphatidylethanolamines	PE(18:0/18:1)	-0.32575	-0.609713	0.0323206	0.0737268	0.169979
Lipid	Triacylglycerols	TAG56:8-FA22:6	-0.326164	-0.610004	0.0318577	0.0733396	0.169979
Lipid	Triacylglycerols	TAG54:6-FA18:1	-0.327863	-0.611197	0.0299576	0.0717679	0.169979
Lipid	Triacylglycerols	TAG50:3-FA16:1	-0.32804	-0.611322	0.0297593	0.0716054	0.169979
Lipid	Phosphatidylcholines	PC(16:0/18:2)	-0.328104	-0.611367	0.0296873	0.0715466	0.169979
Lipid	Triacylglycerols	TAG36:0-FA12:0	-0.328912	-0.611933	0.0287824	0.07081	0.169979
Lipid	Triacylglycerols	TAG44:1-FA18:1	-0.330668	-0.613164	0.0268138	0.0692295	0.169979
Lipid	Triacylglycerols	TAG48:1-FA18:1	-0.330906	-0.613331	0.026547	0.0690176	0.169979
Lipid	Triacylglycerols	TAG46:2-FA18:1	-0.333167	-0.614914	0.0240075	0.0670277	0.169979
Lipid	Triacylglycerols	TAG54:5-FA20:3	-0.333404	-0.615079	0.0237411	0.0668218	0.169979
Lipid	Triacylglycerols	TAG48:1-FA14:0	-0.333874	-0.615408	0.0232122	0.0664145	0.169979
Lipid	Triacylglycerols	TAG48:2-FA16:0	-0.333901	-0.615427	0.0231823	0.0663916	0.169979
Lipid	Triacylglycerols	TAG56:7-FA22:6	-0.334341	-0.615735	0.0226871	0.0660123	0.169979
Lipid	Triacylglycerols	TAG50:3-FA18:2	-0.335564	-0.61659	0.0213095	0.0649667	0.169979
Metabolite	Pyridines and derivatives	4-Pyridoxate	-0.336127	-0.616983	0.0206753	0.0644901	0.169979
Lipid	Triacylglycerols	TAG53:1-FA17:0	-0.339134	-0.61908	0.0172831	0.0619905	0.169979
Lipid	Triacylglycerols	TAG51:4-FA18:2	-0.339965	-0.619659	0.0163438	0.061313	0.169979
Lipid	Phosphatidylcholines	PC(16:0/20:4)	-0.341542	-0.620757	0.0145604	0.0600439	0.169979
Metabolite	Keto acids and derivatives	Acetoacetate	-0.343102	-0.621841	0.012794	0.0588088	0.169979
Lipid	Triacylglycerols	TAG52:5-FA18:2	-0.344131	-0.622557	0.0116264	0.0580043	0.169979
Lipid	Triacylglycerols	TAG47:1-FA18:1	-0.344218	-0.622617	0.0115281	0.0579369	0.169979
Lipid	Phosphatidylcholines	PC(18:1/18:2)	-0.344277	-0.622658	0.0114613	0.0578913	0.169979
Lipid	Triacylglycerols	TAG56:4-FA20:2	-0.345071	-0.62321	0.0105602	0.0572777	0.169979
Lipid	Triacylglycerols	TAG54:6-FA18:2	-0.346315	-0.624073	0.00914749	0.0563271	0.169979
Lipid	Triacylglycerols	TAG54:3-FA20:2	-0.349618	-0.626362	0.00538985	0.0538633	0.169979
Lipid	Triacylglycerols	TAG54:5-FA18:3	-0.353112	-0.628778	0.00140423	0.0513506	0.169979
Lipid	Triacylglycerols	TAG56:3-FA18:1	-0.354756	-0.629913	-0.00047525	0.0502009	0.169979
Lipid	Triacylglycerols	TAG51:1-FA17:0	-0.355674	-0.630547	-0.00152616	0.0495676	0.169979
Lipid	Triacylglycerols	TAG54:5-FA18:2	-0.358237	-0.632313	-0.00446365	0.0478334	0.169979
Lipid	Triacylglycerols	TAG48:2-FA14:0	-0.35906	-0.632879	-0.00540815	0.047287	0.169979
Metabolite	Pyridines and derivatives	NAM	-0.360091	-0.633589	-0.00659196	0.0466096	0.169979
Metabolite	Purines and derivatives	Xanthosine	-0.362399	-0.635175	-0.00924658	0.0451207	0.169979
Lipid	Triacylglycerols	TAG54:6-FA18:3	-0.362879	-0.635504	-0.00979846	0.0448164	0.169979
Lipid	Triacylglycerols	TAG46:0-FA16:0	-0.364146	-0.636374	-0.0112583	0.0440198	0.169979
Lipid	Triacylglycerols	TAG53:2-FA18:1	-0.365038	-0.636985	-0.0122867	0.0434658	0.169979
Lipid	Phosphatidylcholines	PC(18:0/18:2)	-0.368534	-0.63938	-0.0163261	0.0413477	0.169979
Lipid	Triacylglycerols	TAG51:2-FA16:0	-0.36864	-0.639452	-0.0164479	0.0412852	0.169979
Metabolite	Quaternary ammonium salts	Choline	-0.370414	-0.640665	-0.0185026	0.0402436	0.169979
Lipid	Triacylglycerols	TAG46:0-FA14:0	-0.37128	-0.641256	-0.0195055	0.0397434	0.169979
Lipid	Triacylglycerols	TAG53:3-FA17:0	-0.372228	-0.641904	-0.0206057	0.0392009	0.169979
Metabolite	Bile acids, alcohols and derivatives	Glycocholate	-0.374863	-0.643701	-0.0236663	0.037725	0.169979
Lipid	Triacylglycerols	TAG50:3-FA18:1	-0.388376	-0.65287	-0.039467	0.0308435	0.169979
Metabolite	Pyrimidines and derivatives	Deoxycytidine	-0.39264	-0.655747	-0.0444895	0.0288973	0.169979
Lipid	Triacylglycerols	TAG53:2-FA17:0	-0.39323	-0.656144	-0.0451854	0.0286363	0.169979
Metabolite	Alpha amino acids and derivatives	Dimethylglycine	-0.394345	-0.656895	-0.0465025	0.0281478	0.169979
Lipid	Phosphatidylethanolamines	PE(18:0/20:4)	-0.39795	-0.65932	-0.0507686	0.026615	0.169979
Lipid	Diacylglycerols	DAG(18:0/22:6)	-0.399252	-0.660194	-0.052313	0.0260783	0.169979
Lipid	Triacylglycerols	TAG46:3-FA14:1	-0.399552	-0.660395	-0.0526689	0.025956	0.169979
Lipid	Phosphatidylcholines	PC(18:2/18:2)	-0.408709	-0.666522	-0.0635764	0.0224414	0.169979
Lipid	Triacylglycerols	TAG51:2-FA18:1	-0.410308	-0.667588	-0.0654892	0.0218699	0.169979
Lipid	Triacylglycerols	TAG40:0-FA12:0	-0.41244	-0.669008	-0.0680438	0.0211266	0.169979
Metabolite	Alpha amino acids and derivatives	Cystathionine	-0.416034	-0.671398	-0.0723612	0.0199207	0.169979
Lipid	Phosphatidylethanolamines	PE(18:0/18:2)	-0.423584	-0.676401	-0.081472	0.0175722	0.169979
Lipid	Triacylglycerols	TAG53:4-FA18:2	-0.425785	-0.677855	-0.0841389	0.0169325	0.169979
Lipid	Phosphatidylcholines	PC(18:1/20:4)	-0.426838	-0.67855	-0.0854165	0.0166334	0.169979
Lipid	Triacylglycerols	TAG47:2-FA16:1	-0.431581	-0.681675	-0.0911856	0.0153399	0.169979
Metabolite	Quinolines and derivatives	Kynurenate	-0.442051	-0.68854	-0.104001	0.0127792	0.169979
Lipid	Triacylglycerols	TAG48:4-FA16:1	-0.450087	-0.69378	-0.113915	0.0110658	0.169979
Lipid	Triacylglycerols	TAG48:3-FA16:1	-0.470377	-0.706896	-0.139246	0.00757738	0.169979
Metabolite	Alpha amino acids and derivatives	GABA	-0.489109	-0.718862	-0.163022	0.00523388	0.169979

## Sheet: Plasma - CA19-9
				95% confidence interval
Type	Class	Name	Correlation	Lower	Upper	p-value	q-value
Lipid	Phosphatidylcholines	PC(18:2/20:2)	0.808373	0.578594	0.919268	9.25592e-06	0.00183165
Lipid	Free fatty acids	FFA(12:0)	0.791948	0.547404	0.911885	1.88708e-05	0.00186718
Lipid	Free fatty acids	FFA(14:0)	0.779577	0.524351	0.906273	3.10043e-05	0.00204515
Lipid	Sphingomyelins	SM(20:1)	0.700827	0.385885	0.869467	0.000402104	0.011565
Lipid	Phosphatidylcholines	PC(16:0/18:2)	0.686545	0.362206	0.862585	0.000588083	0.0131868
Lipid	Phosphatidylethanolamines	PE(18:2/16:1)	0.680584	0.352446	0.859694	0.000685024	0.013778
Lipid	Phosphatidylethanolamines	PE(18:0/18:0)	0.676441	0.345704	0.857677	0.000760149	0.0141585
Lipid	Sphingomyelins	SM(20:0)	0.668037	0.332132	0.853569	0.000934253	0.0148558
Lipid	Triacylglycerols	TAG51:4-FA18:2	0.667128	0.330671	0.853123	0.000954973	0.0149254
Lipid	Phosphatidylcholines	PC(16:0/20:1)	0.659354	0.318254	0.849301	0.00114858	0.0154767
Lipid	Sphingomyelins	SM(14:0)	0.657931	0.315993	0.848599	0.0011874	0.0155695
Lipid	Phosphatidylethanolamines	PE(O-18:0/18:2)	0.65491	0.311205	0.847106	0.00127352	0.0157584
Lipid	Phosphatidylcholines	PC(16:0/18:3)	0.654418	0.310429	0.846863	0.001288	0.0157881
Lipid	Phosphatidylcholines	PC(18:2/18:2)	0.651393	0.305656	0.845365	0.00138033	0.0159651
Lipid	Phosphatidylcholines	PC(18:1/18:2)	0.648725	0.301461	0.844041	0.00146634	0.0161129
Lipid	Free fatty acids	FFA(14:1)	0.645189	0.295923	0.842284	0.00158725	0.0162974
Lipid	Phosphatidylethanolamines	PE(O-18:0/18:1)	0.643813	0.293773	0.841598	0.00163654	0.0163658
Lipid	Phosphatidylcholines	PC(18:1/18:3)	0.6411	0.289547	0.840245	0.00173747	0.0164954
Lipid	Triacylglycerols	TAG52:6-FA18:2	0.640327	0.288344	0.839859	0.0017672	0.0165311
Lipid	Phosphatidylcholines	PC(12:0/18:1)	0.639388	0.286886	0.83939	0.00180386	0.0165737
Lipid	Phosphatidylethanolamines	PE(18:1/18:2)	0.638442	0.285419	0.838917	0.00184142	0.0166158
Lipid	Free fatty acids	FFA(18:0)	0.638277	0.285163	0.838835	0.00184804	0.0166231
Lipid	Phosphatidylcholines	PC(16:0/12:0)	0.633934	0.278448	0.83666	0.00202965	0.0172815
Lipid	Sphingomyelins	SM(22:0)	0.628613	0.270267	0.833986	0.00227242	0.0180592
Lipid	Phosphatidylethanolamines	PE(P-16:0/18:2)	0.61991	0.256997	0.829592	0.00272191	0.0192555
Lipid	Phosphatidylethanolamines	PE(18:1/22:6)	0.615659	0.250565	0.827436	0.00296716	0.0198037
Lipid	Phosphatidylcholines	PC(14:0/18:2)	0.612445	0.245724	0.825803	0.00316462	0.020202
Lipid	Ceramides	CER(22:0)	0.612244	0.245422	0.8257	0.00317731	0.0202264
Lipid	Triacylglycerols	TAG53:4-FA18:2	0.60937	0.241108	0.824236	0.00336374	0.0205699
Lipid	Triacylglycerols	TAG55:1-FA18:1	0.606358	0.236604	0.822698	0.00356874	0.0209178
Lipid	Triacylglycerols	TAG53:4-FA17:0	0.605534	0.235374	0.822277	0.00362661	0.0210108
Lipid	Phosphatidylethanolamines	PE(18:2/18:2)	0.604387	0.233664	0.82169	0.00370851	0.0211389
Lipid	Phosphatidylethanolamines	PE(P-18:0/18:2)	0.604227	0.233427	0.821608	0.00372	0.0211565
Lipid	Phosphatidylethanolamines	PE(18:0/18:2)	0.600691	0.228172	0.819796	0.00398279	0.0215391
Lipid	Phosphatidylethanolamines	PE(16:0/20:5)	0.595205	0.220062	0.816976	0.00442094	0.0220999
Lipid	Triacylglycerols	TAG51:3-FA18:2	0.588807	0.210668	0.813674	0.00498186	0.0227048
Lipid	Phosphatidylethanolamines	PE(16:0/18:2)	0.587935	0.209393	0.813223	0.00506265	0.0227833
Lipid	Triacylglycerols	TAG56:8-FA18:1	0.585846	0.206343	0.812141	0.00526076	0.0229675
Lipid	Triacylglycerols	TAG56:5-FA20:2	0.585615	0.206007	0.812021	0.00528301	0.0229875
Lipid	Phosphatidylcholines	PC(18:0/18:2)	0.585327	0.205587	0.811872	0.00531093	0.0230125
Lipid	Triacylglycerols	TAG56:9-FA20:4	0.58351	0.202943	0.810929	0.00548977	0.0231673
Lipid	Phosphatidylcholines	PC(18:0/18:3)	0.5831	0.202347	0.810716	0.00553082	0.0232017
Lipid	Sphingomyelins	SM(16:0)	0.582245	0.201106	0.810272	0.00561712	0.0232727
Lipid	Triacylglycerols	TAG52:6-FA18:1	0.581973	0.200711	0.810131	0.0056449	0.0232952
Lipid	Phosphatidylcholines	PC(18:2/16:1)	0.579864	0.197654	0.809034	0.0058636	0.0234662
Lipid	Triacylglycerols	TAG55:7-FA15:0	0.577232	0.193849	0.807663	0.00614642	0.0236725
Lipid	Triacylglycerols	TAG51:3-FA15:0	0.576786	0.193206	0.80743	0.00619541	0.0237067
Lipid	Triacylglycerols	TAG58:7-FA22:4	0.572396	0.186889	0.805137	0.00669537	0.0240318
Lipid	Triacylglycerols	TAG56:7-FA20:4	0.571667	0.185843	0.804755	0.00678153	0.0240837
Lipid	Phosphatidylcholines	PC(16:0/18:0)	0.570183	0.183716	0.803978	0.00695975	0.0241879
Lipid	Phosphatidylcholines	PC(20:0/18:2)	0.569393	0.182586	0.803564	0.00705614	0.0242424
Lipid	Triacylglycerols	TAG50:0-FA14:0	0.568941	0.181939	0.803327	0.00711186	0.0242733
Lipid	Triacylglycerols	TAG58:10-FA22:5	0.567973	0.180556	0.802819	0.00723226	0.0243388
Lipid	Triacylglycerols	TAG58:7-FA18:2	0.566818	0.178907	0.802213	0.00737815	0.0244157
Lipid	Triacylglycerols	TAG52:4-FA22:1	0.562886	0.173312	0.800145	0.00789298	0.0246677
Lipid	Triacylglycerols	TAG51:5-FA18:2	0.561888	0.171897	0.79962	0.00802822	0.0247294
Lipid	Phosphatidylethanolamines	PE(16:0/16:0)	0.561105	0.170786	0.799207	0.00813572	0.0247771
Lipid	Triacylglycerols	TAG56:7-FA18:3	0.561104	0.170785	0.799206	0.00813586	0.0247772
Lipid	Triacylglycerols	TAG54:8-FA20:4	0.560768	0.170309	0.799029	0.00818234	0.0247975
Lipid	Diacylglycerols	DAG(18:1/20:4)	0.5605	0.169929	0.798888	0.00821953	0.0248136
Lipid	Triacylglycerols	TAG53:3-FA17:0	0.558149	0.166604	0.797646	0.00855213	0.0249523
Lipid	Triacylglycerols	TAG56:7-FA18:0	0.55728	0.165378	0.797187	0.00867775	0.0250023
Lipid	Phosphatidylethanolamines	PE(P-18:1/18:2)	0.556883	0.164818	0.796977	0.00873569	0.0250249
Lipid	Triacylglycerols	TAG52:6-FA16:1	0.554485	0.161441	0.795708	0.00909234	0.0251587
Lipid	Triacylglycerols	TAG53:3-FA18:2	0.55427	0.161139	0.795594	0.00912481	0.0251705
Lipid	Free fatty acids	FFA(17:0)	0.552176	0.158198	0.794484	0.00944682	0.025283
Lipid	Triacylglycerols	TAG52:5-FA16:1	0.55196	0.157896	0.79437	0.00948049	0.0252944
Lipid	Triacylglycerols	TAG56:7-FA20:3	0.550839	0.156324	0.793774	0.00965727	0.025353
Lipid	Phosphatidylcholines	PC(17:0/18:2)	0.550117	0.155314	0.793391	0.00977239	0.0253902
Lipid	Diacylglycerols	DAG(14:0/16:0)	0.548112	0.152512	0.792325	0.0100982	0.0254913
Lipid	Phosphatidylcholines	PC(18:0/12:0)	0.54777	0.152034	0.792143	0.0101547	0.0255083
Lipid	Phosphatidylcholines	PC(16:0/18:1)	0.547376	0.151484	0.791933	0.0102201	0.0255277
Lipid	Diacylglycerols	DAG(14:0/18:2)	0.545306	0.148599	0.79083	0.0105692	0.0256278
Lipid	Phosphatidylcholines	PC(16:0/20:5)	0.545055	0.148251	0.790696	0.0106121	0.0256397
Lipid	Phosphatidylethanolamines	PE(P-18:1/16:0)	0.544217	0.147084	0.790249	0.0107567	0.0256792
Lipid	Phosphatidylethanolamines	PE(P-18:1/18:1)	0.543683	0.146343	0.789964	0.0108496	0.025704
Lipid	Phosphatidylcholines	PC(18:0/14:0)	0.54291	0.145269	0.789552	0.0109853	0.0257397
Lipid	Triacylglycerols	TAG51:3-FA17:0	0.542817	0.145141	0.789502	0.0110016	0.0257439
Lipid	Triacylglycerols	TAG58:8-FA22:5	0.541472	0.143276	0.788784	0.0112412	0.0258049
Lipid	Triacylglycerols	TAG51:4-FA15:0	0.538781	0.139552	0.787344	0.0117335	0.0259231
Lipid	Triacylglycerols	TAG46:0-FA18:0	0.537411	0.13766	0.78661	0.0119908	0.0259814
Lipid	Phosphatidylethanolamines	PE(16:0/18:3)	0.535933	0.135623	0.785817	0.0122735	0.0260429
Lipid	Triacylglycerols	TAG52:4-FA18:0	0.535858	0.13552	0.785777	0.012288	0.026046
Lipid	Triacylglycerols	TAG56:7-FA18:2	0.535295	0.134745	0.785474	0.0123972	0.0260691
Lipid	Sphingomyelins	SM(22:1)	0.534935	0.13425	0.785281	0.0124674	0.0260837
Lipid	Phosphatidylethanolamines	PE(16:0/22:6)	0.53363	0.132456	0.78458	0.0127247	0.026136
Lipid	Triacylglycerols	TAG52:8-FA18:2	0.533268	0.131958	0.784385	0.0127969	0.0261504
Lipid	Phosphatidylcholines	PC(14:0/18:1)	0.53292	0.131481	0.784198	0.0128665	0.026164
Lipid	Phosphatidylcholines	PC(14:0/20:4)	0.531939	0.130135	0.783671	0.0130645	0.0262023
Lipid	Triacylglycerols	TAG56:8-FA18:3	0.531889	0.130067	0.783644	0.0130747	0.0262042
Lipid	Triacylglycerols	TAG56:6-FA18:2	0.531267	0.129214	0.783309	0.0132017	0.0262281
Lipid	Phosphatidylcholines	PC(17:0/20:5)	0.531255	0.129198	0.783302	0.013204	0.0262286
Lipid	Triacylglycerols	TAG54:5-FA20:5	0.530551	0.128234	0.782923	0.0133489	0.0262554
Lipid	Triacylglycerols	TAG51:2-FA18:2	0.529971	0.12744	0.782611	0.0134693	0.0262772
Lipid	Triacylglycerols	TAG56:7-FA20:5	0.528263	0.125106	0.78169	0.0138286	0.0263405
Lipid	Triacylglycerols	TAG50:4-FA14:0	0.526699	0.122972	0.780846	0.0141645	0.0263969
Lipid	Phosphatidylethanolamines	PE(18:1/16:1)	0.526022	0.122049	0.78048	0.014312	0.0264209
Lipid	Phosphatidylethanolamines	PE(P-18:0/18:1)	0.525618	0.1215	0.780262	0.0144005	0.0264351
Lipid	Phosphatidylcholines	PC(18:2/20:4)	0.522442	0.117185	0.778543	0.0151123	0.0265438
Lipid	Phosphatidylethanolamines	PE(16:0/22:5)	0.521986	0.116565	0.778296	0.0152169	0.0265589
Lipid	Triacylglycerols	TAG52:5-FA18:1	0.521655	0.116116	0.778116	0.0152932	0.0265699
Lipid	Triacylglycerols	TAG58:8-FA18:2	0.521466	0.11586	0.778014	0.0153369	0.0265761
Lipid	Phosphatidylethanolamines	PE(18:1/18:1)	0.520939	0.115147	0.777728	0.0154589	0.0265934
Lipid	Triacylglycerols	TAG47:1-FA16:1	0.52048	0.114525	0.777479	0.0155662	0.0266083
Lipid	Triacylglycerols	TAG58:9-FA22:5	0.519912	0.113757	0.777171	0.0156995	0.0266266
Lipid	Triacylglycerols	TAG56:8-FA22:5	0.519612	0.113351	0.777009	0.0157703	0.0266362
Lipid	Triacylglycerols	TAG50:5-FA18:2	0.518783	0.11223	0.776558	0.0159674	0.0266625
Lipid	Triacylglycerols	TAG51:5-FA18:3	0.51831	0.111592	0.776301	0.0160807	0.0266774
Lipid	Triacylglycerols	TAG54:0-FA16:0	0.517822	0.110933	0.776036	0.0161983	0.0266926
Lipid	Triacylglycerols	TAG52:3-FA20:0	0.517672	0.11073	0.775954	0.0162347	0.0266972
Lipid	Triacylglycerols	TAG49:0-FA18:0	0.517522	0.110528	0.775873	0.016271	0.0267019
Lipid	Phosphatidylcholines	PC(16:0/16:0)	0.517499	0.110497	0.775861	0.0162765	0.0267026
Lipid	Triacylglycerols	TAG52:2-FA20:0	0.516919	0.109715	0.775545	0.0164177	0.0267204
Lipid	Triacylglycerols	TAG56:4-FA20:1	0.516602	0.109287	0.775372	0.0164955	0.0267301
Lipid	Triacylglycerols	TAG51:4-FA20:4	0.516543	0.109207	0.77534	0.0165099	0.0267319
Lipid	Phosphatidylcholines	PC(18:0/18:0)	0.516227	0.108782	0.775168	0.0165876	0.0267415
Lipid	Triacylglycerols	TAG50:1-FA20:1	0.516162	0.108694	0.775133	0.0166036	0.0267435
Lipid	Phosphatidylcholines	PC(18:1/18:1)	0.5154	0.107669	0.774719	0.0167923	0.0267664
Lipid	Triacylglycerols	TAG53:2-FA18:2	0.515096	0.10726	0.774553	0.016868	0.0267755
Lipid	Triacylglycerols	TAG48:1-FA12:0	0.515046	0.107192	0.774526	0.0168806	0.026777
Lipid	Triacylglycerols	TAG54:6-FA20:5	0.514622	0.106622	0.774295	0.0169867	0.0267896
Lipid	Phosphatidylethanolamines	PE(18:0/16:0)	0.514319	0.106214	0.77413	0.0170631	0.0267985
Lipid	Triacylglycerols	TAG53:4-FA18:3	0.512491	0.10376	0.773133	0.0175286	0.0269072
Lipid	Phosphatidylethanolamines	PE(18:0/18:1)	0.509691	0.100008	0.771604	0.0182619	0.0270689
Lipid	Triacylglycerols	TAG50:4-FA18:2	0.508952	0.099021	0.7712	0.0184594	0.0271105
Lipid	Triacylglycerols	TAG58:6-FA22:5	0.505967	0.0950383	0.769566	0.0192749	0.0272747
Lipid	Triacylglycerols	TAG60:10-FA22:5	0.50574	0.0947367	0.769442	0.0193379	0.0272869
Lipid	Triacylglycerols	TAG56:8-FA20:5	0.505508	0.0944277	0.769314	0.0194027	0.0272993
Lipid	Phosphatidylethanolamines	PE(18:0/22:5)	0.505241	0.0940724	0.769168	0.0194774	0.0273136
Lipid	Ceramides	CER(18:0)	0.505057	0.0938275	0.769067	0.019529	0.0273234
Lipid	Triacylglycerols	TAG56:6-FA20:5	0.504683	0.0933299	0.768862	0.0196343	0.0273433
Lipid	Phosphatidylethanolamines	PE(18:0/20:2)	0.504667	0.0933081	0.768853	0.0196389	0.0273442
Lipid	Phosphatidylethanolamines	PE(18:0/22:6)	0.503525	0.0917902	0.768226	0.0199632	0.0274042
Lipid	Phosphatidylethanolamines	PE(P-18:0/20:5)	0.502754	0.090767	0.767803	0.0201845	0.0274442
Lipid	Triacylglycerols	TAG52:4-FA18:1	0.502591	0.0905499	0.767713	0.0202317	0.0274527
Lipid	Triacylglycerols	TAG51:4-FA18:3	0.501393	0.0889621	0.767055	0.0205801	0.0275139
Lipid	Phosphatidylcholines	PC(18:0/18:1)	0.501298	0.088836	0.767003	0.020608	0.0275187
Lipid	Triacylglycerols	TAG48:5-FA18:2	0.500672	0.0880061	0.766658	0.0207923	0.0275503
Lipid	Triacylglycerols	TAG50:4-FA14:1	0.500172	0.0873441	0.766383	0.0209404	0.0275754
Lipid	Phosphatidylcholines	PC(16:0/14:0)	0.499847	0.0869137	0.766204	0.0210372	0.0275916
Lipid	Triacylglycerols	TAG50:3-FA14:0	0.4987	0.0853976	0.765573	0.0213813	0.0276481
Lipid	Triacylglycerols	TAG52:1-FA20:0	0.498464	0.0850862	0.765443	0.0214526	0.0276596
Lipid	Phosphatidylcholines	PC(18:2/20:3)	0.498131	0.0846462	0.765259	0.0215536	0.0276758
Lipid	Triacylglycerols	TAG53:0-FA16:0	0.497	0.0831535	0.764635	0.0218996	0.0277303
Lipid	Triacylglycerols	TAG56:6-FA20:3	0.496885	0.0830019	0.764572	0.0219351	0.0277358
Lipid	Triacylglycerols	TAG47:0-FA14:0	0.496419	0.0823877	0.764315	0.022079	0.027758
Lipid	Diacylglycerols	DAG(18:1/18:2)	0.495926	0.0817384	0.764043	0.0222321	0.0277813
Lipid	Triacylglycerols	TAG52:7-FA18:1	0.495912	0.0817196	0.764035	0.0222366	0.0277819
Lipid	Triacylglycerols	TAG50:5-FA18:1	0.495665	0.0813946	0.763899	0.0223136	0.0277935
Lipid	Triacylglycerols	TAG54:8-FA20:5	0.494666	0.0800794	0.763347	0.0226275	0.0278402
Lipid	Triacylglycerols	TAG52:5-FA18:2	0.493541	0.0786003	0.762725	0.0229853	0.0278919
Lipid	Triacylglycerols	TAG49:0-FA17:0	0.493329	0.0783216	0.762608	0.0230532	0.0279016
Lipid	Triacylglycerols	TAG46:3-FA16:0	0.492312	0.0769868	0.762045	0.0233812	0.0279475
Lipid	Phosphatidylethanolamines	PE(18:0/20:5)	0.492304	0.0769765	0.762041	0.0233837	0.0279479
Lipid	Triacylglycerols	TAG54:4-FA20:1	0.492118	0.0767321	0.761938	0.0234442	0.0279562
Lipid	Triacylglycerols	TAG49:2-FA18:2	0.491573	0.0760177	0.761636	0.0236218	0.0279805
Lipid	Phosphatidylcholines	PC(16:0/20:2)	0.490851	0.0750715	0.761236	0.0238588	0.0280125
Lipid	Triacylglycerols	TAG54:3-FA16:0	0.490601	0.0747435	0.761098	0.0239415	0.0280235
Lipid	Phosphatidylcholines	PC(18:1/20:5)	0.490167	0.074176	0.760858	0.024085	0.0280424
Lipid	Triacylglycerols	TAG52:6-FA20:5	0.490151	0.0741545	0.760848	0.0240905	0.0280431
Lipid	Triacylglycerols	TAG56:6-FA20:2	0.489611	0.0734483	0.760549	0.0242703	0.0280666
Lipid	Triacylglycerols	TAG58:7-FA22:5	0.489326	0.0730755	0.760391	0.0243657	0.0280789
Lipid	Triacylglycerols	TAG54:4-FA18:1	0.489103	0.0727843	0.760268	0.0244404	0.0280885
Lipid	Triacylglycerols	TAG52:3-FA18:2	0.488577	0.0720967	0.759976	0.0246176	0.028111
Lipid	Triacylglycerols	TAG58:7-FA18:1	0.488553	0.0720643	0.759962	0.024626	0.0281121
Lipid	Triacylglycerols	TAG49:3-FA15:0	0.487775	0.0710482	0.75953	0.0248901	0.0281451
Lipid	Phosphatidylethanolamines	PE(16:0/18:1)	0.487438	0.0706083	0.759343	0.0250051	0.0281593
Lipid	Diacylglycerols	DAG(16:0/16:0)	0.487197	0.0702943	0.75921	0.0250876	0.0281694
Lipid	Triacylglycerols	TAG46:1-FA18:0	0.486866	0.0698625	0.759026	0.0252013	0.0281832
Lipid	Triacylglycerols	TAG56:6-FA18:0	0.48623	0.0690326	0.758672	0.0254212	0.0282097
Lipid	Triacylglycerols	TAG50:3-FA18:0	0.485888	0.0685873	0.758482	0.0255398	0.0282238
Lipid	Triacylglycerols	TAG50:3-FA18:2	0.485464	0.0680349	0.758246	0.0256877	0.0282412
Lipid	Diacylglycerols	DAG(16:1/18:2)	0.485391	0.0679398	0.758206	0.0257133	0.0282441
Lipid	Triacylglycerols	TAG52:3-FA16:0	0.485197	0.0676872	0.758098	0.0257812	0.0282521
Lipid	Triacylglycerols	TAG52:4-FA18:3	0.485007	0.0674401	0.757992	0.0258478	0.0282598
Lipid	Triacylglycerols	TAG49:3-FA18:2	0.483299	0.0652193	0.757041	0.0264532	0.0283918
Lipid	Phosphatidylcholines	PC(18:1/20:1)	0.482916	0.0647217	0.756828	0.0265905	0.0284211
Lipid	Triacylglycerols	TAG48:2-FA18:2	0.482629	0.0643493	0.756668	0.0266937	0.0284429
Lipid	Triacylglycerols	TAG52:4-FA20:0	0.480944	0.0621631	0.755728	0.0273065	0.0285699
Lipid	Diacylglycerols	DAG(14:0/18:1)	0.480398	0.0614557	0.755424	0.0275074	0.0286105
Lipid	Phosphatidylethanolamines	PE(P-16:0/18:1)	0.480201	0.0612012	0.755314	0.02758	0.0286251
Lipid	Phosphatidylcholines	PC(18:1/16:1)	0.479901	0.0608123	0.755146	0.0276913	0.0286473
Lipid	Triacylglycerols	TAG54:5-FA20:2	0.478632	0.0591713	0.754438	0.0281651	0.0287402
Lipid	Triacylglycerols	TAG55:2-FA18:2	0.478246	0.058672	0.754222	0.0283106	0.0287682
Lipid	Triacylglycerols	TAG56:7-FA22:5	0.476406	0.0562975	0.753193	0.0290118	0.0289001
Lipid	Triacylglycerols	TAG54:4-FA22:4	0.476151	0.055969	0.75305	0.02911	0.0289182
Lipid	Triacylglycerols	TAG53:4-FA20:4	0.474281	0.0535601	0.752002	0.0298389	0.0290492
Lipid	Triacylglycerols	TAG54:7-FA20:5	0.474231	0.0534956	0.751974	0.0298587	0.0290527
Lipid	Triacylglycerols	TAG56:8-FA20:4	0.474129	0.053365	0.751917	0.0298986	0.0290597
Lipid	Triacylglycerols	TAG56:7-FA22:4	0.474037	0.0532468	0.751866	0.0299349	0.029066
Lipid	Triacylglycerols	TAG50:4-FA18:3	0.474009	0.0532103	0.75185	0.029946	0.029068
Lipid	Triacylglycerols	TAG57:2-FA18:1	0.474002	0.0532014	0.751846	0.0299488	0.0290685
Lipid	Triacylglycerols	TAG56:10-FA18:2	0.473872	0.0530342	0.751773	0.0300001	0.0290774
Lipid	Triacylglycerols	TAG55:3-FA18:2	0.473196	0.0521655	0.751394	0.0302681	0.0291239
Lipid	Triacylglycerols	TAG52:2-FA18:2	0.472529	0.0513086	0.75102	0.0305345	0.0291694
Lipid	Triacylglycerols	TAG54:3-FA20:1	0.471562	0.0500669	0.750476	0.0309242	0.0292348
Lipid	Triacylglycerols	TAG56:6-FA18:1	0.470873	0.0491841	0.750089	0.0312038	0.0292809
Lipid	Triacylglycerols	TAG52:7-FA16:0	0.470528	0.0487422	0.749896	0.0313446	0.0293038
Lipid	Triacylglycerols	TAG50:3-FA18:3	0.47024	0.0483722	0.749733	0.0314629	0.029323
Lipid	Triacylglycerols	TAG50:3-FA16:0	0.469937	0.0479848	0.749563	0.0315872	0.029343
Lipid	Triacylglycerols	TAG52:3-FA18:3	0.469522	0.047454	0.74933	0.0317582	0.0293703
Lipid	Triacylglycerols	TAG56:3-FA18:0	0.469307	0.0471781	0.749209	0.0318474	0.0293844
Lipid	Triacylglycerols	TAG52:3-FA18:0	0.469158	0.0469871	0.749125	0.0319093	0.0293942
Lipid	Triacylglycerols	TAG44:0-FA12:0	0.468847	0.0465902	0.74895	0.0320382	0.0294145
Lipid	Triacylglycerols	TAG56:6-FA22:5	0.467921	0.0454062	0.748429	0.0324255	0.0294745
Lipid	Triacylglycerols	TAG52:5-FA22:5	0.46772	0.0451492	0.748315	0.0325101	0.0294875
Lipid	Free fatty acids	FFA(15:0)	0.467501	0.0448697	0.748192	0.0326023	0.0295015
Lipid	Triacylglycerols	TAG54:6-FA16:0	0.46715	0.0444211	0.747994	0.0327508	0.0295241
Lipid	Triacylglycerols	TAG44:1-FA14:1	0.466104	0.043087	0.747405	0.0331959	0.0295905
Lipid	Triacylglycerols	TAG56:4-FA22:4	0.465998	0.042951	0.747345	0.0332416	0.0295973
Lipid	Triacylglycerols	TAG50:5-FA18:3	0.46599	0.0429411	0.74734	0.0332449	0.0295977
Lipid	Phosphatidylethanolamines	PE(P-18:1/20:5)	0.465677	0.0425426	0.747164	0.0333791	0.0296174
Lipid	Triacylglycerols	TAG52:4-FA16:1	0.465477	0.0422878	0.747051	0.0334651	0.02963
Lipid	Triacylglycerols	TAG58:6-FA18:0	0.465276	0.0420309	0.746938	0.033552	0.0296426
Lipid	Phosphatidylethanolamines	PE(O-16:0/18:2)	0.464376	0.0408855	0.74643	0.0339419	0.0296986
Lipid	Triacylglycerols	TAG56:7-FA16:1	0.463878	0.0402521	0.746149	0.0341592	0.0297294
Lipid	Triacylglycerols	TAG51:4-FA16:1	0.463822	0.0401801	0.746117	0.034184	0.0297329
Lipid	Phosphatidylethanolamines	PE(16:0/16:1)	0.463722	0.0400531	0.74606	0.0342278	0.029739
Lipid	Triacylglycerols	TAG50:5-FA14:0	0.463511	0.0397843	0.745941	0.0343205	0.029752
Lipid	Phosphatidylcholines	PC(16:0/22:5)	0.463121	0.0392888	0.745721	0.034492	0.0297759
Lipid	Triacylglycerols	TAG52:5-FA18:3	0.463039	0.039185	0.745675	0.0345281	0.0297808
Lipid	Triacylglycerols	TAG58:6-FA20:4	0.462458	0.0384461	0.745346	0.0347855	0.0298162
Lipid	Triacylglycerols	TAG50:5-FA20:5	0.462153	0.0380592	0.745174	0.034921	0.0298346
Lipid	Phosphatidylcholines	PC(20:0/18:1)	0.461583	0.0373354	0.744851	0.0351756	0.029869
Lipid	Triacylglycerols	TAG52:3-FA14:0	0.46156	0.0373069	0.744838	0.0351857	0.0298703
Lipid	Triacylglycerols	TAG56:4-FA18:0	0.461499	0.0372297	0.744804	0.0352129	0.029874
Lipid	Triacylglycerols	TAG51:2-FA17:0	0.459496	0.0346908	0.74367	0.0361197	0.0299927
Lipid	Triacylglycerols	TAG52:6-FA18:3	0.459477	0.0346661	0.743659	0.0361286	0.0299938
Lipid	Triacylglycerols	TAG51:2-FA15:0	0.459079	0.0341631	0.743434	0.0363107	0.030017
Lipid	Triacylglycerols	TAG54:4-FA20:2	0.458464	0.033385	0.743085	0.0365939	0.0300528
Lipid	Triacylglycerols	TAG51:0-FA17:0	0.457744	0.0324737	0.742676	0.0369281	0.0300943
Lipid	Triacylglycerols	TAG51:3-FA18:3	0.45769	0.0324064	0.742646	0.0369529	0.0300974
Lipid	Triacylglycerols	TAG56:5-FA22:5	0.456962	0.0314864	0.742233	0.0372931	0.030139
Lipid	Triacylglycerols	TAG51:1-FA15:0	0.45692	0.0314334	0.742209	0.0373127	0.0301414
Lipid	Phosphatidylethanolamines	PE(16:0/20:3)	0.456548	0.0309633	0.741997	0.0374877	0.0301625
Lipid	Triacylglycerols	TAG52:4-FA22:4	0.456483	0.0308817	0.741961	0.0375181	0.0301662
Lipid	Triacylglycerols	TAG44:2-FA14:0	0.456479	0.0308763	0.741958	0.0375202	0.0301664
Lipid	Triacylglycerols	TAG54:7-FA20:4	0.455801	0.0300217	0.741574	0.0378403	0.0302046
Metabolite	Fatty Acyls	Tetradecanoylcarnitine	0.455464	0.029597	0.741382	0.0380003	0.0302235
Lipid	Phosphatidylcholines	PC(18:1/20:2)	0.455116	0.0291574	0.741184	0.0381665	0.0302429
Lipid	Diacylglycerols	DAG(18:0/18:1)	0.455017	0.0290328	0.741128	0.0382137	0.0302484
Lipid	Triacylglycerols	TAG46:3-FA18:3	0.454108	0.0278877	0.740611	0.0386501	0.030303
Lipid	Triacylglycerols	TAG56:3-FA16:0	0.453743	0.0274293	0.740404	0.0388259	0.0303247
Lipid	Hexosylceramides	HCER(22:1)	0.453434	0.0270407	0.740228	0.0389756	0.0303431
Lipid	Triacylglycerols	TAG51:1-FA18:0	0.453213	0.0267621	0.740102	0.0390832	0.0303562
Lipid	Triacylglycerols	TAG47:0-FA15:0	0.452552	0.0259308	0.739725	0.0394057	0.0303952
Lipid	Triacylglycerols	TAG54:4-FA18:3	0.45248	0.0258412	0.739685	0.0394406	0.0303994
Lipid	Triacylglycerols	TAG53:2-FA17:0	0.452039	0.0252868	0.739433	0.0396572	0.0304252
Lipid	Triacylglycerols	TAG58:10-FA20:5	0.451185	0.0242148	0.738947	0.0400789	0.0304748
Lipid	Triacylglycerols	TAG56:1-FA16:0	0.450885	0.0238379	0.738776	0.0402281	0.0304921
Lipid	Phosphatidylcholines	PC(17:0/18:1)	0.450049	0.0227899	0.738299	0.0406454	0.03054
Lipid	Triacylglycerols	TAG55:2-FA18:1	0.450031	0.0227675	0.738289	0.0406543	0.030541
Lipid	Triacylglycerols	TAG54:4-FA18:2	0.449979	0.0227025	0.738259	0.0406804	0.030544
Lipid	Diacylglycerols	DAG(18:0/18:2)	0.44904	0.0215261	0.737723	0.0411536	0.0305973
Lipid	Phosphatidylethanolamines	PE(O-18:0/22:6)	0.449011	0.0214892	0.737706	0.0411685	0.0305989
Lipid	Triacylglycerols	TAG52:3-FA20:1	0.448927	0.0213842	0.737658	0.041211	0.0306037
Lipid	Ceramides	CER(24:1)	0.448849	0.0212867	0.737614	0.0412505	0.030608
Lipid	Triacylglycerols	TAG45:1-FA16:0	0.44827	0.0205625	0.737284	0.0415448	0.0306405
Lipid	Triacylglycerols	TAG56:6-FA20:4	0.447811	0.019988	0.737021	0.0417796	0.0306661
Lipid	Triacylglycerols	TAG49:1-FA15:0	0.447548	0.0196597	0.736871	0.0419142	0.0306807
Lipid	Triacylglycerols	TAG46:1-FA14:1	0.445799	0.0174758	0.735871	0.0428196	0.0307768
Lipid	Triacylglycerols	TAG54:5-FA18:3	0.445133	0.0166445	0.73549	0.0431686	0.0308129
Lipid	Triacylglycerols	TAG52:5-FA20:5	0.445014	0.016496	0.735421	0.0432312	0.0308193
Lipid	Triacylglycerols	TAG52:8-FA16:1	0.444779	0.0162029	0.735287	0.043355	0.030832
Lipid	Triacylglycerols	TAG49:2-FA15:0	0.444685	0.016086	0.735233	0.0434045	0.030837
Lipid	Triacylglycerols	TAG55:7-FA22:6	0.444397	0.015727	0.735068	0.0435567	0.0308524
Lipid	Triacylglycerols	TAG56:6-FA22:4	0.444176	0.0154515	0.734941	0.0436739	0.0308643
Lipid	Triacylglycerols	TAG48:2-FA18:0	0.444063	0.0153119	0.734877	0.0437333	0.0308702
Lipid	Phosphatidylcholines	PC(15:0/20:4)	0.444032	0.0152724	0.734859	0.0437501	0.0308719
Lipid	Triacylglycerols	TAG51:2-FA16:0	0.443555	0.0146792	0.734586	0.0440036	0.0308973
Lipid	Triacylglycerols	TAG55:4-FA18:1	0.442842	0.0137923	0.734177	0.044385	0.0309349
Lipid	Triacylglycerols	TAG48:4-FA16:0	0.442787	0.0137233	0.734145	0.0444147	0.0309378
Lipid	Triacylglycerols	TAG56:6-FA18:3	0.44254	0.0134159	0.734004	0.0445477	0.0309508
Lipid	Triacylglycerols	TAG48:3-FA18:2	0.442202	0.0129961	0.73381	0.0447297	0.0309684
Lipid	Dihydroceramides	DCER(24:1)	0.441988	0.0127298	0.733687	0.0448455	0.0309796
Lipid	Triacylglycerols	TAG52:2-FA14:0	0.441741	0.0124229	0.733545	0.0449794	0.0309924
Lipid	Triacylglycerols	TAG54:3-FA18:3	0.441579	0.0122225	0.733453	0.0450669	0.0310008
Lipid	Triacylglycerols	TAG44:0-FA14:0	0.441528	0.0121587	0.733423	0.0450948	0.0310035
Lipid	Triacylglycerols	TAG50:2-FA18:0	0.441376	0.0119694	0.733336	0.0451777	0.0310113
Lipid	Phosphatidylcholines	PC(15:0/18:1)	0.440902	0.0113809	0.733063	0.0454362	0.0310358
Lipid	Phosphatidylcholines	PC(20:0/20:4)	0.440577	0.0109781	0.732877	0.0456139	0.0310524
Lipid	Triacylglycerols	TAG50:2-FA20:2	0.440473	0.0108493	0.732817	0.0456709	0.0310578
Lipid	Triacylglycerols	TAG54:5-FA16:0	0.439813	0.0100302	0.732438	0.0460344	0.0310975
Lipid	Triacylglycerols	TAG52:6-FA16:0	0.439654	0.00983352	0.732347	0.0461221	0.0311071
Lipid	Triacylglycerols	TAG54:3-FA18:0	0.439191	0.0092599	0.732081	0.0463786	0.0311347
Lipid	Triacylglycerols	TAG56:1-FA18:1	0.438897	0.00889514	0.731911	0.0465423	0.0311522
Lipid	Triacylglycerols	TAG52:3-FA18:1	0.438704	0.0086561	0.7318	0.0466499	0.0311637
Lipid	Triacylglycerols	TAG54:1-FA20:0	0.438173	0.00799898	0.731495	0.0469468	0.0311951
Lipid	Triacylglycerols	TAG48:1-FA14:1	0.437529	0.00720226	0.731124	0.0473089	0.0312329
Lipid	Triacylglycerols	TAG48:4-FA18:2	0.437413	0.00705869	0.731057	0.0473744	0.0312397
Lipid	Triacylglycerols	TAG52:4-FA18:2	0.43711	0.00668439	0.730883	0.0475455	0.0312574
Lipid	Triacylglycerols	TAG58:9-FA18:1	0.436326	0.00571554	0.730431	0.047991	0.0313029
Lipid	Triacylglycerols	TAG50:2-FA14:1	0.436217	0.00558104	0.730369	0.0480531	0.0313092
Lipid	Diacylglycerols	DAG(16:0/18:0)	0.435932	0.00522888	0.730204	0.0482161	0.0313256
Lipid	Triacylglycerols	TAG54:3-FA18:2	0.435474	0.00466373	0.72994	0.0484786	0.0313519
Lipid	Triacylglycerols	TAG45:0-FA14:0	0.435339	0.00449731	0.729863	0.0485562	0.0313596
Lipid	Triacylglycerols	TAG53:1-FA16:0	0.435287	0.00443358	0.729833	0.0485859	0.0313625
Lipid	Triacylglycerols	TAG50:4-FA18:1	0.435036	0.00412377	0.729688	0.0487306	0.0313769
Lipid	Triacylglycerols	TAG54:1-FA16:0	0.43428	0.00319133	0.729252	0.0491684	0.0314198
Lipid	Triacylglycerols	TAG47:0-FA17:0	0.434067	0.00292956	0.729129	0.049292	0.0314318
Lipid	Triacylglycerols	TAG49:3-FA18:3	0.433741	0.00252716	0.728941	0.0494824	0.0314502
Lipid	Triacylglycerols	TAG51:2-FA18:1	0.432054	0.000451845	0.727967	0.0504744	0.031544
Metabolite	Alpha amino acids and derivatives	4-L-Hydroxyproline	0.431684	-3.62843e-06	0.727752	0.0506944	0.0315644
Lipid	Triacylglycerols	TAG54:7-FA18:1	0.430869	-0.00100411	0.727281	0.0511805	0.0316089
Lipid	Triacylglycerols	TAG49:0-FA15:0	0.430756	-0.00114332	0.727216	0.0512484	0.0316151
Lipid	Triacylglycerols	TAG49:3-FA16:0	0.430416	-0.00156124	0.727019	0.0514529	0.0316336
Lipid	Triacylglycerols	TAG48:4-FA14:1	0.430373	-0.00161362	0.726994	0.0514786	0.0316359
Lipid	Triacylglycerols	TAG45:0-FA16:0	0.429859	-0.00224445	0.726697	0.0517887	0.0316636
Lipid	Triacylglycerols	TAG58:7-FA18:0	0.429671	-0.00247527	0.726588	0.0519026	0.0316737
Lipid	Triacylglycerols	TAG56:5-FA18:0	0.428504	-0.00390527	0.725912	0.0526128	0.031736
Lipid	Triacylglycerols	TAG54:1-FA20:1	0.42786	-0.00469419	0.725538	0.0530083	0.0317701
Lipid	Triacylglycerols	TAG51:0-FA16:0	0.42754	-0.00508559	0.725353	0.0532054	0.0317869
Lipid	Phosphatidylcholines	PC(15:0/18:2)	0.427469	-0.00517276	0.725312	0.0532493	0.0317906
Lipid	Free fatty acids	FFA(18:3)	0.427392	-0.00526684	0.725267	0.0532969	0.0317946
Lipid	Triacylglycerols	TAG55:3-FA18:1	0.427283	-0.00539995	0.725204	0.0533641	0.0318003
Lipid	Triacylglycerols	TAG50:4-FA16:0	0.426941	-0.00581793	0.725006	0.0535759	0.0318182
Lipid	Diacylglycerols	DAG(16:0/20:4)	0.426898	-0.00587059	0.724981	0.0536026	0.0318204
Lipid	Triacylglycerols	TAG56:7-FA18:1	0.426897	-0.00587151	0.72498	0.0536031	0.0318205
Lipid	Triacylglycerols	TAG53:1-FA17:0	0.426845	-0.00593526	0.72495	0.0536354	0.0318232
Lipid	Triacylglycerols	TAG50:1-FA14:0	0.426726	-0.00608118	0.724881	0.0537096	0.0318294
Lipid	Phosphatidylethanolamines	PE(18:0/18:3)	0.426536	-0.00631371	0.724771	0.0538279	0.0318393
Lipid	Triacylglycerols	TAG53:1-FA18:0	0.426399	-0.0064806	0.724691	0.053913	0.0318464
Lipid	Triacylglycerols	TAG56:5-FA20:1	0.425951	-0.00702775	0.724431	0.0541928	0.0318695
Lipid	Triacylglycerols	TAG54:6-FA22:5	0.42586	-0.00713969	0.724378	0.0542502	0.0318742
Lipid	Ceramides	CER(20:0)	0.425805	-0.00720666	0.724346	0.0542845	0.0318771
Lipid	Triacylglycerols	TAG46:0-FA12:0	0.425803	-0.00720897	0.724345	0.0542857	0.0318772
Lipid	Triacylglycerols	TAG58:8-FA18:1	0.425105	-0.00806092	0.72394	0.0547244	0.0319236
Lipid	Phosphatidylethanolamines	PE(P-18:1/22:6)	0.424744	-0.00850101	0.723731	0.0549522	0.0319474
Lipid	Sphingomyelins	SM(18:0)	0.424527	-0.00876678	0.723604	0.0550902	0.0319618
Lipid	Triacylglycerols	TAG54:6-FA20:4	0.423527	-0.00998508	0.723023	0.0557265	0.0320273
Lipid	Triacylglycerols	TAG44:1-FA14:0	0.423426	-0.0101085	0.722964	0.0557913	0.0320339
Lipid	Triacylglycerols	TAG58:6-FA18:1	0.423292	-0.0102719	0.722886	0.0558772	0.0320426
Lipid	Triacylglycerols	TAG56:4-FA18:1	0.423072	-0.0105398	0.722758	0.0560183	0.0320569
Lipid	Phosphatidylcholines	PC(18:1/20:4)	0.422726	-0.0109608	0.722557	0.0562406	0.0320794
Lipid	Diacylglycerols	DAG(16:0/18:2)	0.422578	-0.0111409	0.722471	0.0563359	0.0320889
Lipid	Triacylglycerols	TAG56:5-FA16:0	0.422401	-0.0113563	0.722368	0.0564501	0.0321003
Lipid	Ceramides	CER(24:0)	0.421909	-0.0119555	0.722081	0.0567689	0.0321491
Lipid	Triacylglycerols	TAG47:2-FA18:2	0.421277	-0.0127242	0.721713	0.05718	0.0322113
Lipid	Triacylglycerols	TAG52:4-FA16:0	0.421083	-0.0129596	0.7216	0.0573065	0.0322304
Lipid	Triacylglycerols	TAG48:3-FA18:3	0.420891	-0.0131933	0.721488	0.0574322	0.0322492
Lipid	Triacylglycerols	TAG56:7-FA16:0	0.420361	-0.0138368	0.721179	0.0577797	0.032301
Lipid	Triacylglycerols	TAG54:4-FA16:1	0.420038	-0.0142284	0.720991	0.057992	0.0323324
Lipid	Triacylglycerols	TAG50:5-FA16:0	0.418059	-0.0166291	0.719836	0.0593083	0.0325235
Lipid	Triacylglycerols	TAG54:2-FA16:0	0.418047	-0.0166431	0.71983	0.0593161	0.0325246
Lipid	Triacylglycerols	TAG52:3-FA22:1	0.417806	-0.016935	0.719689	0.0594778	0.0325476
Lipid	Diacylglycerols	DAG(18:1/18:1)	0.417527	-0.0172736	0.719526	0.059666	0.0325743
Lipid	Triacylglycerols	TAG55:5-FA18:1	0.417311	-0.0175342	0.7194	0.0598111	0.0325948
Lipid	Phosphatidylcholines	PC(18:2/18:3)	0.41656	-0.0184434	0.718961	0.0603199	0.0326661
Lipid	Triacylglycerols	TAG53:2-FA16:0	0.416106	-0.0189928	0.718695	0.0606292	0.032709
Lipid	Triacylglycerols	TAG54:4-FA22:1	0.415418	-0.0198232	0.718293	0.0610991	0.0327736
Lipid	Triacylglycerols	TAG52:2-FA18:0	0.41525	-0.0200262	0.718195	0.0612145	0.0327893
Lipid	Triacylglycerols	TAG49:2-FA16:0	0.414792	-0.0205801	0.717927	0.0615302	0.0328321
Lipid	Phosphatidylethanolamines	PE(18:1/20:3)	0.414709	-0.0206805	0.717878	0.0615876	0.0328399
Lipid	Triacylglycerols	TAG53:2-FA18:1	0.414595	-0.0208174	0.717811	0.0616659	0.0328504
Lipid	Triacylglycerols	TAG52:0-FA18:0	0.414537	-0.0208874	0.717778	0.0617059	0.0328558
Lipid	Free fatty acids	FFA(18:1)	0.41444	-0.0210049	0.717721	0.0617733	0.0328649
Lipid	Triacylglycerols	TAG56:6-FA16:0	0.414302	-0.0211713	0.71764	0.0618687	0.0328777
Lipid	Triacylglycerols	TAG51:1-FA17:0	0.41394	-0.0216078	0.717428	0.0621197	0.0329112
Lipid	Triacylglycerols	TAG45:0-FA15:0	0.41388	-0.0216807	0.717393	0.0621616	0.0329168
Lipid	Triacylglycerols	TAG48:4-FA18:1	0.413452	-0.0221963	0.717142	0.0624594	0.0329563
Lipid	Triacylglycerols	TAG54:6-FA16:1	0.413443	-0.0222079	0.717136	0.062466	0.0329572
Lipid	Triacylglycerols	TAG54:2-FA18:2	0.413089	-0.0226341	0.716929	0.0627131	0.0329898
Lipid	Triacylglycerols	TAG58:7-FA22:6	0.412999	-0.0227427	0.716876	0.0627762	0.032998
Lipid	Triacylglycerols	TAG50:3-FA14:1	0.411995	-0.0239514	0.716288	0.0634819	0.0330898
Lipid	Triacylglycerols	TAG51:3-FA16:1	0.410981	-0.025172	0.715693	0.0642015	0.0331819
Lipid	Triacylglycerols	TAG56:5-FA18:1	0.410906	-0.0252612	0.715649	0.0642543	0.0331886
Lipid	Triacylglycerols	TAG56:5-FA18:2	0.410618	-0.0256079	0.71548	0.0644601	0.0332146
Lipid	Triacylglycerols	TAG42:1-FA16:1	0.410443	-0.0258183	0.715377	0.0645853	0.0332303
Lipid	Triacylglycerols	TAG54:5-FA22:5	0.410265	-0.0260317	0.715273	0.0647124	0.0332463
Lipid	Phosphatidylcholines	PC(16:0/20:4)	0.409969	-0.0263878	0.715099	0.0649251	0.0332729
Lipid	Triacylglycerols	TAG56:4-FA20:2	0.409548	-0.0268932	0.714852	0.0652279	0.0333105
Lipid	Triacylglycerols	TAG54:4-FA16:0	0.409544	-0.0268985	0.714849	0.0652311	0.0333109
Lipid	Phosphatidylethanolamines	PE(18:1/20:4)	0.40951	-0.0269389	0.714829	0.0652553	0.0333139
Lipid	Triacylglycerols	TAG54:2-FA20:0	0.408893	-0.0276794	0.714467	0.0657014	0.0333688
Lipid	Triacylglycerols	TAG44:0-FA16:0	0.408656	-0.0279638	0.714327	0.0658734	0.0333898
Lipid	Triacylglycerols	TAG53:5-FA20:4	0.408098	-0.0286333	0.713999	0.0662798	0.0334391
Lipid	Triacylglycerols	TAG54:7-FA16:1	0.408024	-0.0287215	0.713956	0.0663335	0.0334456
Lipid	Triacylglycerols	TAG52:5-FA14:0	0.408019	-0.0287273	0.713953	0.066337	0.0334461
Lipid	Triacylglycerols	TAG54:5-FA20:4	0.408016	-0.0287308	0.713951	0.0663392	0.0334463
Lipid	Triacylglycerols	TAG54:0-FA18:0	0.40794	-0.0288219	0.713907	0.0663947	0.033453
Lipid	Triacylglycerols	TAG46:2-FA18:2	0.406523	-0.0305197	0.713072	0.0674364	0.0335771
Metabolite	Alpha amino acids and derivatives	SAM	0.40644	-0.030619	0.713023	0.0674977	0.0335843
Lipid	Triacylglycerols	TAG46:0-FA14:0	0.405744	-0.0314517	0.712613	0.0680141	0.0336446
Lipid	Triacylglycerols	TAG56:3-FA18:2	0.405687	-0.0315194	0.71258	0.0680563	0.0336495
Lipid	Triacylglycerols	TAG52:6-FA14:0	0.405619	-0.0316017	0.71254	0.0681075	0.0336555
Lipid	Triacylglycerols	TAG54:3-FA20:2	0.405533	-0.0317044	0.712489	0.0681715	0.0336629
Lipid	Diacylglycerols	DAG(18:1/20:2)	0.405445	-0.0318092	0.712437	0.0682368	0.0336704
Lipid	Triacylglycerols	TAG47:0-FA16:0	0.405163	-0.0321464	0.712271	0.0684475	0.0336947
Lipid	Diacylglycerols	DAG(16:0/18:1)	0.405152	-0.03216	0.712264	0.068456	0.0336957
Lipid	Phosphatidylethanolamines	PE(P-16:0/20:5)	0.404638	-0.0327733	0.711962	0.0688406	0.0337398
Lipid	Triacylglycerols	TAG56:8-FA16:1	0.403968	-0.0335741	0.711566	0.0693455	0.033797
Lipid	Triacylglycerols	TAG50:2-FA14:0	0.403751	-0.0338324	0.711438	0.069509	0.0338154
Lipid	Triacylglycerols	TAG52:0-FA20:0	0.403675	-0.0339229	0.711394	0.0695665	0.0338219
Lipid	Triacylglycerols	TAG44:0-FA18:0	0.403391	-0.0342625	0.711226	0.0697821	0.033846
Lipid	Triacylglycerols	TAG48:4-FA12:0	0.402587	-0.035221	0.710751	0.0703938	0.033924
Lipid	Triacylglycerols	TAG52:5-FA16:0	0.402561	-0.0352513	0.710736	0.0704133	0.0339264
Lipid	Triacylglycerols	TAG58:6-FA22:4	0.402475	-0.0353548	0.710685	0.0704796	0.0339348
Lipid	Triacylglycerols	TAG56:2-FA20:1	0.401914	-0.0360229	0.710354	0.0709091	0.0340103
Lipid	Triacylglycerols	TAG56:3-FA20:2	0.400673	-0.0374997	0.70962	0.0718665	0.0341765
Lipid	Triacylglycerols	TAG52:7-FA20:5	0.400546	-0.0376512	0.709545	0.0719653	0.0341935
Lipid	Triacylglycerols	TAG50:2-FA18:2	0.400086	-0.0381982	0.709273	0.0723231	0.0342547
Lipid	Phosphatidylcholines	PC(15:0/20:3)	0.39997	-0.0383364	0.709204	0.0724137	0.0342702
Lipid	Triacylglycerols	TAG49:1-FA16:1	0.399758	-0.038588	0.709079	0.072579	0.0342983
Lipid	Triacylglycerols	TAG49:1-FA16:0	0.399423	-0.038986	0.708881	0.072841	0.0343428
Lipid	Triacylglycerols	TAG53:4-FA16:0	0.399232	-0.0392134	0.708767	0.0729911	0.0343681
Lipid	Triacylglycerols	TAG48:3-FA14:1	0.398991	-0.0394996	0.708625	0.0731804	0.0344
Lipid	Triacylglycerols	TAG56:2-FA20:0	0.398977	-0.0395162	0.708616	0.0731914	0.0344019
Lipid	Phosphatidylethanolamines	PE(18:0/20:1)	0.397433	-0.0413478	0.707702	0.0744127	0.034605
Lipid	Triacylglycerols	TAG54:1-FA18:1	0.395883	-0.0431844	0.706782	0.0756547	0.0348072
Lipid	Triacylglycerols	TAG48:3-FA14:0	0.395316	-0.0438546	0.706446	0.0761123	0.0348807
Lipid	Free fatty acids	FFA(16:0)	0.395069	-0.0441473	0.706299	0.0763129	0.0349127
Lipid	Triacylglycerols	TAG54:5-FA18:1	0.394889	-0.0443592	0.706193	0.0764583	0.0349358
Lipid	Triacylglycerols	TAG54:2-FA18:0	0.394733	-0.0445442	0.7061	0.0765855	0.034956
Lipid	Triacylglycerols	TAG52:1-FA18:0	0.394484	-0.0448389	0.705952	0.0767885	0.0349881
Lipid	Triacylglycerols	TAG48:0-FA18:0	0.394152	-0.0452307	0.705755	0.0770591	0.0350308
Lipid	Triacylglycerols	TAG51:1-FA18:1	0.393815	-0.0456293	0.705554	0.0773352	0.0350741
Lipid	Triacylglycerols	TAG50:1-FA18:0	0.393785	-0.0456642	0.705536	0.0773594	0.0350779
Lipid	Diacylglycerols	DAG(14:1/18:1)	0.393681	-0.0457867	0.705475	0.0774445	0.0350912
Lipid	Sphingomyelins	SM(26:0)	0.392855	-0.0467626	0.704983	0.0781248	0.0351969
Lipid	Triacylglycerols	TAG54:4-FA20:4	0.392815	-0.0468099	0.704959	0.0781579	0.035202
Lipid	Diacylglycerols	DAG(18:1/22:4)	0.392668	-0.0469833	0.704872	0.0782794	0.0352207
Lipid	Triacylglycerols	TAG50:3-FA18:1	0.392528	-0.0471477	0.704789	0.0783947	0.0352385
Lipid	Phosphatidylethanolamines	PE(P-18:0/20:3)	0.391732	-0.048086	0.704315	0.0790556	0.0353395
Lipid	Triacylglycerols	TAG53:1-FA18:1	0.391667	-0.0481632	0.704276	0.0791101	0.0353478
Lipid	Triacylglycerols	TAG48:3-FA16:0	0.391446	-0.0484239	0.704145	0.0792946	0.0353758
Lipid	Triacylglycerols	TAG47:1-FA16:0	0.391212	-0.048699	0.704006	0.0794898	0.0354053
Lipid	Phosphatidylethanolamines	PE(P-18:0/16:0)	0.390861	-0.0491125	0.703797	0.0797839	0.0354496
Lipid	Triacylglycerols	TAG54:3-FA18:1	0.390833	-0.0491459	0.70378	0.0798077	0.0354532
Lipid	Triacylglycerols	TAG48:0-FA14:0	0.390827	-0.0491531	0.703776	0.0798128	0.035454
Lipid	Triacylglycerols	TAG56:5-FA22:4	0.390731	-0.0492659	0.703719	0.0798932	0.035466
Lipid	Triacylglycerols	TAG52:1-FA18:1	0.390148	-0.0499513	0.703372	0.0803832	0.0355392
Lipid	Triacylglycerols	TAG49:3-FA16:1	0.389768	-0.0503988	0.703145	0.0807045	0.0355869
Lipid	Triacylglycerols	TAG52:2-FA16:0	0.38917	-0.0511015	0.702789	0.0812113	0.0356616
Lipid	Triacylglycerols	TAG56:4-FA18:2	0.389083	-0.051204	0.702737	0.0812854	0.0356724
Lipid	Triacylglycerols	TAG56:4-FA20:4	0.388611	-0.0517592	0.702455	0.081688	0.0357312
Lipid	Triacylglycerols	TAG54:6-FA18:1	0.388062	-0.0524041	0.702127	0.0821577	0.0357994
Lipid	Triacylglycerols	TAG55:5-FA20:4	0.38784	-0.0526641	0.701995	0.0823478	0.0358268
Lipid	Triacylglycerols	TAG54:2-FA20:1	0.387642	-0.0528967	0.701877	0.0825181	0.0358513
Lipid	Lysophosphatidylethanolamines	LPE(18:1)	0.387402	-0.0531782	0.701733	0.0827246	0.0358809
Lipid	Triacylglycerols	TAG53:6-FA20:4	0.387278	-0.0533235	0.701659	0.0828313	0.0358962
Metabolite	Fatty Acyls	Hexanoylcarnitine	0.386459	-0.0542837	0.70117	0.0835398	0.0359969
Lipid	Diacylglycerols	DAG(16:0/16:1)	0.386163	-0.054631	0.700993	0.0837973	0.0360332
Lipid	Triacylglycerols	TAG54:2-FA20:2	0.386146	-0.0546507	0.700983	0.083812	0.0360352
Lipid	Triacylglycerols	TAG44:2-FA18:2	0.38605	-0.0547633	0.700926	0.0838956	0.036047
Lipid	Triacylglycerols	TAG48:1-FA14:0	0.385959	-0.0548693	0.700871	0.0839744	0.036058
Lipid	Triacylglycerols	TAG49:1-FA17:0	0.385203	-0.0557557	0.700419	0.0846358	0.0361504
Lipid	Triacylglycerols	TAG52:2-FA18:1	0.385111	-0.0558626	0.700364	0.0847159	0.0361615
Lipid	Triacylglycerols	TAG47:2-FA14:0	0.384914	-0.0560938	0.700246	0.0848893	0.0361855
Lipid	Triacylglycerols	TAG47:2-FA15:0	0.384713	-0.056329	0.700126	0.0850659	0.0362099
Lipid	Triacylglycerols	TAG51:0-FA18:0	0.384643	-0.0564108	0.700084	0.0851274	0.0362183
Lipid	Triacylglycerols	TAG58:9-FA22:6	0.384186	-0.0569447	0.699811	0.0855299	0.0362736
Metabolite	Pyrimidines and derivatives	Deoxyuridine	0.383998	-0.0571648	0.699698	0.0856963	0.0362964
Lipid	Triacylglycerols	TAG50:0-FA16:0	0.383988	-0.0571768	0.699692	0.0857054	0.0362976
Lipid	Triacylglycerols	TAG58:6-FA16:0	0.383473	-0.0577781	0.699384	0.0861614	0.0363596
Lipid	Triacylglycerols	TAG49:2-FA18:1	0.382769	-0.0586007	0.698962	0.0867885	0.0364442
Lipid	Triacylglycerols	TAG49:1-FA18:1	0.382576	-0.0588263	0.698846	0.0869611	0.0364673
Lipid	Triacylglycerols	TAG56:9-FA20:5	0.382264	-0.0591902	0.698659	0.0872402	0.0365046
Lipid	Triacylglycerols	TAG52:0-FA16:0	0.382242	-0.0592163	0.698646	0.0872603	0.0365073
Lipid	Triacylglycerols	TAG38:0-FA12:0	0.381617	-0.0599452	0.698271	0.0878217	0.0366052
Lipid	Triacylglycerols	TAG54:5-FA20:3	0.380353	-0.0614184	0.697513	0.0889657	0.0368026
Lipid	Triacylglycerols	TAG49:2-FA14:0	0.380075	-0.0617422	0.697346	0.0892188	0.0368458
Lipid	Triacylglycerols	TAG51:1-FA16:0	0.379683	-0.0621985	0.69711	0.0895765	0.0369068
Lipid	Triacylglycerols	TAG52:1-FA20:1	0.379524	-0.062383	0.697015	0.0897216	0.0369314
Lipid	Triacylglycerols	TAG54:3-FA16:1	0.37934	-0.0625975	0.696904	0.0898904	0.0369599
Lipid	Triacylglycerols	TAG50:4-FA16:1	0.379079	-0.0629006	0.696748	0.0901293	0.0370003
Lipid	Triacylglycerols	TAG56:4-FA20:3	0.378939	-0.0630644	0.696663	0.0902587	0.0370221
Lipid	Triacylglycerols	TAG54:5-FA22:1	0.378393	-0.0636991	0.696335	0.0907615	0.0371065
Lipid	Lysophosphatidylcholines	LPC(18:3)	0.378336	-0.0637652	0.696301	0.090814	0.0371152
Lipid	Triacylglycerols	TAG52:4-FA20:4	0.378027	-0.0641238	0.696115	0.0910992	0.0371628
Lipid	Triacylglycerols	TAG49:1-FA14:0	0.377487	-0.0647518	0.69579	0.0916005	0.037246
Lipid	Triacylglycerols	TAG46:4-FA18:2	0.377037	-0.0652736	0.69552	0.0920189	0.037315
Lipid	Triacylglycerols	TAG54:7-FA22:6	0.375996	-0.0664817	0.694893	0.0929935	0.0374744
Lipid	Triacylglycerols	TAG52:1-FA16:0	0.375042	-0.0675875	0.694318	0.0938932	0.0376197
Lipid	Triacylglycerols	TAG56:5-FA20:4	0.375002	-0.0676336	0.694294	0.0939309	0.0376258
Lipid	Triacylglycerols	TAG49:2-FA17:0	0.374969	-0.0676721	0.694274	0.0939624	0.0376309
Lipid	Triacylglycerols	TAG47:1-FA14:0	0.374701	-0.0679816	0.694113	0.0942156	0.0376714
Lipid	Triacylglycerols	TAG56:3-FA18:1	0.37466	-0.0680296	0.694088	0.094255	0.0376777
Lipid	Triacylglycerols	TAG49:0-FA16:0	0.374516	-0.0681963	0.694001	0.0943917	0.0376996
Lipid	Triacylglycerols	TAG42:0-FA16:0	0.374452	-0.0682705	0.693962	0.0944526	0.0377093
Lipid	Triacylglycerols	TAG52:2-FA16:1	0.373697	-0.0691444	0.693507	0.0951723	0.0378235
Lipid	Triacylglycerols	TAG46:2-FA14:1	0.373641	-0.0692087	0.693473	0.0952255	0.0378319
Lipid	Triacylglycerols	TAG46:0-FA16:0	0.372899	-0.070067	0.693026	0.0959372	0.0379438
Lipid	Phosphatidylethanolamines	PE(18:1/22:5)	0.372605	-0.0704067	0.692848	0.0962201	0.037988
Lipid	Triacylglycerols	TAG50:4-FA20:4	0.372325	-0.07073	0.692679	0.09649	0.03803
Lipid	Triacylglycerols	TAG54:2-FA18:1	0.371963	-0.0711485	0.69246	0.0968403	0.0380844
Lipid	Triacylglycerols	TAG54:6-FA20:3	0.371951	-0.0711621	0.692453	0.0968517	0.0380861
Lipid	Triacylglycerols	TAG54:7-FA22:5	0.371849	-0.0712793	0.692392	0.09695	0.0381013
Lipid	Triacylglycerols	TAG55:4-FA18:2	0.371835	-0.0712962	0.692383	0.0969642	0.0381035
Lipid	Triacylglycerols	TAG44:1-FA16:1	0.3716	-0.0715674	0.692241	0.097192	0.0381387
Lipid	Diacylglycerols	DAG(20:0/20:0)	0.371371	-0.0718314	0.692103	0.0974142	0.0381729
Lipid	Triacylglycerols	TAG48:1-FA18:1	0.370035	-0.0733721	0.691295	0.0987195	0.0384215
Lipid	Triacylglycerols	TAG52:4-FA14:0	0.369884	-0.0735462	0.691204	0.0988679	0.0384496
Lipid	Triacylglycerols	TAG47:1-FA18:1	0.36901	-0.0745525	0.690675	0.0997294	0.0386116
Lipid	Triacylglycerols	TAG56:9-FA18:3	0.368969	-0.0746001	0.69065	0.0997703	0.0386192
Lipid	Triacylglycerols	TAG48:3-FA18:1	0.368729	-0.0748768	0.690504	0.100008	0.0386637
Lipid	Triacylglycerols	TAG55:1-FA16:0	0.368278	-0.0753952	0.690231	0.100456	0.038747
Lipid	Triacylglycerols	TAG48:3-FA12:0	0.367905	-0.0758245	0.690005	0.100827	0.0388159
Lipid	Triacylglycerols	TAG44:2-FA16:0	0.365544	-0.0785354	0.688574	0.103201	0.03925
Lipid	Triacylglycerols	TAG52:2-FA20:1	0.364654	-0.0795566	0.688033	0.104107	0.0394129
Lipid	Triacylglycerols	TAG56:8-FA18:2	0.36453	-0.0796989	0.687958	0.104234	0.0394356
Lipid	Triacylglycerols	TAG48:2-FA14:0	0.364141	-0.080144	0.687721	0.104631	0.0395065
Lipid	Triacylglycerols	TAG56:5-FA20:3	0.364139	-0.0801458	0.687721	0.104633	0.0395068
Lipid	Triacylglycerols	TAG47:2-FA18:1	0.364036	-0.0802644	0.687658	0.104739	0.0395257
Lipid	Triacylglycerols	TAG56:2-FA18:0	0.363921	-0.0803965	0.687588	0.104857	0.0395467
Lipid	Triacylglycerols	TAG56:6-FA22:6	0.363692	-0.0806583	0.687449	0.105092	0.0395884
Lipid	Triacylglycerols	TAG52:3-FA16:1	0.363369	-0.0810284	0.687252	0.105425	0.0396472
Lipid	Triacylglycerols	TAG45:1-FA15:0	0.363117	-0.0813163	0.687099	0.105684	0.039693
Lipid	Triacylglycerols	TAG46:2-FA16:0	0.362681	-0.0818151	0.686834	0.106135	0.0397722
Lipid	Triacylglycerols	TAG58:7-FA20:4	0.362203	-0.0823621	0.686543	0.106631	0.039859
Lipid	Triacylglycerols	TAG46:1-FA12:0	0.362007	-0.0825857	0.686424	0.106834	0.0398944
Lipid	Triacylglycerols	TAG52:3-FA20:2	0.361479	-0.0831888	0.686103	0.107384	0.0399899
Lipid	Phosphatidylethanolamines	PE(18:0/22:4)	0.36142	-0.0832566	0.686066	0.107446	0.0400007
Lipid	Triacylglycerols	TAG48:2-FA16:0	0.361344	-0.0833431	0.68602	0.107525	0.0400144
Lipid	Triacylglycerols	TAG50:3-FA16:1	0.361171	-0.0835405	0.685915	0.107706	0.0400456
Lipid	Triacylglycerols	TAG50:0-FA18:0	0.361135	-0.0835821	0.685893	0.107744	0.0400522
Lipid	Triacylglycerols	TAG48:4-FA16:1	0.360884	-0.0838687	0.68574	0.108007	0.0400975
Lipid	Triacylglycerols	TAG58:7-FA16:0	0.360718	-0.0840586	0.685639	0.108181	0.0401275
Lipid	Diacylglycerols	DAG(16:1/18:1)	0.360293	-0.0845431	0.68538	0.108628	0.040204
Lipid	Triacylglycerols	TAG49:2-FA16:1	0.359447	-0.0855081	0.684864	0.109521	0.0403562
Lipid	Free fatty acids	FFA(16:1)	0.359088	-0.0859168	0.684646	0.109901	0.0404205
Lipid	Triacylglycerols	TAG56:7-FA22:6	0.358836	-0.0862043	0.684492	0.11017	0.0404658
Metabolite	Bile acids, alcohols and derivatives	Chenodeoxycholate	0.35877	-0.0862798	0.684451	0.11024	0.0404776
Lipid	Triacylglycerols	TAG53:3-FA16:0	0.358487	-0.0866013	0.684279	0.110541	0.0405282
Lipid	Triacylglycerols	TAG52:6-FA22:6	0.358194	-0.0869355	0.6841	0.110854	0.0405807
Lipid	Cholesteryl esters	CE(15:0)	0.357869	-0.0873054	0.683902	0.111201	0.0406388
Lipid	Triacylglycerols	TAG54:4-FA18:0	0.357601	-0.0876098	0.683738	0.111488	0.0406865
Lipid	Triacylglycerols	TAG40:0-FA14:0	0.356969	-0.0883292	0.683352	0.112168	0.0407992
Lipid	Triacylglycerols	TAG56:3-FA20:1	0.356511	-0.0888496	0.683072	0.112662	0.0408807
Lipid	Cholesteryl esters	CE(17:0)	0.356246	-0.0891513	0.68291	0.112949	0.0409278
Lipid	Triacylglycerols	TAG58:8-FA22:6	0.355908	-0.0895352	0.682704	0.113316	0.0409878
Lipid	Triacylglycerols	TAG48:1-FA18:0	0.355605	-0.0898794	0.682518	0.113645	0.0410415
Lipid	Phosphatidylcholines	PC(17:0/20:3)	0.355592	-0.0898941	0.68251	0.113659	0.0410438
Lipid	Triacylglycerols	TAG48:2-FA14:1	0.355053	-0.0905062	0.682181	0.114247	0.04115
Lipid	Diacylglycerols	DAG(18:1/22:6)	0.353862	-0.0918568	0.681452	0.115553	0.0413838
Lipid	Triacylglycerols	TAG50:1-FA18:1	0.353244	-0.092557	0.681073	0.116234	0.0415049
Lipid	Triacylglycerols	TAG48:4-FA18:3	0.353186	-0.0926222	0.681038	0.116298	0.0415162
Lipid	Triacylglycerols	TAG45:1-FA18:1	0.353012	-0.0928195	0.680931	0.116491	0.0415503
Lipid	Triacylglycerols	TAG52:1-FA16:1	0.3518	-0.0941916	0.680188	0.117839	0.041787
Lipid	Lysophosphatidylethanolamines	LPE(18:0)	0.351273	-0.0947873	0.679865	0.118428	0.0418897
Metabolite	Fatty Acyls	Isobutyrylcarnitine	0.350635	-0.0955086	0.679473	0.119145	0.0420138
Lipid	Triacylglycerols	TAG54:1-FA18:0	0.35053	-0.0956273	0.679409	0.119263	0.0420342
Lipid	Triacylglycerols	TAG47:1-FA15:0	0.350349	-0.0958312	0.679298	0.119466	0.0420693
Lipid	Triacylglycerols	TAG46:3-FA14:0	0.350315	-0.0958701	0.679277	0.119505	0.0420759
Lipid	Triacylglycerols	TAG54:5-FA16:1	0.35021	-0.0959886	0.679213	0.119624	0.0420963
Lipid	Triacylglycerols	TAG50:2-FA18:1	0.350163	-0.0960419	0.679184	0.119677	0.0421055
Lipid	Sphingomyelins	SM(18:1)	0.350042	-0.0961785	0.679109	0.119814	0.042129
Lipid	Triacylglycerols	TAG48:1-FA16:0	0.349536	-0.0967488	0.678799	0.120385	0.0422269
Lipid	Triacylglycerols	TAG51:2-FA16:1	0.349186	-0.0971436	0.678584	0.120783	0.0422947
Lipid	Triacylglycerols	TAG50:2-FA16:0	0.348624	-0.0977781	0.678238	0.121423	0.0424034
Lipid	Triacylglycerols	TAG50:1-FA16:0	0.348177	-0.0982818	0.677964	0.121934	0.0424897
Lipid	Triacylglycerols	TAG46:1-FA16:0	0.347855	-0.0986442	0.677766	0.122302	0.0425517
Lipid	Triacylglycerols	TAG58:8-FA20:3	0.347681	-0.098841	0.677658	0.122503	0.0425854
Lipid	Triacylglycerols	TAG56:9-FA22:6	0.347412	-0.0991435	0.677493	0.122811	0.0426371
Lipid	Triacylglycerols	TAG58:9-FA18:2	0.34676	-0.0998774	0.677092	0.123563	0.0427674
Lipid	Free fatty acids	FFA(22:1)	0.346664	-0.0999861	0.677032	0.123675	0.0427867
Metabolite	Alpha amino acids and derivatives	SAH	0.346156	-0.100557	0.67672	0.124262	0.0428956
Lipid	Cholesteryl esters	CE(14:0)	0.345781	-0.100978	0.676489	0.124698	0.042976
Lipid	Triacylglycerols	TAG46:2-FA12:0	0.345456	-0.101344	0.676289	0.125076	0.0430457
Lipid	Triacylglycerols	TAG48:4-FA14:0	0.34383	-0.10317	0.675286	0.126981	0.0434753
Lipid	Lysophosphatidylcholines	LPC(18:1)	0.343501	-0.103539	0.675083	0.12737	0.0435624
Lipid	Triacylglycerols	TAG42:1-FA18:1	0.343302	-0.103762	0.674961	0.127604	0.0436147
Metabolite	Fatty Acyls	Palmitoylcarnitine	0.343016	-0.104083	0.674784	0.127943	0.0436905
Lipid	Triacylglycerols	TAG58:3-FA18:1	0.342156	-0.105047	0.674253	0.128965	0.0439178
Lipid	Triacylglycerols	TAG52:5-FA20:4	0.341674	-0.105586	0.673955	0.12954	0.0440451
Lipid	Triacylglycerols	TAG44:1-FA12:0	0.34099	-0.106351	0.673532	0.130358	0.0442259
Lipid	Triacylglycerols	TAG56:3-FA20:0	0.340406	-0.107005	0.673171	0.131061	0.0443803
Lipid	Triacylglycerols	TAG50:4-FA20:3	0.340294	-0.10713	0.673102	0.131196	0.0444099
Lipid	Triacylglycerols	TAG42:0-FA14:0	0.339698	-0.107796	0.672733	0.131916	0.0445675
Lipid	Triacylglycerols	TAG56:8-FA16:0	0.339379	-0.108153	0.672536	0.132303	0.0446519
Lipid	Triacylglycerols	TAG48:4-FA20:4	0.338727	-0.108881	0.672132	0.133095	0.0448242
Lipid	Triacylglycerols	TAG54:5-FA18:0	0.337261	-0.110516	0.671224	0.13489	0.0452118
Lipid	Triacylglycerols	TAG48:0-FA16:0	0.336304	-0.111582	0.67063	0.13607	0.0454647
Lipid	Triacylglycerols	TAG46:3-FA18:2	0.335965	-0.111959	0.67042	0.13649	0.0455543
Lipid	Triacylglycerols	TAG47:2-FA16:1	0.335655	-0.112304	0.670227	0.136875	0.0456363
Lipid	Triacylglycerols	TAG46:1-FA14:0	0.335613	-0.112351	0.670201	0.136927	0.0456474
Lipid	Triacylglycerols	TAG54:6-FA18:3	0.33495	-0.113089	0.669789	0.137754	0.0458228
Lipid	Phosphatidylethanolamines	PE(P-16:0/22:6)	0.334752	-0.113309	0.669667	0.138001	0.0458749
Lipid	Triacylglycerols	TAG54:6-FA22:6	0.334479	-0.113612	0.669497	0.138342	0.0459471
Lipid	Hexosylceramides	HCER(18:0)	0.334391	-0.11371	0.669442	0.138452	0.0459704
Lipid	Triacylglycerols	TAG58:8-FA20:4	0.333203	-0.11503	0.668704	0.139947	0.046287
Lipid	Triacylglycerols	TAG50:5-FA16:1	0.330767	-0.11773	0.667188	0.143045	0.0469354
Lipid	Triacylglycerols	TAG50:1-FA16:1	0.330306	-0.118241	0.6669	0.143637	0.0470583
Lipid	Triacylglycerols	TAG58:2-FA18:1	0.32953	-0.119099	0.666417	0.144637	0.0472647
[truncated: 274 more rows]

## Sheet: Cyst - Serum amylase
				95% confidence interval
[truncated: 357 more rows]

## Sheet: Plasma - Serum amylase
				95% confidence interval
[truncated: 858 more rows]

[truncated: 2 more sheets: Cyst - White blood cells, Plasma - White blood cells]
